# Supplementary material for: Sarcopenia and chronic pain: Identification of shared genetic determinants and therapeutic implication
Source: Medicine (Baltimore). 2026 May 15;105(20):e48819. doi: 10.1097/MD.0000000000048819 (PMC13183096; doi:10.1097/MD.0000000000048819)
Supplement: Supplementary file 1 [file medi-105-e48819-s001.xlsx]

## Sheet: Table S1
Table S1. All datasets used in this study.
Characteristics(sarcopenia)	Category	GWAS ID	Sample size	Number of SNPs	Population	Sex	Year
GWAS of sarcopenia
Hand grip strength(EWGSOP)	Binary	GCST90007526	256523	9457422	European	Males and females	2021
Hand grip strength(FNIH)	Binary	GCST90007529	256523	9465622	European	Males and females	2021
Hand grip strength(right, 2018)	Continuous	ukb-b-10215	461089	9851867	European	Males and females	2018
Hand grip strength(right, 2017)	Continuous	ukb-a-379	335842	10894596	European	Males and females	2017
Hand grip strength(left, 2018)	Continuous	ukb-b-7478	461026	9851867	European	Males and females	2018
Hand grip strength(left, 2017)	Continuous	ukb-a-374	335821	10894596	European	Males and females	2017
Appendicular lean mass	Continuous	GCST90000025	450243	18391926	European	Males and females	2020
Walking pace(2018)	Continuous	ukb-b-4711	459915	9851867	European	Males and females	2018
Walking pace(2017)	Continuous	ukb-a-513	335349	10894596	European	Males and females	2017
GWAS of chronic pain
Multisite chronic pain	Continuous	GCST008512	387649	9926106	European	Males and females	2019
Chronic widespread pain	Binary	GCST90129441	433905	11323611	European	Males and females	2023
Headache	Binary	ukb-b-12181	461857	9851867	European	Males and females	2018
Hip pain	Binary	ukb-b-7289	461857	9851867	European	Males and females	2018
Neck or shoulder pain	Binary	ukb-b-18596	461857	9851867	European	Males and females	2018
Stomach or abdominal pain	Binary	ukb-b-11413	461857	9851867	European	Males and females	2018
Back pain(3+ months)	Binary	ukb-b-8463	117404	9851867	European	Males and females	2018
Back pain(1 month)	Binary	ukb-b-9838	461857	9851867	European	Males and females	2018
Knee pain(3+ months)	Binary	ukb-b-8906	97889	9851867	European	Males and females	2018
Knee pain(1 month)	Binary	ukb-b-16254	461857	9851867	European	Males and females	2018
Facial pain	Binary	ukb-b-17107	461857	9851867	European	Males and females	2018
GWAS of chronic pain for replication
Multisite chronic pain	Continuous	-	387649	9914306	European	Males and females	2021
Chronic widespread pain	Binary	-	249843	7889060	European	Males and females	2021
Headache	Binary	ukb-a-469	336650	10894596	European	Males and females	2017
Hip pain	Binary	ukb-a-475	336650	10894596	European	Males and females	2017
Neck or shoulder pain	Binary	ukb-a-472	336650	10894596	European	Males and females	2017
Stomach or abdominal pain	Binary	ukb-a-474	336650	10894596	European	Males and females	2017
Back pain(3+ months)	Binary	ukb-a-346	84489	10894596	European	Males and females	2017
Back pain(1 month)	Binary	ukb-a-473	336650	10894596	European	Males and females	2017
Knee pain(3+ months)	Binary	ukb-a-353	70992	10894596	European	Males and females	2017
Knee pain(1 month)	Binary	ukb-a-476	336650	10894596	European	Males and females	2017
Facial pain	Binary	ukb-a-471	336650	10894596	European	Males and females	2017
cis-eQTL
Whole blood eQTL		eQTLgen database	31684		European
Whole blood eQTL		GTEx database	670		Global
Muscle skeletal eQTL		GTEx database	706		Global
Transcriptome
GSE226151		GEO database	60		East asian
GSE1428		GEO database	22		North American
GSE221921		GEO database	189		North American
