# Supplementary material for: Sarcopenia and chronic pain: Identification of shared genetic determinants and therapeutic implication
Source: Medicine (Baltimore). 2026 May 15;105(20):e48819. doi: 10.1097/MD.0000000000048819 (PMC13183096; doi:10.1097/MD.0000000000048819)
Supplement: Supplementary file 2 [file medi-105-e48819-s002.xlsx]

## Sheet: Table S2
Table S2. IVs selected in BMR analysis.
Sarcopenia
HGS(EWGSOP)						HGS(FNIH)						HGS(right)(2018)						HGS(right)(2017)						HGS(left)(2018)						HGS(left)(2017)						ALM						WP(2018)						WP(2017)
SNP	beta.exposure	F_stat	r2	pval.exposure	meanF	SNP	beta.exposure	F_stat	r2	pval.exposure	meanF	SNP	beta.exposure	F_stat	r2	pval.exposure	meanF	SNP	beta.exposure	F_stat	r2	pval.exposure	meanF	SNP	beta.exposure	F_stat	r2	pval.exposure	meanF	SNP	beta.exposure	F_stat	r2	pval.exposure	meanF	SNP	beta.exposure	F_stat	r2	pval.exposure	meanF	SNP	beta.exposure	F_stat	r2	pval.exposure	meanF	SNP	beta.exposure
rs55941591	0.0543	22.6877	8.84352e-05	2.01e-06	27.6567	rs7536094	-0.0753	21.8745	8.52658e-05	2.87e-06	26.1526	rs11204664	-0.00765973	25.9892	5.63616e-05	3.4e-07	35.4088	rs7519368	0.00968463	24.1443	7.18867e-05	8.94e-07	32.3821	rs7519368	0.00968463	24.1443	5.23681e-05	8.94e-07	32.3821	rs150990548	-0.0236985	22.9973	6.84761e-05	1.62e-06	32.143	rs41264229	0.0266	23.3904	5.19479e-05	1.54e-06	80.6217	rs12036667	-0.00769326	23.8697	5.18976e-05	1e-06	28.6514	rs2820309	-0.00848151
rs823130	0.0341	21.2347	8.27719e-05	4.26e-06		rs12137233	0.0654	24.5475	9.56841e-05	7.46e-07		rs59833403	-0.0104703	25.876	5.61161e-05	3.6e-07		rs10920884	0.0124465	22.9195	6.82401e-05	1.69e-06		rs10920884	0.0124465	22.9195	4.97116e-05	1.69e-06		rs11165662	-0.00853233	21.2397	6.32432e-05	4.05e-06		rs45470003	-0.0297	29.16	6.47608e-05	5.35e-08		rs9661287	-0.00853682	29.5559	6.42596e-05	5.4e-08		rs12739999	-0.0135287
rs12140813	0.0511	29.5519	0.000115189	4.76e-08		rs4418584	0.0629	21.7087	8.46195e-05	3.42e-06		rs1952256	0.00976791	39.0443	8.46713e-05	4.1e-10		rs1342160	-0.00970182	29.2509	8.70896e-05	6.36e-08		rs1342160	-0.00970182	29.2509	6.34433e-05	6.36e-08		rs1280839	0.00949425	28.2544	8.41281e-05	1.06e-07		rs12334478	0.0161	71.8033	0.000159451	2.27e-17		rs12135337	0.00729734	22.8257	4.96277e-05	1.8e-06		rs639559	0.00836644
rs1556659	-0.0388	26.0637	0.000101593	3.48e-07		rs72777762	-0.0733	22.3637	8.71727e-05	2.18e-06		rs6673341	-0.00700994	22.014	4.77411e-05	2.7e-06		rs1280839	0.0104842	34.3305	0.000102212	4.65e-09		rs1280839	0.0104842	34.3305	7.44599e-05	4.65e-09		rs150330307	-0.0312803	39.4595	0.000117488	3.35e-10		rs73261704	0.036	26.449	5.87403e-05	2.63e-07		rs58322431	-0.0107455	24.4689	5.32002e-05	7.6e-07		rs12042959	0.0105518
rs17488051	0.0361	20.8814	8.13952e-05	4.72e-06		rs34347509	-0.1641	21.1291	8.23604e-05	4.2e-06		rs10799428	-0.0143588	56.8922	0.000123371	4.6e-14		rs218341	-0.0100106	28.4969	8.48448e-05	9.39e-08		rs218341	-0.0100106	28.4969	6.1808e-05	9.39e-08		rs10914451	0.00904442	26.2238	7.80827e-05	3.04e-07		rs13170063	-0.0152	64	0.000142125	4.11e-15		rs6674490	0.0069951	29.4489	6.4027e-05	5.7e-08		rs113825410	-0.00898643
rs326217	-0.0375	21.9727	8.56484e-05	2.79e-06		rs117392952	-0.2892	26.8614	0.000104702	2.15e-07		rs4309042	-0.0198525	23.5587	5.10911e-05	1.2e-06		rs475390	-0.0138322	43.1464	0.000128456	5.09e-11		rs475390	-0.0138322	43.1464	9.35789e-05	5.09e-11		rs7513015	0.00916059	24.0939	7.17411e-05	9.18e-07		rs905938	-0.0394	352.009	0.000781209	8.43e-77		rs3856258	0.00672544	21.817	4.74348e-05	3e-06		rs11264302	-0.00752078
rs12790261	0.0685	26.1319	0.000101859	3.42e-07		rs7948251	0.0539	23.1602	9.02768e-05	1.49e-06		rs10798483	0.0145083	94.2173	0.000204295	2.8e-22		rs10799428	-0.0145885	42.4163	0.000126282	7.39e-11		rs10799428	-0.0145885	42.4163	9.19957e-05	7.39e-11		rs35810656	0.010368	31.2252	9.29731e-05	2.3e-08		rs12150907	-0.0219	83.2656	0.000184901	7.22e-20		rs2297600	-0.0115607	47.2592	0.000102746	6.2e-12		rs12119076	0.00816434
rs11236213	-0.0504	39.69	0.000154699	3.01e-10		rs2000924	-0.0613	25.2465	9.84084e-05	5.27e-07		rs1194583	0.010539	21.9973	4.7705e-05	2.7e-06		rs150330307	-0.0367934	54.3831	0.000161904	1.65e-13		rs150330307	-0.0367934	54.3831	0.000117947	1.65e-13		rs9651114	-0.00963887	28.7145	8.5498e-05	8.39e-08		rs56303867	-0.0131	25.3861	5.63799e-05	3.22e-07		rs6664000	-0.00802954	22.783	4.95349e-05	1.8e-06		rs6684195	-0.00687232
rs34464763	0.0544	40.013	0.000155958	3.15e-10		rs7306606	-0.0515	23.6049	9.20103e-05	1.2e-06		rs35304341	-0.0142862	30.1272	6.53349e-05	4e-08		rs2798631	0.00873483	24.4203	7.27083e-05	7.75e-07		rs2798631	0.00873483	24.4203	5.29666e-05	7.75e-07		rs1317490	-0.00963104	24.222	7.21224e-05	8.59e-07		rs11009928	0.0148	45.2562	0.000100505	1.04e-11		rs11207233	-0.00839218	22.8824	4.97511e-05	1.7e-06		rs1975506	0.0134844
rs1635527	-0.038	26.3696	0.000102786	2.88e-07		rs1818759	-0.1229	23.785	9.2712e-05	1.09e-06		rs732815	-0.00783077	23.8746	5.17761e-05	1e-06		rs10914451	0.0088613	25.0817	7.46776e-05	5.5e-07		rs10914451	0.0088613	25.0817	5.44012e-05	5.5e-07		rs12129704	-0.016292	54.1788	0.000161306	1.83e-13		rs7543136	-0.021	100	0.000222053	9.96e-24		rs11548200	-0.016041	39.5166	8.59142e-05	3.3e-10		rs6703343	0.00880237
rs7967622	0.0392	25.2571	9.84496e-05	4.94e-07		rs4646571	-0.0566	27.9811	0.000109067	1.27e-07		rs7549184	0.01056	33.9009	7.35182e-05	5.8e-09		rs4927015	0.0129145	52.2406	0.000155527	4.92e-13		rs4927015	0.0129145	52.2406	0.000113301	4.92e-13		rs12036324	-0.0101038	29.1632	8.68341e-05	6.66e-08		rs11068230	-0.0238	72.25	0.000160443	9.67e-18		rs2644135	0.00751192	31.7834	6.91023e-05	1.7e-08		rs75854315	-0.017128
rs9579628	0.0444	21.8433	8.51443e-05	2.91e-06		rs72777366	-0.077	27.0681	0.000105508	2.04e-07		rs12562146	0.0118706	31.4849	6.82792e-05	2e-08		rs6693965	-0.0164366	38.7057	0.000115236	4.93e-10		rs6693965	-0.0164366	38.7057	8.39485e-05	4.93e-10		rs12562146	0.012216	23.9253	7.12391e-05	1e-06		rs73490624	-0.0184	58.7778	0.00013053	1.91e-14		rs12042959	0.0125663	48.0582	0.000104483	4.1e-12		rs12031493	0.00704075
rs3118903	0.0575	42.6943	0.000166407	6.71e-11		rs147505997	-0.5206	22.3175	8.69923e-05	2.29e-06		rs12092513	0.0135603	24.08	5.22216e-05	9.2e-07		rs12562146	0.0143927	33.0934	9.85288e-05	8.79e-09		rs12562146	0.0143927	33.0934	7.17769e-05	8.79e-09		rs10753823	-0.0105806	32.0364	9.53882e-05	1.51e-08		rs6575589	-0.0117	34.2225	7.60032e-05	3.36e-09		rs2684916	0.00711055	22.7976	4.95667e-05	1.8e-06		rs1981803	-0.00720467
rs2371292	0.0579	22.5236	8.77957e-05	1.96e-06		rs141779071	0.144	29.7521	0.000115969	5.06e-08		rs58670122	-0.0132234	37.9027	8.21958e-05	7.4e-10		rs60982887	-0.00872406	22.0955	6.57872e-05	2.6e-06		rs60982887	-0.00872406	22.0955	4.79246e-05	2.6e-06		rs10753139	0.0146304	68.8532	0.000204987	1.06e-16		rs11243202	-0.0302	252.643	0.00056081	2.83e-57		rs7539230	-0.0208626	28.1354	6.11716e-05	1.1e-07		rs5026760	0.0113169
rs2899611	-0.0431	33.9228	0.000132223	6.01e-09		rs4784329	-0.0487	21.108	8.22781e-05	4.58e-06		rs111942756	-0.0131626	39.7502	8.62019e-05	2.9e-10		rs10798483	0.0159321	81.4137	0.000242358	1.84e-19		rs10798483	0.0159321	81.4137	0.000176561	1.84e-19		rs61818099	0.0129376	22.4736	6.69167e-05	2.13e-06		rs3116194	-0.0295	84.9854	0.000188719	8.29e-21		rs12041939	-0.0154312	21.4917	4.67276e-05	3.6e-06		rs12617006	0.0071373
rs7185040	-0.052	29.3403	0.000114364	5.57e-08		rs9937642	-0.0558	21.2666	8.28963e-05	3.66e-06		rs10798876	0.00879466	34.4706	7.47536e-05	4.3e-09		rs11205303	0.00902673	25.542	7.60477e-05	4.33e-07		rs11205303	0.00902673	25.542	5.53994e-05	4.33e-07		rs10788958	0.0148904	64.5955	0.000192314	9.23e-16		rs11210229	-0.0125	43.2825	9.61223e-05	8.21e-11		rs12747822	0.0117683	30.2418	6.57509e-05	3.8e-08		rs61134960	0.0101272
rs143459567	0.1185	39.3109	0.000153222	3.41e-10		rs1989803	-0.0595	29.2583	0.000114044	7.04e-08		rs4121165	-0.0119792	43.2549	9.38015e-05	4.8e-11		rs1046934	0.00955973	27.0391	8.05049e-05	1.99e-07		rs1046934	0.00955973	27.0391	5.86464e-05	1.99e-07		rs823141	-0.0132691	56.289	0.000167588	6.27e-14		rs12431803	0.0089	21.9418	4.87309e-05	2.59e-06		rs113825410	-0.00881182	33.7065	7.32832e-05	6.4e-09		rs7570446	-0.00698451
rs8061064	0.0407	30.25	0.000117909	3.55e-08		rs56252779	0.1515	21.7299	8.47023e-05	3.19e-06		rs114328297	-0.00862795	22.5896	4.89895e-05	2e-06		rs6425501	0.0101804	30.6555	9.12711e-05	3.08e-08		rs6425501	0.0101804	30.6555	6.64896e-05	3.08e-08		rs12119893	-0.0151898	32.0308	9.53716e-05	1.52e-08		rs9319376	-0.0113	24.138	5.36082e-05	8.76e-07		rs4609377	-0.00668351	27.3721	5.9512e-05	1.7e-07		rs66485668	0.00692713
rs72815799	0.0477	23.6911	9.2346e-05	1.1e-06		rs552086	-0.0626	31.8055	0.000123972	1.82e-08		rs1892425	0.0113357	41.6126	9.02403e-05	1.1e-10		rs12127013	-0.0147955	32.3824	9.64123e-05	1.27e-08		rs12127013	-0.0147955	32.3824	7.0235e-05	1.27e-08		rs475390	-0.0104967	24.9337	7.42414e-05	5.94e-07		rs35073631	-0.0112	34.7479	7.717e-05	5.92e-09		rs76856798	-0.0224474	22.6379	4.92195e-05	2e-06		rs11125819	-0.0073158
rs1989803	-0.0386	24.4898	9.54592e-05	6.39e-07		rs7505321	0.0802	25.1252	9.79355e-05	5.66e-07		rs195215	0.00953227	23.0521	4.99923e-05	1.6e-06		rs823130	-0.0146722	68.3534	0.000203487	1.37e-16		rs823130	-0.0146722	68.3534	0.000148242	1.37e-16		rs3769450	-0.00984589	29.2078	8.69668e-05	6.51e-08		rs7679276	0.033	47.2656	0.000104967	5.93e-12		rs17496332	-0.00662496	24.4793	5.32229e-05	7.5e-07		rs35837551	-0.00711486
rs1811081	-0.0458	27.0873	0.000105583	1.64e-07		rs7592340	-0.0639	22.7401	8.86395e-05	1.71e-06		rs2820380	0.00802919	23.0794	5.00516e-05	1.6e-06		rs2807357	-0.00878233	23.2651	6.92691e-05	1.41e-06		rs2807357	-0.00878233	23.2651	5.04612e-05	1.41e-06		rs6754903	0.0163439	49.3457	0.000146919	2.15e-12		rs34345560	0.0219	83.2656	0.000184901	7.1e-20		rs6604671	0.00604529	22.6551	4.92568e-05	1.9e-06		rs6718957	0.00798763
rs4392169	0.0418	22.0583	8.59823e-05	2.64e-06		rs13403900	-0.1037	26.3545	0.000102727	3.04e-07		rs6693965	-0.016251	53.0911	0.00011513	3.2e-13		rs9679402	0.00889103	25.3247	7.54009e-05	4.85e-07		rs9679402	0.00889103	25.3247	5.49281e-05	4.85e-07		rs34159998	-0.0238514	31.9309	9.50741e-05	1.6e-08		rs34441880	-0.0173	27.483	6.10367e-05	1.53e-07		rs3821270	0.00675606	28.1155	6.11282e-05	1.1e-07		rs62176889	-0.00809222
rs62102286	0.0487	43.3106	0.000168809	5.49e-11		rs4077155	0.0548	24.3733	9.50052e-05	8.32e-07		rs150330307	-0.0325831	59.5025	0.000129031	1.2e-14		rs2894602	0.0114245	30.0267	8.93993e-05	4.26e-08		rs2894602	0.0114245	30.0267	6.5126e-05	4.26e-08		rs7575451	-0.00924719	25.3375	7.54437e-05	4.82e-07		rs7082659	-0.0156	31.0408	6.89376e-05	2.27e-08		rs11682482	0.00801894	34.9741	7.60389e-05	3.3e-09		rs7560257	-0.0114921
rs112689121	0.0479	22.9441	8.94347e-05	1.57e-06		rs6713703	0.0545	21.3319	8.31508e-05	3.83e-06		rs77344187	-0.0135961	28.9319	6.27431e-05	7.5e-08		rs7575451	-0.00983426	28.551	8.50059e-05	9.13e-08		rs7575451	-0.00983426	28.551	6.19254e-05	9.13e-08		rs6750396	-0.00921913	27.6029	8.21884e-05	1.49e-07		rs350832	-0.0165	51.465	0.000114292	3.44e-13		rs72913721	0.00707079	21.9271	4.76742e-05	2.8e-06		rs55680124	-0.0108288
rs79723785	-0.1674	32.6419	0.000127231	1.16e-08		rs3771501	0.0697	43.2368	0.000168521	5.04e-11		rs823130	-0.0123872	67.8959	0.000147229	1.7e-16		rs1519793	-0.0084064	20.9346	6.23308e-05	4.75e-06		rs1519793	-0.0084064	20.9346	4.54067e-05	4.75e-06		rs10200379	0.00879232	25.1011	7.47398e-05	5.44e-07		rs72695791	0.0297	33.9135	7.5317e-05	4.58e-09		rs13406291	0.00804866	26.1257	5.68023e-05	3.2e-07		rs148961165	-0.0408022
rs183231946	0.1358	21.9282	8.54752e-05	2.74e-06		rs143384	0.0526	23.7205	9.24608e-05	1.04e-06		rs2147461	0.0134299	33.7881	7.32735e-05	6.1e-09		rs56412116	-0.0124736	32.297	9.6158e-05	1.32e-08		rs56412116	-0.0124736	32.297	7.00497e-05	1.32e-08		rs12991919	-0.00952208	27.4991	8.18794e-05	1.57e-07		rs7029483	0.0093	23.9584	5.32094e-05	1.29e-06		rs59823580	-0.0108807	25.3459	5.51069e-05	4.8e-07		rs2054079	0.00979173
rs13023281	-0.042	22.2699	8.6807e-05	2.09e-06		rs114133398	-0.087	21.1892	8.25948e-05	4.04e-06		rs12145558	0.00939859	21.0861	4.57289e-05	4.4e-06		rs715	0.0101726	28.5948	8.51365e-05	8.93e-08		rs715	0.0101726	28.5948	6.20205e-05	8.93e-08		rs11124957	-0.0114461	42.4575	0.000126413	7.23e-11		rs7418410	0.0155	66.5512	0.00014779	5.64e-16		rs75706763	-0.0150653	26.954	5.86031e-05	2.1e-07		rs2920503	0.00761674
rs1017323	-0.0537	21.0657	8.21136e-05	4.21e-06		rs150276717	0.1716	21.1649	8.25002e-05	4.22e-06		rs12121804	0.00853238	25.2565	5.47727e-05	5e-07		rs7577690	-0.00860072	20.9192	6.22851e-05	4.79e-06		rs7577690	-0.00860072	20.9192	4.53734e-05	4.79e-06		rs10205394	-0.0123209	31.1606	9.27806e-05	2.38e-08		rs12724708	-0.0243	147.623	0.000327765	1.66e-35		rs13000706	0.00688877	28.874	6.27773e-05	7.7e-08		rs17201655	0.00719546
rs4297869	-0.035	21.7778	8.48888e-05	2.94e-06		rs13107325	0.0964	24.1903	9.4292e-05	8.54e-07		rs6424145	0.00735118	24.0292	5.21114e-05	9.5e-07		rs1550115	0.0163021	64.8816	0.000193154	7.98e-16		rs1550115	0.0163021	64.8816	0.000140713	7.98e-16		rs417591	0.0123521	33.4554	9.96128e-05	7.3e-09		rs7448554	-0.0132	43.56	9.67384e-05	1.77e-11		rs6747560	0.00647519	22.984	4.9972e-05	1.6e-06		rs830643	0.00748804
rs1056074	-0.0461	23.06	8.98864e-05	1.58e-06		rs115783351	0.1632	24.0188	9.36235e-05	9.8e-07		rs1625926	0.0124737	22.8779	4.96146e-05	1.7e-06		rs10210654	0.012578	31.4471	9.36277e-05	2.05e-08		rs10210654	0.012578	31.4471	6.82064e-05	2.05e-08		rs10933368	-0.0152334	28.6739	8.53773e-05	8.57e-08		rs2036916	0.0115	36.6343	8.13591e-05	3.65e-09		rs55680124	-0.010742	37.6854	8.19333e-05	8.3e-10		rs77646827	0.0368756
rs35661497	0.0701	22.7406	8.86414e-05	1.89e-06		rs146993563	0.0956	27.8971	0.000108739	1.35e-07		rs4335354	-0.00841707	27.5021	5.96425e-05	1.6e-07		rs9775921	0.0240873	27.3516	8.14353e-05	1.7e-07		rs9775921	0.0240873	27.3516	5.93242e-05	1.7e-07		rs10210654	0.0140797	39.5576	0.00011778	3.19e-10		rs62515437	0.0369	257.393	0.00057135	8.79e-60		rs6726569	0.00701866	28.9264	6.28911e-05	7.5e-08		rs114528121	0.0229714
rs958685	-0.0428	33.4522	0.000130389	6.52e-09		rs191252760	-0.1863	30.5609	0.000119121	3.17e-08		rs4927015	0.013059	74.898	0.000162411	5e-18		rs74265413	0.0123642	45.5219	0.000135527	1.51e-11		rs74265413	0.0123642	45.5219	9.87307e-05	1.51e-11		rs6433478	0.00953779	29.0385	8.64626e-05	7.1e-08		rs6789000	0.0121	36.6025	8.12884e-05	1.61e-09		rs139398785	-0.00999513	30.0514	6.5337e-05	4.2e-08		rs12496722	0.00790597
rs143384	0.0545	52.8044	0.000205804	4.47e-13		rs12153280	0.0846	21.3717	8.3306e-05	3.61e-06		rs3771498	0.0141605	90.495	0.000196225	1.9e-21		rs3771498	0.0149393	72.0739	0.000214561	2.08e-17		rs3771498	0.0149393	72.0739	0.000156309	2.08e-17		rs2385208	0.00898499	23.4423	6.98012e-05	1.29e-06		rs117982737	-0.0119	29.2583	6.49791e-05	8.86e-08		rs12467193	-0.00586588	21.2379	4.61758e-05	4.1e-06		rs61792521	-0.0114285
rs7624084	0.0428	33.4522	0.000130389	8.51e-09		rs35146088	0.1388	25.475	9.92988e-05	4.68e-07		rs7565148	-0.0103511	48.3127	0.000104769	3.6e-12		rs1442883	-0.0111988	30.6099	9.11354e-05	3.16e-08		rs1442883	-0.0111988	30.6099	6.63908e-05	3.16e-08		rs1442883	-0.0122495	36.7614	0.000109455	1.34e-09		rs261223	-0.0175	84.8338	0.000188382	2.3e-19		rs4953425	0.00666987	26.5295	5.76801e-05	2.6e-07		rs7652774	-0.00707332
rs9830552	-0.0351	21.9024	8.53745e-05	2.98e-06		rs76257146	-0.1736	23.7793	9.269e-05	1.06e-06		rs10168517	-0.00974953	23.0398	4.99658e-05	1.6e-06		rs62178042	0.00944667	22.6351	6.73936e-05	1.96e-06		rs62178042	0.00944667	22.6351	4.90949e-05	1.96e-06		rs7571789	0.0133714	57.8853	0.00017234	2.79e-14		rs13321258	0.0133	36.5475	8.11663e-05	3.26e-09		rs72960665	-0.0130288	22.6094	4.91575e-05	2e-06		rs3845914	0.00831323
rs145933237	0.1344	22.5541	8.79146e-05	2.04e-06		rs185320691	0.1458	45.5625	0.000177584	1.48e-11		rs497808	0.00818882	26.9983	5.85498e-05	2e-07		rs2162000	-0.0103577	25.1766	7.49601e-05	5.23e-07		rs2162000	-0.0103577	25.1766	5.46071e-05	5.23e-07		rs1550115	0.0154183	58.2623	0.000173462	2.3e-14		rs139921635	0.0385	38.5601	8.56355e-05	6.16e-10		rs56303734	0.0210424	28.9624	6.29694e-05	7.4e-08		rs144054861	0.0244495
rs9309884	-0.0388	26.7634	0.00010432	2.25e-07		rs35021449	0.1253	32.4382	0.000126437	1.33e-08		rs10193039	-0.0103284	39.0802	8.47491e-05	4.1e-10		rs6744963	0.0213611	22.2518	6.62524e-05	2.39e-06		rs6744963	0.0213611	22.2518	4.82635e-05	2.39e-06		rs78438918	0.0119722	23.8803	7.11053e-05	1.03e-06		rs57696574	-0.0173	74.8225	0.000166155	4.5e-18		rs1592	0.0074513	33.4594	7.27459e-05	7.3e-09		rs10865958	-0.00991704
rs13107325	0.0897	42.25	0.000164675	7.42e-11		rs6910879	-0.1245	32.3184	0.000125971	1.35e-08		rs7591540	0.00735167	24.1777	5.24332e-05	8.8e-07		rs6737767	0.0107049	36.5048	0.000108685	1.52e-09		rs6737767	0.0107049	36.5048	7.91755e-05	1.52e-09		rs4677601	0.00892557	25.9824	7.73639e-05	3.45e-07		rs6693481	0.0143	51.1225	0.000113531	2.21e-12		rs16867335	-0.00880367	29.2331	6.35579e-05	6.4e-08		rs897604	0.00738127
rs12520233	-0.036	23.6669	9.22519e-05	1.1e-06		rs7760841	0.1229	66.2445	0.000258173	3.34e-16		rs13001171	0.00894411	26.9406	5.84249e-05	2.1e-07		rs417591	0.0142382	44.2937	0.000131871	2.83e-11		rs417591	0.0142382	44.2937	9.60672e-05	2.83e-11		rs35779564	-0.00992393	30.2611	9.01027e-05	3.78e-08		rs10832963	0.0203	85.1426	0.000189068	9.23e-21		rs10865549	-0.00847634	25.5781	5.56118e-05	4.2e-07		rs6798941	-0.0083367
rs62333225	0.0407	20.9126	8.15168e-05	4.34e-06		rs72821916	-0.1236	22.5991	8.80898e-05	1.91e-06		rs2894602	0.0101332	32.8577	7.12559e-05	9.9e-09		rs75069534	0.0171798	35.0134	0.000104245	3.28e-09		rs75069534	0.0171798	35.0134	7.5941e-05	3.28e-09		rs9810464	0.00900161	25.042	7.45641e-05	5.61e-07		rs73186333	-0.0373	35.0539	7.78495e-05	2.94e-09		rs11691869	0.0068505	26.9223	5.85342e-05	2.1e-07		rs2290338	0.00962601
rs10070428	0.0397	28.7818	0.000112187	7.24e-08		rs74643782	-0.1813	21.3906	8.33798e-05	3.78e-06		rs878444	-0.00828207	23.0048	4.98899e-05	1.6e-06		rs13017833	-0.0270737	32.5207	9.68239e-05	1.18e-08		rs13017833	-0.0270737	32.5207	7.05348e-05	1.18e-08		rs1551042	-0.0113738	38.462	0.000114518	5.59e-10		rs9809116	0.016	70.9141	0.000157477	1.31e-16		rs76076331	0.00938697	23.5334	5.11664e-05	1.2e-06		rs9844666	-0.00965404
rs263292	-0.0344	21.0375	8.20035e-05	4.84e-06		rs6961756	-0.0533	21.8597	8.52082e-05	3.17e-06		rs6711390	0.0132663	75.3045	0.000163292	4e-18		rs112464382	0.00914353	23.4226	6.97381e-05	1.3e-06		rs112464382	0.00914353	23.4226	5.08028e-05	1.3e-06		rs9871437	-0.0156672	24.5008	7.29526e-05	7.43e-07		rs2823990	-0.0127	40.3225	8.95492e-05	4.19e-10		rs2652458	-0.00760449	21.6491	4.70697e-05	3.3e-06		rs2007403	-0.00731677
rs10940166	-0.0364	23.5548	9.18151e-05	1.24e-06		rs10952289	0.0551	24.6409	9.60482e-05	6.9e-07		rs1442883	-0.0106189	38.3712	8.32118e-05	5.8e-10		rs1996447	-0.00866447	22.1942	6.6081e-05	2.47e-06		rs1996447	-0.00866447	22.1942	4.81387e-05	2.47e-06		rs56116382	-0.0107691	22.1369	6.59144e-05	2.54e-06		rs4076108	-0.0174	62.5537	0.000138914	2.3e-15		rs13005495	-0.00675192	27.5526	5.99045e-05	1.5e-07		rs2195754	-0.00784647
rs7740188	0.0396	23.9012	9.31652e-05	9.9e-07		rs12531053	-0.0507	22.8773	8.91742e-05	1.77e-06		rs12052508	-0.0133517	34.2952	7.43733e-05	4.7e-09		rs7586608	-0.00932733	23.3631	6.95609e-05	1.34e-06		rs7586608	-0.00932733	23.3631	5.06738e-05	1.34e-06		rs2300668	-0.00854045	23.3717	6.95908e-05	1.34e-06		rs3769598	-0.0171	40.1111	8.90798e-05	1.32e-10		rs1541951	-0.00766401	21.1156	4.59098e-05	4.3e-06		rs11937729	0.00730081
rs10872469	0.0429	22.7211	8.85655e-05	1.82e-06		rs59314951	0.1125	23.7182	9.24516e-05	1.12e-06		rs1641457	0.0130726	53.6133	0.000116262	2.4e-13		rs185720227	-0.0452724	23.9306	7.12505e-05	9.99e-07		rs185720227	-0.0452724	23.9306	5.19046e-05	9.99e-07		rs2871960	0.0118492	45.2977	0.000134868	1.7e-11		rs11633371	0.0216	129.241	0.000286965	7.49e-30		rs3213844	0.00737684	26.2075	5.698e-05	3.1e-07		rs6815499	0.00680244
rs577267	0.039	24.3711	9.49965e-05	8.57e-07		rs4977302	0.1292	21.4445	8.35899e-05	3.5e-06		rs12475627	0.00703927	20.8736	4.52681e-05	4.9e-06		rs71313528	0.0155304	23.039	6.8596e-05	1.59e-06		rs71313528	0.0155304	23.039	4.99708e-05	1.59e-06		rs112485536	0.0164994	24.8025	7.3851e-05	6.35e-07		rs113289555	-0.0206	80.2193	0.000178137	7.33e-20		rs9284814	-0.00977559	24.3628	5.29696e-05	8e-07		rs798750	-0.0082259
rs6906899	0.0348	22.1154	8.62048e-05	2.65e-06		rs7034200	-0.049	21.3688	8.32948e-05	3.42e-06		rs1896293	0.00840308	30.0022	6.50638e-05	4.3e-08		rs35457492	0.0087675	24.7771	7.37706e-05	6.44e-07		rs35457492	0.0087675	24.7771	5.37405e-05	6.44e-07		rs6791991	0.00823284	21.6747	6.45383e-05	3.23e-06		rs6028716	-0.021	91.1157	0.000202329	4.58e-22		rs12489865	0.0062323	21.8449	4.74954e-05	3e-06		rs9637592	-0.00909792
rs185320691	0.0913	39.1053	0.00015242	3.84e-10		rs113300414	0.165	25.7751	0.000100469	3.87e-07		rs185720227	-0.0399852	26.7163	5.79385e-05	2.4e-07		rs114280894	-0.0243805	22.4404	6.68139e-05	2.17e-06		rs114280894	-0.0243805	22.4404	4.86726e-05	2.17e-06		rs4234519	-0.0113706	32.5553	9.69331e-05	1.16e-08		rs8018486	0.0138	33.0625	7.34272e-05	1.18e-08		rs28519617	-0.00812933	32.1554	6.9911e-05	1.4e-08		rs923994	0.00973419
rs34415150	-0.0833	70.7978	0.000275914	4.42e-17								rs1047891	0.0096867	36.8141	7.98352e-05	1.3e-09		rs9810464	0.00859427	22.7469	6.77265e-05	1.85e-06		rs9810464	0.00859427	22.7469	4.93374e-05	1.85e-06		rs35408555	-0.00967534	21.4826	6.39664e-05	3.57e-06		rs310796	0.0142	50.41	0.000111949	2.53e-12		rs17236907	-0.00976102	21.8694	4.75487e-05	2.9e-06		rs60661769	-0.00819528
rs3025020	-0.0386	21.1162	8.23103e-05	3.76e-06								rs7575451	-0.0106047	46.4664	0.000100765	9.3e-12		rs3773853	0.00987952	31.2664	9.30897e-05	2.25e-08		rs3773853	0.00987952	31.2664	6.78145e-05	2.25e-08		rs10934857	0.0106231	28.0432	8.34994e-05	1.19e-07		rs684905	-0.0118	38.5706	8.56589e-05	7.1e-10		rs1849509	-0.00673531	23.4217	5.09235e-05	1.3e-06		rs13107325	-0.0259586
rs146169218	0.0946	21.0886	8.22027e-05	4.28e-06								rs1840753	0.0176942	32.1446	6.97096e-05	1.4e-08		rs9284832	-0.0101736	26.1504	7.78592e-05	3.16e-07		rs9284832	-0.0101736	26.1504	5.6719e-05	3.16e-07		rs6796390	0.00961272	25.4947	7.59118e-05	4.44e-07		rs1806935	-0.0097	26.0637	5.78847e-05	4.42e-07		rs2280406	-0.00996145	62.0054	0.000134801	3.4e-15		rs4607212	0.00922936
rs10952289	0.0435	31.1021	0.00012123	2.1e-08								rs6715064	-0.00921128	32.9116	7.13729e-05	9.6e-09		rs2194411	0.0149727	31.752	9.45356e-05	1.75e-08		rs2194411	0.0149727	31.752	6.88678e-05	1.75e-08		rs71298370	0.0167883	27.9292	8.316e-05	1.26e-07		rs28468602	-0.0112	34.7479	7.717e-05	4.89e-09		rs830627	0.00742054	33.345	7.24973e-05	7.7e-09		rs56203712	0.00958902
rs2723521	0.0365	23.0653	8.99069e-05	1.69e-06								rs12616285	0.0122195	34.0542	7.38505e-05	5.4e-09		rs79213821	0.0263879	21.6785	6.45456e-05	3.23e-06		rs79213821	0.0263879	21.6785	4.70201e-05	3.23e-06		rs11130333	0.0112099	36.7216	0.000109337	1.36e-09		rs11121615	-0.0202	102.01	0.000226515	3.32e-23		rs13093972	-0.00626517	24.1282	5.24596e-05	9e-07		rs26950	0.00697966
rs4292598	0.0415	23.2862	9.07682e-05	1.26e-06								rs35833641	0.00922306	33.1534	7.18972e-05	8.5e-09		rs4679819	0.00913454	25.063	7.46218e-05	5.55e-07		rs4679819	0.00913454	25.063	5.43606e-05	5.55e-07		rs17013495	-0.00867686	24.0809	7.17023e-05	9.24e-07		rs2754255	0.0153	44.2514	9.82738e-05	1.05e-11		rs2290338	0.00761374	23.3705	5.08122e-05	1.3e-06		rs6453143	0.00741521
rs16892234	-0.0553	20.8872	8.14175e-05	4.46e-06								rs2300703	0.00692696	20.9891	4.55186e-05	4.6e-06		rs1879795	0.00924899	23.3588	6.9548e-05	1.34e-06		rs1879795	0.00924899	23.3588	5.06644e-05	1.34e-06		rs16896068	-0.0214424	79.467	0.000236579	4.93e-19		rs9957318	-0.0187	87.4225	0.00019413	1.02e-20		rs62277395	0.00630351	24.0369	5.22611e-05	9.5e-07		rs28565152	0.00883479
rs17743567	-0.0965	21.5242	8.39006e-05	3.57e-06								rs34030812	-0.00912858	35.016	7.59361e-05	3.3e-09		rs1463229	-0.00954737	21.5525	6.41704e-05	3.44e-06		rs1463229	-0.00954737	21.5525	4.67468e-05	3.44e-06		rs34722008	0.00903088	24.2647	7.22495e-05	8.4e-07		rs2236096	-0.018	61.2476	0.000136014	1.29e-15		rs2606227	0.00617321	21.7292	4.72438e-05	3.1e-06		rs10050915	-0.00723756
rs2293955	0.0568	21.6759	8.44917e-05	2.99e-06								rs2194747	0.00985126	36.1155	7.83203e-05	1.9e-09		rs10937061	-0.00859765	21.3511	6.35709e-05	3.83e-06		rs10937061	-0.00859765	21.3511	4.63101e-05	3.83e-06		rs997850	-0.00891089	24.33	7.24441e-05	8.12e-07		rs7039369	-0.0088	21.4515	4.76421e-05	4.09e-06		rs7652774	-0.0067016	26.4566	5.75218e-05	2.7e-07		rs2914742	0.00737864
rs151049793	0.1357	21.8959	8.53494e-05	3.01e-06								rs13416119	-0.012292	22.0448	4.7808e-05	2.7e-06		rs6414331	0.0107406	22.0524	6.56588e-05	2.65e-06		rs6414331	0.0107406	22.0524	4.78311e-05	2.65e-06		rs35609019	0.00963348	28.1435	8.3798e-05	1.13e-07		rs2069408	0.0149	55.5025	0.000123257	8.24e-14		rs9851068	-0.00631612	21.0697	4.581e-05	4.4e-06		rs9471333	0.00860364
rs76652726	0.0361	23.1682	9.0308e-05	1.77e-06								rs1550115	0.0152836	79.6266	0.000172663	4.5e-19		rs34530577	-0.010671	36.5271	0.000108751	1.51e-09		rs34530577	-0.010671	36.5271	7.92238e-05	1.51e-09		rs13107325	-0.0278804	69.9507	0.000208254	6.1e-17		rs71414738	0.015	36	7.99504e-05	1e-09		rs60771966	-0.0103737	24.7	5.37028e-05	6.7e-07		rs12207683	-0.00902014
												rs13008088	0.00749435	21.9879	4.76846e-05	2.7e-06		rs12695632	-0.015599	24.3429	7.24778e-05	8.07e-07		rs12695632	-0.015599	24.3429	5.27987e-05	8.07e-07		rs13106087	0.010694	21.0307	6.26207e-05	4.52e-06		rs72717139	0.0194	27.4916	6.10557e-05	1.56e-07		rs2289500	0.00659257	24.6809	5.36612e-05	6.8e-07		rs1539346	-0.0117567
												rs10454142	0.00998121	37.8617	8.2107e-05	7.6e-10		rs9857729	-0.00983188	30.4974	9.08004e-05	3.35e-08		rs9857729	-0.00983188	30.4974	6.61467e-05	3.35e-08		rs56338231	-0.0117756	34.4615	0.000102608	4.35e-09		rs8088739	-0.0107	23.655	5.25354e-05	1.39e-06		rs11926857	-0.00640416	25.5844	5.56254e-05	4.2e-07		rs6925118	0.00942041
												rs6786488	-0.0186502	22.0736	4.78705e-05	2.6e-06		rs7652177	0.0083032	22.4125	6.67309e-05	2.2e-06		rs7652177	0.0083032	22.4125	4.86121e-05	2.2e-06		rs2613038	0.00975833	24.8028	7.38517e-05	6.35e-07		rs76951439	0.0405	92.9847	0.000206478	6.49e-22		rs2920503	0.00716858	25.902	5.6316e-05	3.6e-07		rs4533991	-0.00720419
												rs1503738	-0.00768061	24.0021	5.20525e-05	9.6e-07		rs7433936	0.00910989	26.6646	7.939e-05	2.42e-07		rs7433936	0.00910989	26.6646	5.78342e-05	2.42e-07		rs34627176	-0.0104015	23.5975	7.0263e-05	1.19e-06		rs75941989	0.0158	29.6837	6.59239e-05	6.2e-08		rs62268013	0.00803348	22.9881	4.99809e-05	1.6e-06		rs4839898	0.0140746
												rs57763095	0.0123855	22.9035	4.96702e-05	1.7e-06		rs10934857	0.0101341	25.4313	7.57182e-05	4.59e-07		rs10934857	0.0101341	25.4313	5.51593e-05	4.59e-07		rs6448177	0.00926127	27.9321	8.31688e-05	1.26e-07		rs3792819	-0.021	38.1488	8.47222e-05	4.42e-10		rs6763292	0.00958833	39.2348	8.53016e-05	3.8e-10		rs9379843	0.00868487
												rs4857501	0.00910431	22.3978	4.85736e-05	2.2e-06		rs71298370	0.0171654	29.0798	8.65801e-05	6.95e-08		rs71298370	0.0171654	29.0798	6.30722e-05	6.95e-08		rs13356200	-0.00892222	24.4111	7.26855e-05	7.79e-07		rs7679806	0.0114	29.4694	6.54479e-05	4.59e-08		rs60661769	-0.00708332	28.5326	6.20349e-05	9.2e-08		rs2744973	-0.00810378
												rs9757079	0.00980223	37.6743	8.17006e-05	8.4e-10		rs6792762	-0.00915671	26.167	7.79085e-05	3.13e-07		rs6792762	-0.00915671	26.167	5.67549e-05	3.13e-07		rs7705189	0.0131913	55.8903	0.000166401	7.68e-14		rs9634212	0.0471	419.359	0.00093054	8.59e-95		rs144333966	0.0304614	31.2839	6.80164e-05	2.2e-08		rs11152989	-0.00953889
												rs1687230	-0.00697541	21.3325	4.62633e-05	3.9e-06		rs1991431	0.0105354	35.5399	0.000105812	2.5e-09		rs1991431	0.0105354	35.5399	7.70827e-05	2.5e-09		rs10805877	0.0123373	34.1612	0.000101714	5.08e-09		rs2663126	-0.0139	43.8118	9.72975e-05	1.36e-11		rs71605366	-0.00695913	25.3304	5.50731e-05	4.8e-07		rs9350143	0.0087347
												rs13064711	-0.00746514	25.237	5.47305e-05	5.1e-07		rs402148	-0.0104464	24.2908	7.23228e-05	8.29e-07		rs402148	-0.0104464	24.2908	5.26858e-05	8.29e-07		rs74794389	0.012696	24.985	7.43943e-05	5.78e-07		rs3901421	0.0215	128.047	0.000284315	7.55e-30		rs13118355	-0.00966799	26.2987	5.71784e-05	2.9e-07		rs9380702	0.0079081
												rs1835374	0.0074856	21.2339	4.60495e-05	4.1e-06		rs35609019	0.00889663	23.9142	7.12018e-05	1.01e-06		rs35609019	0.00889663	23.9142	5.18691e-05	1.01e-06		rs8185050	-0.0112068	23.9183	7.12184e-05	1.01e-06		rs8000973	-0.0134	49.7396	0.000110461	2.05e-12		rs34811474	0.0081711	29.585	6.43229e-05	5.4e-08		rs794375	0.00765478
												rs56116382	-0.0091708	22.3793	4.85334e-05	2.2e-06		rs34588175	-0.0215982	80.2073	0.000238767	3.39e-19		rs34588175	-0.0215982	80.2073	0.000173945	3.39e-19		rs261988	0.00882751	24.4768	7.28812e-05	7.52e-07		rs395980	0.0184	76.771	0.000170481	1.02e-17		rs11732213	0.0091614	32.9531	7.16452e-05	9.4e-09		rs1568846	0.00732546
												rs6809779	0.00983339	22.0953	4.79175e-05	2.6e-06		rs2610986	-0.00902979	22.7034	6.75969e-05	1.89e-06		rs2610986	-0.00902979	22.7034	4.9243e-05	1.89e-06		rs12055234	-0.0102109	29.9719	8.92417e-05	4.39e-08		rs4815952	0.0161	71.8033	0.000159451	1.24e-16		rs11735256	-0.00649347	24.2549	5.27351e-05	8.4e-07		rs6959688	-0.00750843
												rs71298370	0.0165994	37.5612	8.14554e-05	8.9e-10		rs997850	-0.0102322	31.962	9.51606e-05	1.57e-08		rs997850	-0.0102322	31.962	6.93231e-05	1.57e-08		rs1158464	-0.00930737	23.2695	6.92866e-05	1.41e-06		rs10922476	-0.016	70.9141	0.000157477	1.78e-17		rs73832309	0.0109477	21.3594	4.64399e-05	3.8e-06		rs13238384	0.0102124
												rs9866627	-0.0139126	26.9203	5.83808e-05	2.1e-07		rs13150083	-0.011281	30.9877	9.22601e-05	2.6e-08		rs13150083	-0.011281	30.9877	6.72101e-05	2.6e-08		rs29636	0.00965871	25.0935	7.47172e-05	5.46e-07		rs7321635	0.0132	43.56	9.67384e-05	2.58e-11		rs2439706	0.00642979	25.8888	5.62873e-05	3.6e-07		rs9791848	-0.00916104
												rs1007675	0.0077175	25.78	5.5908e-05	3.8e-07		rs34627176	-0.0116983	29.7329	8.85245e-05	4.96e-08		rs34627176	-0.0116983	29.7329	6.44887e-05	4.96e-08		rs6882168	-0.00956691	26.5766	7.9133e-05	2.53e-07		rs591668	-0.0174	83.867	0.000186236	2e-19		rs13107325	-0.0242429	101.507	0.000220659	7.1e-24		rs36165320	0.0130601
												rs2341184	0.0100606	36.2381	7.85862e-05	1.7e-09		rs138056327	-0.0175857	23.9508	7.13106e-05	9.89e-07		rs138056327	-0.0175857	23.9508	5.19484e-05	9.89e-07		rs923609	0.0102791	24.2783	7.22903e-05	8.34e-07		rs17197114	-0.0177	50.1264	0.000111319	1.54e-12		rs13144252	-0.00589354	21.347	4.6413e-05	3.8e-06		rs6969850	0.0120881
												rs7652177	0.00858128	33.3101	7.2237e-05	7.9e-09		rs13107325	-0.0307805	84.9559	0.0002529	3.07e-20		rs13107325	-0.0307805	84.9559	0.000184242	3.07e-20		rs67129974	-0.0107439	27.9916	8.33459e-05	1.22e-07		rs2296316	0.0192	102.116	0.000226751	1.59e-23		rs72636700	-0.00913649	28.8025	6.26218e-05	8e-08		rs4509216	-0.00844404
												rs1440152	0.00827068	30.4087	6.59455e-05	3.5e-08		rs13106087	0.012537	28.7976	8.57401e-05	8.04e-08		rs13106087	0.012537	28.7976	6.24602e-05	8.04e-08		rs2974438	-0.0107387	24.7789	7.37806e-05	6.43e-07		rs13123591	-0.0185	85.5625	0.00019	2.35e-20		rs34613865	-0.00846583	23.2628	5.0578e-05	1.4e-06		rs62502392	0.0103723
												rs6792762	-0.00911683	36.1889	7.84796e-05	1.8e-09		rs6870324	-0.0102584	26.6415	7.93211e-05	2.45e-07		rs6870324	-0.0102584	26.6415	5.7784e-05	2.45e-07		rs79791445	-0.0120812	22.0299	6.55959e-05	2.69e-06		rs55681913	-0.0406	171.525	0.000380817	2.11e-39		rs57800857	0.00867607	43.0617	9.36209e-05	5.3e-11		rs73689420	0.0131988
												rs2362972	-0.00856859	32.3003	7.00472e-05	1.3e-08		rs7720274	-0.0104134	26.4787	7.88366e-05	2.67e-07		rs7720274	-0.0104134	26.4787	5.74311e-05	2.67e-07		rs9371881	0.0102833	31.6916	9.43617e-05	1.81e-08		rs73052033	0.0151	39.5851	8.79116e-05	4.79e-10		rs76034781	-0.0110584	21.4045	4.6538e-05	3.7e-06		rs4738519	0.0106714
												rs9873274	0.00723559	22.3785	4.85318e-05	2.2e-06		rs2431112	-0.0105791	35.7899	0.000106556	2.2e-09		rs2431112	-0.0105791	35.7899	7.7625e-05	2.2e-09		rs7770478	-0.00916613	25.0745	7.46607e-05	5.52e-07		rs12347137	0.046	367.361	0.000815252	9.8e-85		rs12507026	-0.00672346	27.6691	6.01577e-05	1.4e-07		rs72689013	0.0224543
												rs2194411	0.0142831	40.3712	8.75485e-05	2.1e-10		rs72791395	-0.0226901	22.7547	6.77495e-05	1.84e-06		rs72791395	-0.0226901	22.7547	4.93541e-05	1.84e-06		rs41271299	0.0239066	36.4898	0.000108647	1.54e-09		rs7924038	-0.0093	23.9584	5.32094e-05	8.24e-07		rs28565152	0.00787302	28.5403	6.20518e-05	9.2e-08		rs1517112	-0.00710093
												rs2290549	0.00718106	21.5818	4.68039e-05	3.4e-06		rs249516	0.0105093	35.2466	0.000104939	2.91e-09		rs249516	0.0105093	35.2466	7.64467e-05	2.91e-09		rs3812163	0.0104171	35.1396	0.000104627	3.07e-09		rs10881582	-0.0151	47.1095	0.00010462	1.26e-11		rs4244438	-0.00727549	27.0614	5.88365e-05	2e-07		rs7357754	-0.00760034
												rs10934857	0.0090632	28.2841	6.13382e-05	1e-07		rs3097169	0.00979967	25.0612	7.46164e-05	5.56e-07		rs3097169	0.00979967	25.0612	5.43566e-05	5.56e-07		rs9352829	0.0116589	21.6529	6.44733e-05	3.27e-06		rs3184504	-0.0183	92.7673	0.000205996	2.71e-22		rs142644146	0.026349	24.3717	5.29888e-05	7.9e-07		rs4526484	0.00939245
												rs9853018	0.0101977	46.5749	0.000101	8.8e-12		rs4594848	0.0144498	67.2065	0.000200073	2.45e-16		rs4594848	0.0144498	67.2065	0.000145755	2.45e-16		rs6938814	-0.0111754	25.4802	7.58685e-05	4.47e-07		rs61878760	0.019	31.2284	6.93541e-05	3.74e-08		rs34351	-0.00634536	22.2016	4.82709e-05	2.5e-06		rs9419387	0.00759824
												rs35701422	-0.00869121	32.0665	6.95403e-05	1.5e-08		rs13356200	-0.00901849	24.8446	7.39716e-05	6.22e-07		rs13356200	-0.00901849	24.8446	5.38869e-05	6.22e-07		rs2807504	0.01159	35.2398	0.000104925	2.92e-09		rs2105333	0.019	90.25	0.000200407	1.7e-21		rs12514792	-0.00602475	21.055	4.57781e-05	4.5e-06		rs12777717	0.00834783
												rs62234790	0.0105846	37.5851	8.15071e-05	8.8e-10		rs7713143	-0.00865686	22.9123	6.82189e-05	1.7e-06		rs7713143	-0.00865686	22.9123	4.96961e-05	1.7e-06		rs820077	0.0112475	26.373	7.85269e-05	2.82e-07		rs62048221	-0.0242	121	0.000268672	4.92e-27		rs2897368	-0.0109605	21.3367	4.63906e-05	3.9e-06		rs4354609	-0.0072068
												rs35457492	0.00833889	31.2779	6.78303e-05	2.2e-08		rs4373305	-0.0105389	34.2949	0.000102106	4.74e-09		rs4373305	-0.0105389	34.2949	7.43826e-05	4.74e-09		rs17224688	-0.0117097	25.6552	7.63897e-05	4.08e-07		rs4731793	-0.0098	26.6039	5.90843e-05	4.39e-07		rs2914742	0.00580662	21.0531	4.57739e-05	4.5e-06		rs10828258	-0.00983139
												rs35609019	0.00814151	27.8427	6.03811e-05	1.3e-07		rs35703820	-0.0135735	29.3079	8.72594e-05	6.18e-08		rs35703820	-0.0135735	29.3079	6.3567e-05	6.18e-08		rs4380799	-0.0123262	38.7065	0.000115246	4.93e-10		rs13209685	0.0277	113.504	0.000252032	7.49e-27		rs298023	-0.00981235	27.8676	6.05892e-05	1.3e-07		rs7896518	0.00901154
												rs34722008	0.00728974	21.9243	4.75466e-05	2.8e-06		rs34279450	-0.0115876	21.7628	6.47966e-05	3.09e-06		rs34279450	-0.0115876	21.7628	4.7203e-05	3.09e-06		rs2185732	-0.00904486	23.7236	7.06385e-05	1.11e-06		rs7735891	0.0259	185.82	0.00041254	1.14e-42		rs35711462	-0.0071659	31.8637	6.9277e-05	1.7e-08		rs79611722	0.0203708
												rs13107325	-0.0275	94.7755	0.000205505	2.1e-22		rs13154356	-0.0119678	26.031	7.75037e-05	3.36e-07		rs13154356	-0.0119678	26.031	5.646e-05	3.36e-07		rs9488003	0.011922	22.7859	6.78468e-05	1.81e-06		rs6000890	0.0135	45.5625	0.000101185	8.17e-12		rs4298243	0.00625463	24.1174	5.24361e-05	9.1e-07		rs12245614	0.023466
												rs13146142	-0.0207968	104.784	0.000227202	1.4e-24		rs13154480	0.0142245	24.7701	7.37499e-05	6.46e-07		rs13154480	0.0142245	24.7701	5.37254e-05	6.46e-07		rs9456307	-0.0191355	26.2463	7.81495e-05	3.01e-07		rs4395014	0.0131	29.7934	6.61675e-05	4.48e-08		rs11152989	-0.00751226	30.2003	6.56605e-05	3.9e-08		rs117848552	0.0182406
												rs2610986	-0.00764242	22.5971	4.90056e-05	2e-06		rs7730750	-0.00881884	21.7449	6.47432e-05	3.12e-06		rs7730750	-0.00881884	21.7449	4.71641e-05	3.12e-06		rs2038760	-0.0118991	25.6555	7.63906e-05	4.08e-07		rs1056747	0.0155	66.5512	0.00014779	8.05e-16		rs1322842	0.00698625	28.6915	6.23805e-05	8.5e-08		rs10750025	-0.00895277
												rs2035778	-0.00957499	24.8764	5.39485e-05	6.1e-07		rs6882168	-0.00915363	24.2357	7.21587e-05	8.53e-07		rs6882168	-0.00915363	24.2357	5.25662e-05	8.53e-07		rs4713506	-0.0181853	81.7954	0.000243509	1.52e-19		rs11049704	0.0183	75.9388	0.000168633	1.1e-18		rs9456307	-0.0134513	24.7477	5.38063e-05	6.5e-07		rs11212065	-0.00707917
												rs17017911	0.0086823	21.9367	4.75737e-05	2.8e-06		rs256090	0.0107082	26.1675	7.79099e-05	3.13e-07		rs256090	0.0107082	26.1675	5.6756e-05	3.13e-07		rs11156429	-0.00942781	28.742	8.558e-05	8.27e-08		rs34287	0.0187	87.4225	0.00019413	1.17e-20		rs9366651	0.00948542	55.6677	0.000121024	8.6e-14		rs1440979	0.00831666
												rs997850	-0.0090224	34.7659	7.53939e-05	3.7e-09		rs141146025	-0.0347573	27.3557	8.14476e-05	1.69e-07		rs141146025	-0.0347573	27.3557	5.93331e-05	1.69e-07		rs77485342	0.0416479	41.4432	0.000123393	1.22e-10		rs1290786	-0.0143	56.6454	0.000125795	7.14e-14		rs72995085	0.00858413	26.6907	5.80307e-05	2.4e-07		rs73029139	-0.0190011
												rs13106087	0.0129259	42.7473	9.27007e-05	6.2e-11		rs645144	-0.00901534	23.196	6.90634e-05	1.46e-06		rs645144	-0.00901534	23.196	5.03113e-05	1.46e-06		rs73765009	0.0250405	20.8792	6.21697e-05	4.89e-06		rs57791149	0.0173	82.9058	0.000184102	3.26e-19		rs761357	-0.00652756	24.7779	5.38721e-05	6.4e-07		rs7124681	-0.010091
												rs114924396	-0.0191251	33.2272	7.20573e-05	8.2e-09		rs4380799	-0.0140479	50.0803	0.000149096	1.48e-12		rs4380799	-0.0140479	50.0803	0.000108616	1.48e-12		rs7740107	-0.0167517	71.3866	0.000212528	2.95e-17		rs2071450	-0.0174	75.69	0.000168081	8.85e-19		rs17681686	-0.00649228	22.8164	4.96076e-05	1.8e-06		rs10839665	0.00700695
												rs34587452	-0.0110867	37.5108	8.1346e-05	9.1e-10		rs2038760	-0.0115774	24.2023	7.20593e-05	8.68e-07		rs2038760	-0.0115774	24.2023	5.24938e-05	8.68e-07		rs6968660	0.00882055	21.7361	6.4721e-05	3.13e-06		rs12891238	-0.0109	22.4594	4.98803e-05	2.22e-06		rs4839898	0.0130564	40.1566	8.73054e-05	2.3e-10		rs57812455	-0.0105499
												rs7657558	0.0107255	41.6319	9.02823e-05	1.1e-10		rs9401874	0.00821121	21.3256	6.3495e-05	3.88e-06		rs9401874	0.00821121	21.3256	4.62548e-05	3.88e-06		rs76497142	0.0142627	26.0342	7.75179e-05	3.36e-07		rs35277497	-0.012	36	7.99504e-05	1.34e-09		rs2350366	-0.00990178	24.5695	5.3419e-05	7.2e-07		rs35060985	-0.0077555
												rs10040039	-0.00794367	27.1646	5.89106e-05	1.9e-07		rs11962845	-0.0115155	22.9709	6.83932e-05	1.65e-06		rs11962845	-0.0115155	22.9709	4.9823e-05	1.65e-06		rs60257264	-0.0136551	21.9484	6.5353e-05	2.8e-06		rs4444637	-0.0179	43.952	9.76088e-05	5.13e-11		rs205262	-0.00870949	37.275	8.1041e-05	1e-09		rs28730304	-0.0120886
												rs9790968	0.00720634	21.5504	4.67359e-05	3.4e-06		rs13210323	-0.00928215	22.502	6.69974e-05	2.1e-06		rs13210323	-0.00928215	22.502	4.88062e-05	2.1e-06		rs10950842	0.00865174	24.1378	7.18719e-05	8.97e-07		rs4676368	0.0103	29.3878	6.52667e-05	6.29e-08		rs4715208	-0.0083844	32.7222	7.11432e-05	1.1e-08		rs12314276	-0.0125288
												rs141146025	-0.0275845	23.3161	5.0565e-05	1.4e-06		rs2086503	0.0128596	25.8294	7.69035e-05	3.73e-07		rs2086503	0.0128596	25.8294	5.60228e-05	3.73e-07		rs11768967	-0.0118218	27.9337	8.31734e-05	1.26e-07		rs718603	0.0131	38.9138	8.6421e-05	6.68e-10		rs12202891	0.00828577	25.2954	5.49971e-05	4.9e-07		rs7979860	-0.00826749
												rs75457267	-0.0187295	30.4429	6.60195e-05	3.4e-08		rs723588	0.0119782	22.9268	6.8262e-05	1.68e-06		rs723588	0.0119782	22.9268	4.97275e-05	1.68e-06		rs860002	-0.0096965	24.8547	7.40063e-05	6.18e-07		rs9838614	0.0185	94.8061	0.000210522	1.21e-21		rs11761141	-0.00789936	34.1718	7.42947e-05	5e-09		rs4288801	-0.00698053
												rs1445864	0.00732777	22.1329	4.7999e-05	2.5e-06		rs9322822	0.0117649	39.2459	0.000116845	3.74e-10		rs9322822	0.0117649	39.2459	8.51201e-05	3.74e-10		rs41705	-0.0122018	33.4578	9.96198e-05	7.29e-09		rs861674	-0.0128	45.385	0.000100791	1.37e-11		rs35459178	0.00647377	25.8341	5.61684e-05	3.7e-07		rs10862220	0.0103008
												rs35703820	-0.00996776	22.0459	4.78104e-05	2.7e-06		rs721101	0.0122915	38.8422	0.000115643	4.6e-10		rs721101	0.0122915	38.8422	8.42445e-05	4.6e-10		rs1468310	-0.00915423	24.7336	7.36457e-05	6.59e-07		rs17718736	0.0115	33.0625	7.34272e-05	1.39e-08		rs80206917	0.00660461	22.4385	4.8786e-05	2.2e-06		rs2132828	-0.00828619
												rs75467736	0.0156028	25.5062	5.53142e-05	4.4e-07		rs1934124	0.00976608	24.923	7.42051e-05	5.97e-07		rs1934124	0.00976608	24.923	5.4057e-05	5.97e-07		rs243491	-0.00837594	22.4807	6.69381e-05	2.12e-06		rs4380799	0.0255	147.449	0.00032738	6.45e-33		rs7795394	0.00930493	50.5552	0.000109911	1.2e-12		rs7957571	0.00833617
												rs4282339	-0.0087026	22.6526	4.9126e-05	1.9e-06		rs11243202	0.0126931	51.8377	0.000154328	6.04e-13		rs11243202	0.0126931	51.8377	0.000112427	6.04e-13		rs12533489	0.0130175	28.6979	8.54486e-05	8.47e-08		rs621554	-0.0094	24.4765	5.43598e-05	9.49e-07		rs13233706	-0.00671726	27.8924	6.06431e-05	1.3e-07		rs9512882	0.00725193
												rs62355001	0.0117807	23.7011	5.13998e-05	1.1e-06		rs7760564	0.0118596	31.4135	9.35279e-05	2.09e-08		rs7760564	0.0118596	31.4135	6.81337e-05	2.09e-08		rs2189104	-0.0248325	24.7492	7.36922e-05	6.53e-07		rs10112506	0.012	39.8892	8.8587e-05	5.76e-10		rs3735491	-0.00704208	24.7263	5.37598e-05	6.6e-07		rs74882726	0.0148127
												rs12522139	-0.0114381	33.5979	7.28612e-05	6.8e-09		rs4716325	0.00946579	23.7324	7.06603e-05	1.11e-06		rs4716325	0.00946579	23.7324	5.14747e-05	1.11e-06		rs71536289	-0.0090297	23.8066	7.08858e-05	1.07e-06		rs67527161	0.0182	62.6163	0.000139053	5.79e-15		rs38171	0.00628271	24.2555	5.27363e-05	8.4e-07		rs59483928	-0.00716761
												rs7700441	-0.0104208	24.7833	5.37467e-05	6.4e-07		rs9267806	-0.0185844	84.9866	0.000252991	3.02e-20		rs9267806	-0.0185844	84.9866	0.000184308	3.02e-20		rs12673062	-0.0126048	35.0059	0.000104229	3.29e-09		rs2584100	0.0108	32.3102	7.17567e-05	2.1e-08		rs2470961	-0.00609859	22.8007	4.95734e-05	1.8e-06		rs9564940	0.00940393
												rs2631360	-0.0111803	56.5703	0.000122673	5.4e-14		rs958953	-0.0087912	22.4645	6.68857e-05	2.14e-06		rs958953	-0.0087912	22.4645	4.87249e-05	2.14e-06		rs6977081	0.0141859	57.1909	0.000170273	3.97e-14		rs80280630	-0.0168	31.36	6.96464e-05	2.28e-08		rs324633	-0.00693134	22.4145	4.87337e-05	2.2e-06		rs34693882	0.00736862
												rs2431112	-0.011172	55.6677	0.000120716	8.6e-14		rs998203	0.00933823	26.483	7.88493e-05	2.66e-07		rs998203	0.00933823	26.483	5.74403e-05	2.66e-07		rs4621706	-0.0126742	51.2789	0.000152674	8.03e-13		rs10106829	0.0109	20.6267	4.58104e-05	3.79e-06		rs6966540	-0.00619146	22.3236	4.85363e-05	2.3e-06		rs1039548	-0.0083975
												rs6893067	0.00938542	24.7545	5.36841e-05	6.5e-07		rs73765009	0.0252754	21.1956	6.31077e-05	4.15e-06		rs73765009	0.0252754	21.1956	4.59727e-05	4.15e-06		rs17864191	-0.0133969	24.6096	7.32765e-05	7.02e-07		rs10817896	-0.0108	26.449	5.87403e-05	4.54e-07		rs56302303	-0.00820924	22.0354	4.79096e-05	2.7e-06		rs7140836	-0.00870793
												rs13169333	0.00929083	30.0002	6.50596e-05	4.3e-08		rs7740107	-0.0170713	73.8428	0.000219825	8.5e-18		rs7740107	-0.0170713	73.8428	0.000160145	8.5e-18		rs13227429	-0.00899788	25.8314	7.69141e-05	3.73e-07		rs935728	0.0109	29.7025	6.59656e-05	6.42e-08		rs12699483	0.00669965	26.5353	5.76927e-05	2.6e-07		rs73290538	-0.0159166
												rs144156179	0.0345536	26.016	5.64198e-05	3.4e-07		rs28417075	-0.0201691	36.7374	0.000109377	1.35e-09		rs28417075	-0.0201691	36.7374	7.96798e-05	1.35e-09		rs6962338	-0.0199347	21.7887	6.48777e-05	3.05e-06		rs113026781	-0.0347	29.3967	6.52865e-05	7.29e-08		rs113371966	-0.00978201	25.6329	5.57308e-05	4.1e-07		rs45583845	-0.0227651
												rs6882168	-0.00909312	33.2879	7.21888e-05	7.9e-09		rs77485342	0.0418193	41.6335	0.000123952	1.1e-10		rs77485342	0.0418193	41.6335	9.0298e-05	1.1e-10		rs9643042	0.00848464	23.2945	6.93611e-05	1.39e-06		rs115012942	-0.025	29.5369	6.55977e-05	5.55e-08		rs7789719	0.00854199	30.879	6.71361e-05	2.7e-08		rs10149134	-0.00941046
												rs6870324	-0.00998568	35.1969	7.63285e-05	3e-09		rs9396861	-0.0112138	37.396	0.000111338	9.65e-10		rs9396861	-0.0112138	37.396	8.11082e-05	9.65e-10		rs10504267	-0.00887106	24.3196	7.24131e-05	8.16e-07		rs61397287	-0.0235	42.6119	9.4633e-05	4.45e-11		rs794373	0.00685799	28.5346	6.20394e-05	9.2e-08		rs7154948	0.00720861
												rs4868110	-0.00971069	37.3087	8.09077e-05	1e-09		rs7795126	0.00849989	22.4916	6.69662e-05	2.11e-06		rs7795126	0.00849989	22.4916	4.87835e-05	2.11e-06		rs13249975	-0.00965098	28.2405	8.40869e-05	1.07e-07		rs113146332	0.0311	40.2836	8.94629e-05	2.99e-10		rs73223431	0.00631648	23.0748	5.01694e-05	1.6e-06		rs1495273	0.00705548
												rs13355365	-0.00846604	30.4594	6.60553e-05	3.4e-08		rs11981566	-0.011226	27.7006	8.24742e-05	1.42e-07		rs11981566	-0.011226	27.7006	6.0081e-05	1.42e-07		rs918184	0.00850257	21.721	6.4676e-05	3.15e-06		rs3782811	-0.0165	56.25	0.000124917	3.96e-14		rs143666229	-0.0222899	21.739	4.72653e-05	3.1e-06		rs955554	-0.0122843
												rs13185048	-0.00804845	28.7042	6.22492e-05	8.4e-08		rs2389763	-0.00817407	20.858	6.21027e-05	4.95e-06		rs2389763	-0.00817407	20.858	4.52405e-05	4.95e-06		rs2978495	-0.00897437	25.8491	7.69668e-05	3.69e-07		rs9388490	0.0462	591.258	0.00131147	1.33e-130		rs6995945	0.0063329	24.7314	5.37709e-05	6.6e-07		rs145830974	-0.0270524
												rs13356200	-0.00920983	36.1908	7.84837e-05	1.8e-09		rs11766202	-0.00978385	23.2662	6.92724e-05	1.41e-06		rs11766202	-0.00978385	23.2662	5.04636e-05	1.41e-06		rs6473019	-0.00898502	25.615	7.627e-05	4.17e-07		rs72894003	-0.0423	123.912	0.000275136	1.9e-28		rs6993938	-0.00605106	22.0024	4.78379e-05	2.7e-06		rs4780421	0.00890355
												rs76305730	0.0152027	24.9386	5.40834e-05	5.9e-07		rs10278546	0.0120206	29.3162	8.72839e-05	6.15e-08		rs10278546	0.0120206	29.3162	6.35849e-05	6.15e-08		rs4398863	-0.0109478	30.4037	9.05274e-05	3.51e-08		rs4985445	0.0175	84.8338	0.000188382	3.3e-20		rs1040248	-0.00739792	21.0338	4.57321e-05	4.5e-06		rs11540358	0.00740553
												rs2795828	-0.0080756	29.1511	6.32183e-05	6.7e-08		rs1046499	-0.00964596	22.8691	6.80902e-05	1.73e-06		rs1046499	-0.00964596	22.8691	4.96023e-05	1.73e-06		rs17051757	-0.0116042	20.9827	6.24778e-05	4.64e-06		rs822530	-0.0255	112.891	0.00025067	2.36e-27		rs72689013	0.0201783	25.771	5.60312e-05	3.8e-07		rs181205	-0.00819385
												rs998203	0.0081525	28.1745	6.11005e-05	1.1e-07		rs6977081	0.0127019	45.6849	0.000136012	1.39e-11		rs6977081	0.0127019	45.6849	9.90842e-05	1.39e-11		rs1899494	-0.00954607	22.8925	6.81642e-05	1.71e-06		rs4953003	0.01	27.7008	6.15204e-05	1.1e-07		rs62512360	0.0131248	22.6612	4.92702e-05	1.9e-06		rs9972653	-0.0102896
												rs10457467	0.0076409	26.2226	5.68678e-05	3e-07		rs41580	0.00931346	23.9104	7.11904e-05	1.01e-06		rs41580	0.00931346	23.9104	5.18608e-05	1.01e-06		rs78743523	-0.0262741	25.7671	7.67228e-05	3.85e-07		rs7610055	-0.0373	165.433	0.000367295	3.55e-38		rs1517112	-0.00627318	24.2927	5.28172e-05	8.3e-07		rs34898535	0.00842479
												rs645144	-0.00868793	29.997	6.50527e-05	4.3e-08		rs38014	0.00830932	22.3045	6.64092e-05	2.33e-06		rs38014	0.00830932	22.3045	4.83777e-05	2.33e-06		rs13281198	-0.00954323	26.1796	7.7951e-05	3.11e-07		rs45474992	-0.0617	146.363	0.000324969	2.17e-33		rs62561982	0.0153437	23.4062	5.08898e-05	1.3e-06		rs8044920	-0.00779471
												rs33951557	0.0184296	28.717	6.2277e-05	8.4e-08		rs7790322	-0.00955676	28.7763	8.56767e-05	8.13e-08		rs7790322	-0.00955676	28.7763	6.24141e-05	8.13e-08		rs59116179	0.00967678	28.597	8.51483e-05	8.92e-08		rs11670553	-0.0179	72.6553	0.000161343	4.35e-17		rs4917347	-0.00696823	25.5546	5.55607e-05	4.3e-07		rs4790841	0.010981
												rs1125	-0.0100304	40.5723	8.79846e-05	1.9e-10		rs73307079	0.0135324	38.8628	0.000115704	4.55e-10		rs73307079	0.0135324	38.8628	8.42892e-05	4.55e-10		rs56187488	-0.011036	30.3632	9.04068e-05	3.59e-08		rs1530318	0.0209	69.8896	0.000155202	2.8e-17		rs62541515	0.00677156	26.2307	5.70305e-05	3e-07		rs8081271	-0.00707131
												rs4571564	0.0100484	20.9411	4.54146e-05	4.7e-06		rs76497142	0.0130488	21.717	6.46602e-05	3.16e-06		rs76497142	0.0130488	21.717	4.71036e-05	3.16e-06		rs34824085	-0.0121611	27.2899	8.12567e-05	1.75e-07		rs42039	0.0481	478.019	0.00106056	3.53e-106		rs7357754	-0.00589589	21.5692	4.6896e-05	3.4e-06		rs11656665	0.00798154
												rs185320691	-0.020249	56.5167	0.000122557	5.6e-14		rs4621706	-0.0101992	33.0888	9.85151e-05	8.81e-09		rs4621706	-0.0101992	33.0888	7.17668e-05	8.81e-09		rs4739739	-0.00862668	23.6036	7.02812e-05	1.18e-06		rs11071720	-0.0096	20.898	4.64127e-05	3.66e-06		rs1936367	0.00709119	23.5341	5.1168e-05	1.2e-06		rs11652858	0.00823008
												rs9388051	0.0106262	30.9002	6.70113e-05	2.7e-08		rs7797662	-0.0198381	25.5118	7.59579e-05	4.4e-07		rs7797662	-0.0198381	25.5118	5.5334e-05	4.4e-07		rs116127727	-0.0126481	24.6488	7.33931e-05	6.88e-07		rs111901094	-0.0253	102.414	0.000227413	4.04e-24		rs4109292	0.00735336	33.6374	7.31329e-05	6.6e-09		rs784257	-0.0140051
												rs721101	0.00946697	31.9748	6.93414e-05	1.6e-08		rs16870531	0.0117725	32.7598	9.75356e-05	1.04e-08		rs16870531	0.0117725	32.7598	7.10533e-05	1.04e-08		rs12005952	0.0120222	22.458	6.68705e-05	2.15e-06		rs10948	-0.0252	158.76	0.000352485	3.43e-36		rs11251394	-0.0103766	21.4778	4.66974e-05	3.6e-06		rs7242144	0.00740376
												rs77485342	0.0353373	39.9645	8.66666e-05	2.6e-10		rs1845253	-0.00867889	22.9623	6.83676e-05	1.65e-06		rs1845253	-0.00867889	22.9623	4.98044e-05	1.65e-06		rs7856625	-0.0123683	47.5971	0.000141713	5.24e-12		rs7458576	0.0189	98.9501	0.000219722	7.13e-23		rs2439823	-0.0072789	32.6161	7.09125e-05	1.1e-08		rs1652376	0.00893675
												rs9267806	-0.0167434	96.7795	0.000209849	7.7e-23		rs1899494	-0.00921254	21.2413	6.32439e-05	4.05e-06		rs1899494	-0.00921254	21.2413	4.60718e-05	4.05e-06		rs117316586	0.0326019	24.4069	7.2673e-05	7.8e-07		rs11143130	0.0218	25.7025	5.70827e-05	2.82e-07		rs7896518	0.00999095	59.7344	0.000129865	1.1e-14		rs273505	-0.00999234
												rs35175534	-0.0191822	66.1616	0.000143469	4.2e-16		rs9298231	0.0111386	25.9266	7.71928e-05	3.55e-07		rs9298231	0.0111386	25.9266	5.62335e-05	3.55e-07		rs11795118	0.0108503	21.4524	6.38764e-05	3.63e-06		rs2005172	-0.048	576	0.00127767	2.35e-128		rs2787726	-0.00845366	24.1256	5.24538e-05	9e-07		rs67625472	-0.00901178
												rs7451021	-0.0157967	96.7805	0.000209851	7.7e-23		rs62512210	0.0157957	24.8472	7.39793e-05	6.21e-07		rs62512210	0.0157957	24.8472	5.38925e-05	6.21e-07		rs7034200	0.00833248	22.6186	6.73486e-05	1.98e-06		rs3782232	-0.0339	83.9452	0.000186409	2.41e-20		rs72805313	-0.0157007	28.2048	6.13224e-05	1.1e-07		rs12974308	-0.0169667
												rs2351881	0.00709052	22.6022	4.90167e-05	2e-06		rs36112366	-0.0138513	24.1456	7.18904e-05	8.94e-07		rs36112366	-0.0138513	24.1456	5.23708e-05	8.94e-07		rs117700433	-0.0198434	21.3625	6.36087e-05	3.8e-06		rs7320878	-0.015	62.3269	0.00013841	1.34e-14		rs7922359	0.00636904	21.4077	4.65449e-05	3.7e-06		rs12462975	-0.00837414
												rs9396861	-0.00962972	38.4257	8.33299e-05	5.7e-10		rs62509875	-0.0120513	26.7911	7.97665e-05	2.27e-07		rs62509875	-0.0120513	26.7911	5.81084e-05	2.27e-07		rs113419437	0.0128328	24.0585	7.16356e-05	9.35e-07		rs12517711	0.0147	59.8587	0.00013293	2.79e-14		rs10883618	0.0078103	35.6364	7.74788e-05	2.4e-09		rs11881338	0.00770893
												rs2038760	-0.0103173	26.8982	5.83328e-05	2.1e-07		rs2924739	-0.00845839	21.8113	6.49408e-05	3.01e-06		rs2924739	-0.00845839	21.8113	4.7308e-05	3.01e-06		rs12344052	-0.0185775	26.2278	7.80945e-05	3.04e-07		rs8019890	0.025	173.13	0.000384378	1.96e-38		rs10828258	-0.00932641	47.1091	0.00010242	6.7e-12		rs61508264	-0.00830509
												rs113315602	-0.0212911	63.7018	0.000138136	1.4e-15		rs16939007	-0.018374	22.6037	6.73002e-05	1.99e-06		rs16939007	-0.018374	22.6037	4.90268e-05	1.99e-06		rs116922558	-0.0215954	22.933	6.82845e-05	1.68e-06		rs10107388	0.0159	63.2025	0.000140354	6.95e-16		rs75218451	0.0229001	20.9153	4.54744e-05	4.8e-06		rs1555338	0.00774714
												rs1885690	-0.00839964	30.8567	6.69168e-05	2.8e-08		rs4573225	-0.00977222	24.1263	7.18329e-05	9.03e-07		rs4573225	-0.00977222	24.1263	5.23289e-05	9.03e-07		rs73575471	-0.0156361	23.7716	7.07816e-05	1.09e-06		rs11060942	-0.0354	46.3447	0.000102922	7.49e-12		rs11039324	-0.0102105	62.8779	0.000136698	2.2e-15		rs819131	-0.0155628
												rs4716325	0.00842662	26.1034	5.66093e-05	3.2e-07		rs59116179	0.00889787	24.0883	7.17198e-05	9.21e-07		rs59116179	0.00889787	24.0883	5.22465e-05	9.21e-07		rs12414407	0.0116947	41.1691	0.000122577	1.4e-10		rs623601	-0.0098	21.7778	4.83666e-05	2.07e-06		rs58393579	-0.00963055	21.7807	4.73559e-05	3.1e-06
												rs11243202	0.0116378	60.7574	0.000131752	6.5e-15		rs72715139	0.0265563	20.9629	6.24152e-05	4.68e-06		rs72715139	0.0265563	20.9629	4.54681e-05	4.68e-06		rs2273555	0.0107362	35.8855	0.000106847	2.09e-09		rs7295136	-0.01	20.6612	4.58868e-05	4.92e-06		rs10750025	-0.0083554	37.4534	8.14288e-05	9.4e-10
												rs2322754	-0.0117022	34.7414	7.53408e-05	3.8e-09		rs649129	-0.0103088	22.7219	6.76518e-05	1.87e-06		rs649129	-0.0103088	22.7219	4.9283e-05	1.87e-06		rs1556659	0.0162231	80.5023	0.00023966	2.92e-19		rs10202701	0.0227	142.74	0.000316927	3.11e-33		rs6265	0.00832786	26.5051	5.76272e-05	2.6e-07
												rs12665864	-0.00954203	28.6693	6.21735e-05	8.6e-08		rs4837794	-0.00878025	21.9652	6.53989e-05	2.78e-06		rs4837794	-0.00878025	21.9652	4.76418e-05	2.78e-06		rs35236379	0.0122977	24.1699	7.19673e-05	8.82e-07		rs532499	0.0127	33.3244	7.40087e-05	4.9e-09		rs143939107	-0.0299417	21.8421	4.74894e-05	3e-06
												rs9442831	-0.0106911	22.4047	4.85885e-05	2.2e-06		rs7871404	0.0124665	30.9163	9.20475e-05	2.7e-08		rs7871404	0.0124665	30.9163	6.70552e-05	2.7e-08		rs2672591	-0.00937245	28.3294	8.43514e-05	1.02e-07		rs3778858	0.0108	29.16	6.47608e-05	4.26e-08		rs9783304	0.00763598	31.1416	6.77072e-05	2.4e-08
												rs9322822	0.0110799	48.3978	0.000104953	3.5e-12		rs10512236	-0.0191302	26.5829	7.91467e-05	2.53e-07		rs10512236	-0.0191302	26.5829	5.7657e-05	2.53e-07		rs8181326	-0.00960828	26.9241	8.01674e-05	2.12e-07		rs1035583	0.0148	60.6759	0.000134744	1.99e-14		rs1892877	0.00642816	24.6872	5.3675e-05	6.7e-07
												rs10081336	0.00718878	22.5976	4.90069e-05	2e-06		rs141159401	-0.030936	24.0351	7.15616e-05	9.46e-07		rs141159401	-0.030936	24.0351	5.21313e-05	9.46e-07		rs10821939	-0.00867484	23.9058	7.1181e-05	1.01e-06		rs6910414	0.0142	35.0069	7.77452e-05	5.86e-09		rs1440979	0.00725843	22.2484	4.83726e-05	2.4e-06
												rs16870531	0.0104429	35.818	7.76752e-05	2.2e-09		rs10993937	-0.0127064	29.1592	8.68166e-05	6.67e-08		rs10993937	-0.0127064	29.1592	6.32445e-05	6.67e-08		rs1243182	-0.0094978	25.0762	7.46659e-05	5.51e-07		rs3625	0.0148	60.6759	0.000134744	6.01e-15		rs7979860	-0.00765098	27.4964	5.97823e-05	1.6e-07
												rs11766202	-0.00883444	26.51	5.7491e-05	2.6e-07		rs7034200	0.00938275	28.5708	8.5065e-05	9.04e-08		rs7034200	0.00938275	28.5708	6.19684e-05	9.04e-08		rs10822141	-0.00984475	26.0349	7.75201e-05	3.35e-07		rs62524625	0.0121	33.1995	7.37315e-05	5.21e-09		rs7132592	-0.00699131	27.608	6.00249e-05	1.5e-07
												rs6962338	-0.0203488	31.5391	6.83967e-05	2e-08		rs113851275	0.0146655	27.0753	8.06126e-05	1.96e-07		rs113851275	0.0146655	27.0753	5.87249e-05	1.96e-07		rs11002322	-0.010461	31.839	9.48005e-05	1.68e-08		rs1514134	0.0114	36	7.99504e-05	3.57e-09		rs10862220	0.00840767	38.7575	8.42639e-05	4.8e-10
												rs9639938	0.00873031	34.1109	7.39735e-05	5.2e-09		rs35910339	-0.0126967	45.4307	0.000135256	1.58e-11		rs35910339	-0.0126967	45.4307	9.85328e-05	1.58e-11		rs4751671	0.00902196	26.0583	7.75899e-05	3.31e-07		rs113744258	0.0496	681.485	0.00151131	4.99e-151		rs7964231	0.00764076	22.7625	4.94903e-05	1.8e-06
												rs4549685	0.00971494	37.7472	8.18586e-05	8.1e-10		rs7086716	-0.0106521	21.4796	6.39535e-05	3.58e-06		rs7086716	-0.0106521	21.4796	4.65888e-05	3.58e-06		rs4919539	0.00866266	23.3907	6.96475e-05	1.32e-06		rs1190815	-0.0117	23.7656	5.27812e-05	8.89e-07		rs7957571	0.00680073	25.9033	5.63188e-05	3.6e-07
												rs6977081	0.01286	65.5261	0.000142091	5.7e-16		rs4880338	-0.00931432	27.4314	8.16729e-05	1.63e-07		rs4880338	-0.00931432	27.4314	5.94973e-05	1.63e-07		rs1965708	0.0107136	22.5995	6.72916e-05	2e-06		rs9525326	0.0184	58.7778	0.00013053	3.62e-14		rs2271189	0.00603345	21.8055	4.74098e-05	3e-06
												rs1558461	-0.0109433	22.6202	4.90559e-05	2e-06		rs654751	-0.0103488	21.3597	6.35963e-05	3.81e-06		rs654751	-0.0103488	21.3597	4.63285e-05	3.81e-06		rs34845616	0.0118229	33.6331	0.000100142	6.66e-09		rs9361987	0.0115	29.9887	6.66011e-05	2.04e-08		rs2645979	0.00861798	42.6094	9.26376e-05	6.7e-11
												rs7790322	-0.00860301	32.4943	7.0468e-05	1.2e-08		rs12412806	-0.00899355	21.5883	6.42769e-05	3.38e-06		rs12412806	-0.00899355	21.5883	4.68244e-05	3.38e-06		rs11022513	-0.00889504	25.0357	7.45451e-05	5.63e-07		rs112873218	0.0216	48.5494	0.000107818	4.02e-12		rs2170670	-0.00708769	29.8535	6.49067e-05	4.7e-08
												rs10278546	0.0107539	32.5908	7.06772e-05	1.1e-08		rs9804295	-0.0150036	21.8546	6.50699e-05	2.94e-06		rs9804295	-0.0150036	21.8546	4.74021e-05	2.94e-06		rs694893	-0.0110187	35.8141	0.000106635	2.17e-09		rs40270	-0.0151	47.1095	0.00010462	1.9e-11		rs2482015	0.00831075	27.4691	5.97228e-05	1.6e-07
												rs17371806	-0.00753767	25.6314	5.55857e-05	4.1e-07		rs2265309	-0.0101519	33.3899	9.94116e-05	7.55e-09		rs2265309	-0.0101519	33.3899	7.242e-05	7.55e-09		rs35185639	0.0108246	21.0724	6.2745e-05	4.42e-06		rs6066122	-0.0127	30.4896	6.77135e-05	1.76e-08		rs1327958	-0.00612318	21.7572	4.73048e-05	3.1e-06
												rs17151639	-0.00884903	28.2362	6.12343e-05	1.1e-07		rs291970	0.00995343	22.7763	6.78139e-05	1.82e-06		rs291970	0.00995343	22.7763	4.94011e-05	1.82e-06		rs11236203	-0.0150155	72.9553	0.000217197	1.33e-17		rs680882	-0.0133	36.5475	8.11663e-05	1.98e-09		rs2389664	-0.00865326	21.1896	4.60707e-05	4.2e-06
												rs11766457	0.00713265	22.6402	4.90993e-05	2e-06		rs4751671	0.0107422	36.8095	0.000109592	1.3e-09		rs4751671	0.0107422	36.8095	7.98363e-05	1.3e-09		rs12361415	0.0137159	50.3421	0.000149885	1.29e-12		rs6874324	0.0132	36	7.99504e-05	1.43e-09		rs192748239	-0.00892292	25.0383	5.44381e-05	5.6e-07
												rs2717351	0.0127695	48.4399	0.000105044	3.4e-12		rs60221413	0.010956	21.7497	6.47575e-05	3.11e-06		rs60221413	0.010956	21.7497	4.71745e-05	3.11e-06		rs12792358	-0.0253261	50.8002	0.000151249	1.02e-12		rs72801843	0.0313	222.152	0.000493161	8.83e-52		rs142130072	0.0233554	25.1087	5.45912e-05	5.4e-07
												rs76497142	0.0131654	30.6111	6.63842e-05	3.2e-08		rs11813532	-0.0101727	30.1782	8.98503e-05	3.94e-08		rs11813532	-0.0101727	30.1782	6.54546e-05	3.94e-08		rs17124739	0.0103279	24.5252	7.30251e-05	7.34e-07		rs201851113	-0.0182	20.7025	4.59786e-05	4.19e-06		rs10400670	0.00598159	21.2526	4.62077e-05	4e-06
												rs38010	0.00714207	22.916	4.96974e-05	1.7e-06		rs2273555	0.0113403	39.8829	0.000118741	2.7e-10		rs2273555	0.0113403	39.8829	8.65014e-05	2.7e-10		rs10770125	0.00834069	22.6935	6.75716e-05	1.9e-06		rs12536902	0.0479	34.9704	7.76641e-05	3.66e-09		rs74882726	0.0136533	25.6063	5.5673e-05	4.2e-07
												rs852520	-0.00890306	32.0343	6.94705e-05	1.5e-08		rs7908994	-0.012869	21.8134	6.49472e-05	3.01e-06		rs7908994	-0.012869	21.8134	4.73127e-05	3.01e-06		rs10880959	0.00975524	29.5416	8.79606e-05	5.48e-08		rs4752829	0.0262	155.655	0.000345595	5.9e-36		rs1163828	0.00606496	21.7572	4.73047e-05	3.1e-06
												rs11768253	0.00981636	28.2393	6.12411e-05	1.1e-07		rs2672591	-0.00985699	31.2203	9.29527e-05	2.31e-08		rs2672591	-0.00985699	31.2203	6.77146e-05	2.31e-08		rs10843169	-0.00930751	24.2282	7.21409e-05	8.56e-07		rs1436164	-0.0139	53.5208	0.000118857	1.83e-13		rs7324952	0.00906959	20.9772	4.56091e-05	4.6e-06
												rs62442203	0.00733202	23.2794	5.04853e-05	1.4e-06		rs7071654	0.015589	41.9283	0.00012483	9.48e-11		rs7071654	0.015589	41.9283	9.09374e-05	9.48e-11		rs12316046	-0.0187908	108.55	0.000323133	2.05e-25		rs12519407	-0.0181	67.688	0.000150314	3.38e-17		rs1386185	0.00647412	22.216	4.83023e-05	2.4e-06
												rs822530	0.00895332	23.3078	5.05468e-05	1.4e-06		rs1556659	0.0172423	90.606	0.000269715	1.76e-21		rs1556659	0.0172423	90.606	0.000196493	1.76e-21		rs12819162	-0.0107923	21.9429	6.53367e-05	2.81e-06		rs10421750	-0.0145	47.6757	0.000105878	5.73e-12		rs861539	0.00713051	29.475	6.40838e-05	5.7e-08
												rs2389763	-0.00832615	30.2626	6.56286e-05	3.8e-08		rs2148184	0.01386	28.0392	8.34824e-05	1.19e-07		rs2148184	0.01386	28.0392	6.08155e-05	1.19e-07		rs11112770	0.0126249	22.2102	6.61327e-05	2.44e-06		rs28592876	0.03	170.132	0.000377725	9.09e-38		rs11848096	-0.00750831	33.0035	7.17548e-05	9.2e-09
												rs1486925	-0.0095288	35.2618	7.64693e-05	2.9e-09		rs10995319	-0.00971526	21.9777	6.54364e-05	2.76e-06		rs10995319	-0.00971526	21.9777	4.76691e-05	2.76e-06		rs76895963	0.0342464	25.45	7.57786e-05	4.54e-07		rs951366	-0.0205	116.413	0.000258489	9.15e-27		rs7140680	-0.00691189	28.9236	6.2885e-05	7.5e-08
												rs62512210	0.0127442	22.1707	4.80811e-05	2.5e-06		rs7918242	-0.00840291	22.6419	6.74137e-05	1.95e-06		rs7918242	-0.00840291	22.6419	4.91095e-05	1.95e-06		rs6487365	-0.00866788	21.3477	6.35646e-05	3.83e-06		rs199647708	0.0114	36	7.99504e-05	3.43e-09		rs1039548	-0.00734909	25.9663	5.64557e-05	3.5e-07
												rs4737446	0.0102668	40.0994	8.69592e-05	2.4e-10		rs4945185	-0.0101724	31.2429	9.302e-05	2.28e-08		rs4945185	-0.0101724	31.2429	6.77637e-05	2.28e-08		rs7963801	-0.0109539	37.9657	0.000113041	7.21e-10		rs8036283	-0.0095	22.5625	5.01093e-05	1.51e-06		rs8011870	-0.00782739	30.9776	6.73504e-05	2.6e-08
												rs57514316	0.0100895	22.6973	4.92229e-05	1.9e-06		rs34845616	0.0107941	27.9321	8.31635e-05	1.26e-07		rs34845616	0.0107941	27.9321	6.05832e-05	1.26e-07		rs4575361	-0.0103974	30.2342	9.00226e-05	3.83e-08		rs987666	0.0185	40.6956	9.03777e-05	2.33e-10		rs8010773	-0.00816754	39.4247	8.57143e-05	3.4e-10
												rs59116179	0.00762312	24.546	5.32319e-05	7.3e-07		rs12361415	0.0112541	33.7611	0.000100517	6.24e-09		rs12361415	0.0112541	33.7611	7.32249e-05	6.24e-09		rs867633	-0.00986976	30.1623	8.98084e-05	3.98e-08		rs10086736	-0.0095	22.5625	5.01093e-05	2.72e-06		rs66607339	0.00910005	23.8286	5.18081e-05	1.1e-06
												rs2975186	0.00759452	23.3968	5.074e-05	1.3e-06		rs2732535	0.00978656	21.5603	6.41936e-05	3.43e-06		rs2732535	0.00978656	21.5603	4.67637e-05	3.43e-06		rs61609602	0.0119393	27.4656	8.17798e-05	1.6e-07		rs6767056	-0.009	22.4377	4.98321e-05	2.27e-06		rs12883788	-0.00779959	37.4552	8.14327e-05	9.4e-10
												rs11777052	-0.0107823	23.9104	5.18536e-05	1e-06		rs3018731	-0.00934234	22.3262	6.64738e-05	2.3e-06		rs3018731	-0.00934234	22.3262	4.84248e-05	2.3e-06		rs55952731	0.0355786	27.5717	8.20958e-05	1.51e-07		rs73108419	-0.0121	36.6025	8.12884e-05	2.54e-09		rs2180454	-0.00789774	27.3672	5.95013e-05	1.7e-07
												rs146050491	0.0133731	29.65	6.43002e-05	5.2e-08		rs11022513	-0.00950427	28.4777	8.47877e-05	9.48e-08		rs11022513	-0.00950427	28.4777	6.17664e-05	9.48e-08		rs11168357	-0.0104139	26.1261	7.77916e-05	3.2e-07		rs2240735	0.0189	73.8037	0.000163893	3.99e-18		rs2536143	-0.00612844	22.1621	4.81851e-05	2.5e-06
												rs189016543	-0.0293459	25.7829	5.59144e-05	3.8e-07		rs7126170	0.00958338	23.6608	7.04473e-05	1.15e-06		rs7126170	0.00958338	23.6608	5.13195e-05	1.15e-06		rs9317104	0.00907958	22.9182	6.82406e-05	1.69e-06		rs2101017	-0.0223	63.4298	0.000140859	1.44e-15		rs45583845	-0.0198998	30.0064	6.52392e-05	4.3e-08
												rs6473015	0.00959961	34.0012	7.37357e-05	5.5e-09		rs3824901	0.0209916	22.0367	6.56118e-05	2.68e-06		rs3824901	0.0209916	22.0367	4.77969e-05	2.68e-06		rs2872444	-0.00935232	25.2998	7.53314e-05	4.91e-07		rs1539556	0.0099	27.1496	6.02962e-05	1.48e-07		rs7172627	-0.00582404	20.9785	4.56118e-05	4.6e-06
												rs4457304	0.00764162	26.3093	5.70558e-05	2.9e-07		rs12790261	-0.0259744	66.7317	0.00019866	3.12e-16		rs12790261	-0.0259744	66.7317	0.000144725	3.12e-16		rs1703599	-0.00945617	27.1969	8.09798e-05	1.84e-07		rs12351226	0.0218	76.0384	0.000168855	9.14e-18		rs7498017	0.00600142	21.7344	4.72553e-05	3.1e-06
												rs149729649	-0.0287247	24.8999	5.39994e-05	6e-07		rs11236188	-0.0169667	93.2155	0.000277481	4.72e-22		rs11236188	-0.0169667	93.2155	0.000202151	4.72e-22		rs3116600	-0.0176167	68.7638	0.000204721	1.11e-16		rs61732778	0.023	38.6413	8.58159e-05	3.13e-10		rs146474577	-0.0211058	22.4449	4.87999e-05	2.2e-06
												rs3133281	0.00897267	21.5848	4.68105e-05	3.4e-06		rs6539284	0.0120237	46.0253	0.000137026	1.17e-11		rs6539284	0.0120237	46.0253	9.98224e-05	1.17e-11		rs1190817	-0.0112132	26.4355	7.87128e-05	2.73e-07		rs2347808	-0.0125	43.2825	9.61223e-05	5.79e-11		rs34582770	0.0088147	21.6304	4.7029e-05	3.3e-06
												rs4739739	-0.00808399	28.7772	6.24074e-05	8.1e-08		rs4073729	-0.0119187	23.7385	7.06784e-05	1.1e-06		rs4073729	-0.0119187	23.7385	5.14879e-05	1.1e-06		rs10139160	0.0102449	33.9616	0.00010112	5.63e-09		rs2648725	0.0165	51.465	0.000114292	8.2e-13		rs8028757	0.0107284	31.1138	6.76467e-05	2.4e-08
												rs7820710	-0.00947334	25.4417	5.51743e-05	4.6e-07		rs10849559	0.00837328	22.7328	6.76844e-05	1.86e-06		rs10849559	0.00837328	22.7328	4.93067e-05	1.86e-06		rs34712957	-0.0144085	23.5219	7.00382e-05	1.24e-06		rs36048468	0.0254	121.958	0.000270799	9.34e-28		rs8026198	-0.00906962	25.1763	5.47383e-05	5.2e-07
												rs1601394	0.00953495	23.0967	5.0089e-05	1.5e-06		rs7301466	-0.00854657	21.7459	6.47462e-05	3.11e-06		rs7301466	-0.00854657	21.7459	4.71663e-05	3.11e-06		rs45486304	-0.0133578	28.0608	8.35519e-05	1.18e-07		rs62143873	-0.0115	36.6343	8.13591e-05	1.19e-09		rs62048402	-0.00987537	58.594	0.000127386	1.9e-14
												rs1986868	-0.00803317	23.4348	5.08223e-05	1.3e-06		rs11108984	-0.00816966	21.5492	6.41607e-05	3.45e-06		rs11108984	-0.00816966	21.5492	4.67397e-05	3.45e-06		rs12587546	-0.00928422	27.9819	8.33169e-05	1.23e-07		rs111622870	0.0282	41.0764	9.12234e-05	1.86e-10		rs2966120	-0.00599392	22.2987	4.84821e-05	2.3e-06
												rs62509875	-0.0131798	44.6122	9.67446e-05	2.4e-11		rs4764131	-0.0174614	93.3764	0.000277959	4.35e-22		rs4764131	-0.0174614	93.3764	0.000202499	4.35e-22		rs10144445	-0.00901782	23.9673	7.13642e-05	9.8e-07		rs73856768	0.0247	49.8033	0.000110602	1.55e-12		rs8054299	0.00680417	24.9363	5.42165e-05	5.9e-07
												rs72658913	0.0155626	25.6415	5.56076e-05	4.1e-07		rs117769421	0.0153097	21.5738	6.42339e-05	3.41e-06		rs117769421	0.0153097	21.5738	4.67931e-05	3.41e-06		rs9888615	-0.00947389	23.8643	7.10575e-05	1.03e-06		rs7137546	-0.0142	55.856	0.000124042	9.71e-14		rs3785238	-0.00674109	25.7759	5.60419e-05	3.8e-07
												rs2030643	0.0120553	21.9373	4.75748e-05	2.8e-06		rs80231138	0.0195124	25.8039	7.68275e-05	3.78e-07		rs80231138	0.0195124	25.8039	5.59675e-05	3.78e-07		rs934075	-0.0107499	32.6691	9.72719e-05	1.09e-08		rs1584011	-0.0159	63.2025	0.000140354	9.78e-16		rs11150623	-0.00968813	53.6728	0.000116688	2.4e-13
												rs10759944	0.00791786	25.0817	5.43938e-05	5.5e-07		rs57316347	-0.0108078	32.521	9.6825e-05	1.18e-08		rs57316347	-0.0108078	32.521	7.05356e-05	1.18e-08		rs1079052	0.0102274	27.2329	8.10869e-05	1.8e-07		rs7190169	0.0123	26.2656	5.83332e-05	3.26e-07		rs17299478	-0.0085269	25.0382	5.44379e-05	5.6e-07
												rs7871404	0.0119345	39.4242	8.54951e-05	3.4e-10		rs2971154	-0.0107366	36.0735	0.000107401	1.9e-09		rs2971154	-0.0107366	36.0735	7.824e-05	1.9e-09		rs4886778	0.0130503	55.4675	0.000165143	9.52e-14		rs7311065	0.0109	24.5475	5.45176e-05	8.36e-07		rs4889530	0.00695287	28.5049	6.19748e-05	9.3e-08
												rs11244081	-0.00702548	20.8918	4.53077e-05	4.9e-06		rs76895963	0.0360748	28.1408	8.37848e-05	1.13e-07		rs76895963	0.0360748	28.1408	6.10358e-05	1.13e-07		rs338520	-0.00920281	22.8219	6.7954e-05	1.78e-06		rs1933081	0.0267	61.6687	0.000136949	5.33e-15		rs4516268	0.00983008	37.4349	8.13887e-05	9.5e-10
												rs7034200	0.00868874	34.062	7.38675e-05	5.3e-09		rs7968902	-0.0125769	48.7322	0.000145083	2.94e-12		rs7968902	-0.0125769	48.7322	0.000105693	2.94e-12		rs11631697	0.0112687	31.1494	9.27473e-05	2.39e-08		rs62370472	0.0253	121	0.000268672	1.45e-27		rs3744760	-0.0068627	23.0258	5.00628e-05	1.6e-06
												rs76491653	-0.0152689	24.378	5.28678e-05	7.9e-07		rs11111205	0.0104743	22.2802	6.6337e-05	2.36e-06		rs11111205	0.0104743	22.2802	4.83252e-05	2.36e-06		rs17616971	-0.00827724	22.3363	6.6508e-05	2.29e-06		rs4938359	0.0156	42.25	9.38294e-05	3.24e-11		rs11077815	-0.00713336	29.7918	6.47726e-05	4.8e-08
												rs11575580	-0.0256934	25.0123	5.42431e-05	5.7e-07		rs1514665	0.0101011	32.2335	9.59689e-05	1.37e-08		rs1514665	0.0101011	32.2335	6.9912e-05	1.37e-08		rs4553566	-0.0105423	36.0414	0.000107312	1.93e-09		rs12644549	-0.0092	23.446	5.20714e-05	1.73e-06		rs112199238	0.012553	23.3856	5.08452e-05	1.3e-06
												rs12555752	-0.0126089	24.3593	5.28271e-05	8e-07		rs6582623	0.0134806	27.071	8.05998e-05	1.96e-07		rs6582623	0.0134806	27.071	5.87155e-05	1.96e-07		rs12914702	0.0115692	33.776	0.000100567	6.19e-09		rs9610447	0.0152	47.7355	0.00010601	5.29e-12		rs4268798	-0.00679184	27.5951	5.99968e-05	1.5e-07
												rs11998884	0.0173433	30.8147	6.68258e-05	2.8e-08		rs144228983	-0.0258179	24.1395	7.18723e-05	8.96e-07		rs144228983	-0.0258179	24.1395	5.23576e-05	8.96e-07		rs700518	0.0105102	36.0989	0.000107483	1.88e-09		rs8112948	-0.0297	182.25	0.000404618	4.24e-42		rs9217	0.00696417	27.8535	6.05587e-05	1.3e-07
												rs113851275	0.0131425	30.0306	6.51254e-05	4.3e-08		rs11838795	0.00845959	22.1659	6.59965e-05	2.5e-06		rs11838795	0.00845959	22.1659	4.80771e-05	2.5e-06		rs12917449	-0.0130794	35.0647	0.000104404	3.19e-09		rs173135	-0.0341	129.201	0.000286876	3.25e-30		rs4643373	0.0077266	31.2476	6.79374e-05	2.3e-08
												rs10761411	-0.0114975	32.3707	7.01999e-05	1.3e-08		rs3116605	-0.0189418	79.1878	0.000235733	5.67e-19		rs3116605	-0.0189418	79.1878	0.000171735	5.67e-19		rs11072674	-0.00845297	22.5165	6.70446e-05	2.08e-06		rs75720263	0.0121	30.25	6.71814e-05	5.98e-08		rs78143293	0.00886881	25.5214	5.54885e-05	4.4e-07
												rs116922558	-0.0246271	40.6951	8.82508e-05	1.8e-10		rs9574240	-0.010102	22.8132	6.79237e-05	1.79e-06		rs9574240	-0.010102	22.8132	4.9481e-05	1.79e-06		rs2871865	-0.0238723	75.9246	0.000226035	2.96e-18		rs4683435	-0.0144	42.843	9.51462e-05	1.61e-10		rs76655181	0.0123632	29.1743	6.34301e-05	6.6e-08
												rs1930371	-0.00832748	22.9447	4.97595e-05	1.7e-06		rs2812208	0.0317668	27.4096	8.1608e-05	1.65e-07		rs2812208	0.0317668	27.4096	5.945e-05	1.65e-07		rs2047327	-0.0108566	23.8104	7.0897e-05	1.06e-06		rs1324538	0.0237	155.593	0.000345456	1.73e-34		rs2469878	-0.0070162	27.1247	5.89742e-05	1.9e-07
												rs10733312	-0.0143088	22.3899	4.85563e-05	2.2e-06		rs7330561	-0.00853639	23.1948	6.90599e-05	1.46e-06		rs7330561	-0.00853639	23.1948	5.03087e-05	1.46e-06		rs859315	-0.0092689	26.3263	7.83877e-05	2.89e-07		rs2324154	0.015	62.3269	0.00013841	1.92e-15		rs613872	-0.0147074	77.5119	0.000168507	1.3e-18
												rs1999032	0.00816579	29.5705	6.41278e-05	5.4e-08		rs1245463	0.0102737	32.4872	9.67244e-05	1.2e-08		rs1245463	0.0102737	32.4872	7.04623e-05	1.2e-08		rs1126464	0.0110985	29.5037	8.78478e-05	5.58e-08		rs28829975	-0.0113	28.9546	6.43048e-05	5.37e-08		rs891387	0.00786028	38.5389	8.37886e-05	5.4e-10
												rs62521721	-0.0103257	21.0389	4.56266e-05	4.5e-06		rs1314921	-0.0126267	25.2234	7.50994e-05	5.11e-07		rs1314921	-0.0126267	25.2234	5.47085e-05	5.11e-07		rs80006433	-0.017473	23.7653	7.07627e-05	1.09e-06		rs2817419	0.0109	26.941	5.98331e-05	3.7e-07		rs12461902	-0.00801134	34.8338	7.57339e-05	3.6e-09
												rs600038	-0.0103761	32.0235	6.9447e-05	1.5e-08		rs2607033	-0.00895569	24.4107	7.26797e-05	7.79e-07		rs2607033	-0.00895569	24.4107	5.29458e-05	7.79e-07		rs4784329	-0.0109708	38.2342	0.00011384	6.28e-10		rs7522400	-0.0129	34.3822	7.63579e-05	5.63e-09		rs11881338	0.00817022	41.2916	8.9773e-05	1.3e-10
												rs2208562	-0.0115616	57.6692	0.000125056	3.1e-14		rs11850701	-0.00945726	21.708	6.46334e-05	3.18e-06		rs11850701	-0.00945726	21.708	4.70841e-05	3.18e-06		rs217181	0.0126797	32.7764	9.75912e-05	1.03e-08		rs190823861	-0.0345	58.7778	0.00013053	2.09e-14		rs72976986	0.00805116	24.4588	5.31783e-05	7.6e-07
												rs10760591	-0.00762989	22.2394	4.82299e-05	2.4e-06		rs4444271	-0.00923963	27.2313	8.10771e-05	1.81e-07		rs4444271	-0.00923963	27.2313	5.90632e-05	1.81e-07		rs11642430	0.0106223	35.4378	0.000105515	2.64e-09		rs10975935	0.0121	30.25	6.71814e-05	4.15e-08		rs273512	-0.00966507	56.0842	0.00012193	6.9e-14
												rs2339687	-0.00866959	24.3974	5.29098e-05	7.8e-07		rs11628273	-0.00941735	28.4913	8.48283e-05	9.42e-08		rs11628273	-0.00941735	28.4913	6.1796e-05	9.42e-08		rs7196917	-0.0125433	50.2166	0.000149512	1.38e-12		rs249677	-0.0109	29.7025	6.59656e-05	2.4e-08		rs2602731	-0.00766675	31.3597	6.81811e-05	2.1e-08
												rs4751671	0.0082332	30.1193	6.53178e-05	4.1e-08		rs45515493	-0.0125402	24.6339	7.33442e-05	6.94e-07		rs45515493	-0.0125402	24.6339	5.34298e-05	6.94e-07		rs72771080	0.0115328	29.0056	8.63648e-05	7.22e-08		rs10807137	-0.0455	331.24	0.000735151	5.68e-75		rs2037735	-0.0112677	33.6271	7.31105e-05	6.7e-09
												rs291970	0.00866206	23.9717	5.19865e-05	9.8e-07		rs8009184	0.0123396	22.1779	6.60323e-05	2.49e-06		rs8009184	0.0123396	22.1779	4.81032e-05	2.49e-06		rs12926737	-0.0173883	57.832	0.000172181	2.86e-14		rs13430869	0.0272	167.764	0.000372469	6.37e-37		rs8100891	0.00694719	23.3637	5.07975e-05	1.3e-06
												rs2148184	0.0120701	29.361	6.36734e-05	6e-08		rs934075	-0.010986	33.9929	0.000101207	5.54e-09		rs934075	-0.010986	33.9929	7.37277e-05	5.54e-09		rs7501423	-0.0232672	26.1634	7.79028e-05	3.14e-07		rs112373502	-0.0179	40.8686	9.07619e-05	1.06e-10		rs112263309	-0.00654693	25.2476	5.48932e-05	5e-07
												rs12763284	0.00959741	41.5294	9.00599e-05	1.2e-10		rs8012800	0.0110448	30.0013	8.93238e-05	4.32e-08		rs8012800	0.0110448	30.0013	6.50709e-05	4.32e-08		rs2587505	-0.00957233	29.0381	8.64616e-05	7.1e-08		rs60389750	-0.0175	69.4444	0.000154214	1.06e-16		rs2041420	-0.00734281	23.7734	5.16883e-05	1.1e-06
												rs4918049	-0.0106178	22.5469	4.88968e-05	2.1e-06		rs700518	0.0110475	39.7354	0.000118302	2.91e-10		rs700518	0.0110475	39.7354	8.61816e-05	2.91e-10		rs11867847	0.00891288	25.766	7.67194e-05	3.86e-07		rs6675858	-0.0137	35.4802	7.8796e-05	2.4e-09		rs71351952	0.00711758	23.3904	5.08555e-05	1.3e-06
												rs4962700	0.00932733	32.4513	7.03747e-05	1.2e-08		rs2899611	-0.00952776	29.2491	8.70843e-05	6.37e-08		rs2899611	-0.00952776	29.2491	6.34395e-05	6.37e-08		rs7222242	-0.0133237	36.2165	0.000107833	1.77e-09		rs28529426	-0.0168	41.7515	9.27224e-05	5.82e-11		rs1555338	0.00673544	25.0833	5.4536e-05	5.5e-07
												rs4752689	0.0087531	33.709	7.3102e-05	6.4e-09		rs12914702	0.0117428	34.6787	0.000103248	3.89e-09		rs12914702	0.0117428	34.6787	7.5215e-05	3.89e-09		rs4968204	0.0111395	25.0225	7.45057e-05	5.67e-07		rs17400325	-0.0345	53.8818	0.000119658	2.1e-13		rs819167	-0.0157993	37.1305	8.07269e-05	1.1e-09
												rs4880241	-0.00741588	24.5018	5.31361e-05	7.4e-07		rs11631697	0.0103621	26.2384	7.81213e-05	3.02e-07		rs11631697	0.0103621	26.2384	5.69099e-05	3.02e-07		rs79172804	-0.0157813	49.0937	0.000146169	2.44e-12		rs10993916	0.0148	49.6689	0.000110304	7.8e-13		rs12483205	0.00689756	21.1868	4.60647e-05	4.2e-06
												rs72820369	0.0161266	47.9203	0.000103918	4.4e-12		rs12917449	-0.0133569	36.4337	0.000108473	1.58e-09		rs12917449	-0.0133569	36.4337	7.90212e-05	1.58e-09		rs3169733	0.0114934	34.0166	0.000101284	5.47e-09		rs4077103	-0.0143	30.25	6.71814e-05	4.18e-08		rs76902725	0.011303	21.3807	4.64862e-05	3.8e-06
												rs35236379	0.0103789	23.8519	5.17269e-05	1e-06		rs12708450	-0.0130128	35.0779	0.000104437	3.17e-09		rs12708450	-0.0130128	35.0779	7.60809e-05	3.17e-09		rs2532111	0.011428	38.6656	0.000115124	5.04e-10		rs72771070	0.015	51.0204	0.000113305	1.3e-12		rs5996764	-0.00786648	24.4335	5.31233e-05	7.7e-07
												rs7908445	-0.0082106	29.7239	6.44604e-05	5e-08		rs2871865	-0.0262029	91.1068	0.000271205	1.37e-21		rs2871865	-0.0262029	91.1068	0.000197578	1.37e-21		rs8068409	0.0117248	22.8381	6.80021e-05	1.76e-06		rs7731023	-0.0166	76.3324	0.000169507	3.48e-18
												rs10882891	-0.00800454	27.8454	6.03868e-05	1.3e-07		rs7497359	-0.0139305	24.066	7.16535e-05	9.31e-07		rs7497359	-0.0139305	24.066	5.21982e-05	9.31e-07		rs6587138	-0.011229	22.7264	6.76696e-05	1.87e-06		rs62033029	-0.0141	37.5822	8.3464e-05	1.73e-09
												rs12412806	-0.00909582	30.7086	6.65957e-05	3e-08		rs1258753	0.00960358	23.7245	7.0637e-05	1.11e-06		rs1258753	0.00960358	23.7245	5.14577e-05	1.11e-06		rs3785456	0.0149356	63.1549	0.000188026	1.92e-15		rs78525785	-0.0169	71.4025	0.000158561	9.81e-18
												rs7912984	0.00772765	25.901	5.61704e-05	3.6e-07		rs8040813	-0.00840671	22.0979	6.57943e-05	2.59e-06		rs8040813	-0.00840671	22.0979	4.79298e-05	2.59e-06		rs635538	-0.02421	59.8945	0.000178321	1e-14		rs7231886	-0.0106	31.1247	6.91238e-05	3.44e-08
												rs2273555	0.0110316	52.566	0.000113991	4.2e-13		rs4886778	0.0129591	54.4927	0.000162231	1.56e-13		rs4886778	0.0129591	54.4927	0.000118185	1.56e-13		rs973767	0.0117539	24.7924	7.38209e-05	6.39e-07		rs111276146	0.0188	24.4765	5.43598e-05	6.8e-07
												rs9663814	-0.00805021	27.7698	6.02229e-05	1.4e-07		rs217181	0.0112923	25.9033	7.71236e-05	3.59e-07		rs217181	0.0112923	25.9033	5.61831e-05	3.59e-07		rs66517261	-0.0124722	34.4844	0.000102676	4.3e-09		rs2668878	-0.0102	28.8199	6.40057e-05	8.99e-08
												rs1556659	0.0175345	130.167	0.000282224	3.8e-30		rs8055199	-0.011299	36.9492	0.000110008	1.21e-09		rs8055199	-0.011299	36.9492	8.01392e-05	1.21e-09		rs4308051	0.0166506	60.699	0.000180715	6.67e-15		rs6582398	0.014	49	0.000108818	1.14e-12
												rs7086716	-0.00908413	21.7907	4.72571e-05	3e-06		rs12598856	0.00976282	29.8047	8.87382e-05	4.78e-08		rs12598856	0.00976282	29.8047	6.46444e-05	4.78e-08		rs35054365	0.0124356	49.6729	0.000147893	1.82e-12		rs71384617	0.0133	40.1111	8.90798e-05	9.79e-11
												rs3018731	-0.00883983	27.7196	6.0114e-05	1.4e-07		rs1876969	0.0097069	21.7765	6.48374e-05	3.06e-06		rs1876969	0.0097069	21.7765	4.72327e-05	3.06e-06		rs11541192	-0.0107184	22.6678	6.7495e-05	1.93e-06		rs1782317	0.0117	25.8771	5.74704e-05	2.72e-07
												rs34845616	0.00979506	31.8262	6.90192e-05	1.7e-08		rs3790076	-0.0114892	41.8994	0.000124744	9.62e-11		rs3790076	-0.0114892	41.8994	9.08746e-05	9.62e-11		rs1862254	-0.00857536	22.4457	6.68338e-05	2.16e-06		rs10172196	0.0099	24.5025	5.44177e-05	1.27e-06
												rs7926233	0.00688817	21.2621	4.61106e-05	4e-06		rs76749769	0.0147591	23.8485	7.10062e-05	1.04e-06		rs76749769	0.0147591	23.8485	5.17266e-05	1.04e-06		rs4363950	0.0125081	42.1104	0.00012538	8.64e-11		rs7485647	-0.0261	100.771	0.000223764	1.05e-23
												rs7935718	-0.00735673	24.0585	5.21748e-05	9.3e-07		rs3848369	-0.0094661	27.4968	8.18675e-05	1.57e-07		rs3848369	-0.0094661	27.4968	5.9639e-05	1.57e-07		rs8108461	0.0101328	32.559	9.6944e-05	1.16e-08		rs115105539	0.0231	85.3776	0.00018959	7.83e-20
												rs11608075	-0.00679033	20.8663	4.52524e-05	4.9e-06		rs4785574	-0.0110304	38.8691	0.000115723	4.54e-10		rs4785574	-0.0110304	38.8691	8.43028e-05	4.54e-10		rs2240150	0.0124146	21.4436	6.38502e-05	3.65e-06		rs1430157	0.0182	82.81	0.000183889	3.24e-19
												rs2244621	0.0115957	29.9354	6.4919e-05	4.5e-08		rs1858988	0.00927491	23.5098	6.99976e-05	1.24e-06		rs1858988	0.00927491	23.5098	5.09919e-05	1.24e-06		rs8101782	0.0102249	25.1859	7.49923e-05	5.21e-07		rs76895963	-0.1639	504.095	0.00111835	8.23e-112
												rs6592728	-0.0091826	35.5241	7.7038e-05	2.5e-09		rs774311	0.0178675	22.5626	6.71777e-05	2.03e-06		rs774311	0.0178675	22.5626	4.89376e-05	2.03e-06		rs10403906	-0.0104127	35.2747	0.000105029	2.87e-09		rs11582892	0.0112	31.36	6.96464e-05	3.06e-08
												rs10770125	0.00844132	32.193	6.98145e-05	1.4e-08		rs200531	0.0130464	34.6958	0.000103299	3.86e-09		rs200531	0.0130464	34.6958	7.52522e-05	3.86e-09		rs4801950	0.0121626	20.9871	6.24911e-05	4.63e-06		rs9483209	0.0182	49	0.000108818	2.4e-12
												rs11039348	-0.00976855	39.159	8.49201e-05	3.9e-10		rs7206195	-0.0181117	62.5529	0.000186222	2.6e-15		rs7206195	-0.0181117	62.5529	0.000135664	2.6e-15		rs6115026	0.00898124	26.2757	7.82371e-05	2.96e-07		rs2553818	0.0117	21.9024	4.86434e-05	2.6e-06
												rs7940527	0.00909265	24.9325	5.40702e-05	5.9e-07		rs4784329	-0.0133724	56.6023	0.00016851	5.35e-14		rs4784329	-0.0133724	56.6023	0.000122759	5.35e-14		rs6095619	-0.00878033	22.5393	6.71126e-05	2.06e-06		rs10864899	0.0112	34.7479	7.717e-05	3.85e-09
												rs2186735	0.00773658	25.6565	5.56403e-05	4.1e-07		rs17688916	-0.0145221	43.2124	0.000128652	4.92e-11		rs17688916	-0.0145221	43.2124	9.37222e-05	4.92e-11		rs11906450	0.0114787	32.059	9.54553e-05	1.5e-08		rs35756741	-0.0378	131.207	0.000291328	5.8e-31
												rs11022513	-0.00921054	37.1984	8.06686e-05	1.1e-09		rs35531639	0.00924147	23.3992	6.96685e-05	1.32e-06		rs35531639	0.00924147	23.3992	5.07521e-05	1.32e-06		rs143384	0.0197339	122.421	0.000364409	1.89e-28		rs7816345	0.0255	104.04	0.000231022	6.23e-24
												rs72977282	-0.016811	123.29	0.000267318	1.2e-28		rs1043515	0.0131519	55.3253	0.000164709	1.02e-13		rs1043515	0.0131519	55.3253	0.00011999	1.02e-13		rs73113636	-0.0208676	23.7576	7.07397e-05	1.09e-06		rs292168	0.0282	220.288	0.000489026	8.33e-50
												rs4237660	-0.0079106	25.5516	5.54127e-05	4.3e-07		rs9914368	-0.00939667	21.2695	6.33278e-05	3.99e-06		rs9914368	-0.00939667	21.2695	4.6133e-05	3.99e-06		rs6010806	-0.00823575	21.3679	6.36247e-05	3.79e-06		rs10514518	0.0171	73.1025	0.000162336	8.28e-17
												rs12790261	-0.0263714	94.8813	0.000205734	2e-22		rs7217127	0.00821912	21.3315	6.35123e-05	3.86e-06		rs7217127	0.00821912	21.3315	4.62674e-05	3.86e-06		rs1999292	-0.00957895	28.1672	8.38687e-05	1.11e-07		rs12423821	-0.0161	35.5569	7.89665e-05	1.17e-09
												rs7937122	0.00705601	21.1897	4.59536e-05	4.2e-06		rs12452505	-0.0143135	31.9226	9.50433e-05	1.61e-08		rs12452505	-0.0143135	31.9226	6.92377e-05	1.61e-08		rs377524	0.00903561	25.5576	7.6099e-05	4.3e-07		rs7910211	-0.0175	45.3033	0.000100609	1.52e-11
												rs138805968	0.0202298	21.3653	4.63345e-05	3.8e-06		rs78378222	0.0435508	29.6172	8.81802e-05	5.27e-08		rs78378222	0.0435508	29.6172	6.42378e-05	5.27e-08		rs4816464	0.00910611	26.4288	7.86927e-05	2.74e-07		rs9905385	0.0339	287.303	0.000637699	1.94e-63
												rs10843171	-0.00861664	28.7315	6.23083e-05	8.3e-08		rs2587505	-0.0102463	33.1486	9.86932e-05	8.55e-09		rs2587505	-0.0102463	33.1486	7.18966e-05	8.55e-09		rs6007587	0.0105034	28.6304	8.52478e-05	8.77e-08		rs9594714	0.0144	47.0204	0.000104422	2.65e-12
												rs11115726	-0.00718741	22.0469	4.78126e-05	2.7e-06		rs2854152	0.0134498	50.9242	0.000151608	9.62e-13		rs2854152	0.0134498	50.9242	0.000110446	9.62e-13		rs138019	-0.0109419	31.0377	9.24147e-05	2.53e-08		rs6871745	-0.0092	23.446	5.20714e-05	1.14e-06
												rs11609275	-0.016739	24.0528	5.21625e-05	9.4e-07		rs635538	-0.024008	58.6619	0.000174641	1.88e-14		rs635538	-0.024008	58.6619	0.000127226	1.88e-14								rs34531557	0.0101	28.2576	6.27569e-05	1.01e-07
												rs12823922	-0.0114203	40.8652	8.86198e-05	1.6e-10		rs11664336	0.0124714	49.6482	0.00014781	1.84e-12		rs11664336	0.0124714	49.6482	0.000107679	1.84e-12								rs201570119	-0.0194	71.1456	0.000157991	5.48e-17
												rs11615237	0.00714004	23.0502	4.99882e-05	1.6e-06		rs8098144	0.00849683	23.45	6.98196e-05	1.28e-06		rs8098144	0.00849683	23.45	5.08622e-05	1.28e-06								rs76517946	-0.0368	110.55	0.000245474	1.69e-26
												rs10784502	-0.0111247	56.0392	0.000121522	7.1e-14		rs973767	0.0136436	33.2832	9.90939e-05	7.97e-09		rs973767	0.0136436	33.2832	7.21885e-05	7.97e-09								rs547486672	0.0287	22.1363	4.91627e-05	2.97e-06
												rs80231138	0.0167144	26.8573	5.82442e-05	2.2e-07		rs4308051	0.0162767	57.7978	0.000172069	2.91e-14		rs4308051	0.0162767	57.7978	0.000125352	2.91e-14								rs9517483	0.0181	74.288	0.000164968	2.26e-18
												rs7301953	-0.0115397	51.7267	0.000112171	6.4e-13		rs3859294	-0.00836234	22.4889	6.69583e-05	2.11e-06		rs3859294	-0.00836234	22.4889	4.87778e-05	2.11e-06								rs3116602	0.0612	708.023	0.00157007	9.52e-155
												rs10778161	0.00782573	22.464	4.87171e-05	2.1e-06		rs34217742	0.0157725	34.5785	0.00010295	4.1e-09		rs34217742	0.0157725	34.5785	7.49977e-05	4.1e-09								rs12943867	0.0184	84.64	0.000187952	7.57e-20
												rs2393846	0.0101926	26.8418	5.82105e-05	2.2e-07		rs11669079	0.0125683	42.4916	0.000126507	7.11e-11		rs11669079	0.0125683	42.4916	9.2159e-05	7.11e-11								rs12491479	-0.0267	21.9418	4.87309e-05	2.31e-06
												rs1249077	0.00984152	23.7107	5.14206e-05	1.1e-06		rs12608804	0.0101918	22.7364	6.76952e-05	1.86e-06		rs12608804	0.0101918	22.7364	4.93146e-05	1.86e-06								rs10911747	-0.0097	23.5225	5.22413e-05	1.21e-06
												rs7964022	-0.010705	25.2627	5.47862e-05	5e-07		rs117868499	-0.0234058	21.8638	6.50973e-05	2.93e-06		rs117868499	-0.0234058	21.8638	4.7422e-05	2.93e-06								rs55758152	0.0145	52.5625	0.000116729	1.05e-12
												rs73196916	-0.0088514	22.127	4.79863e-05	2.6e-06		rs7249081	0.0106797	36.5801	0.000108909	1.47e-09		rs7249081	0.0106797	36.5801	7.93387e-05	1.47e-09								rs2090036	-0.0101	28.2576	6.27569e-05	2.15e-07
												rs76895963	0.0359771	39.0544	8.46933e-05	4.1e-10		rs7251807	-0.0138388	25.592	7.61967e-05	4.22e-07		rs7251807	-0.0138388	25.592	5.55079e-05	4.22e-07								rs188617336	0.0138	43.1837	9.59027e-05	6.66e-11
												rs4768725	0.00905894	31.2385	6.77449e-05	2.3e-08		rs6512183	0.0150449	24.9892	7.44021e-05	5.77e-07		rs6512183	0.0150449	24.9892	5.42005e-05	5.77e-07								rs72809820	-0.0111	30.8025	6.84084e-05	3.13e-08
												rs2724648	-0.00735196	22.4452	4.86763e-05	2.2e-06		rs143384	0.0231191	167.428	0.000498285	2.75e-38		rs143384	0.0231191	167.428	0.000363033	2.75e-38								rs4788218	-0.0275	209.488	0.00046506	5.53e-46
												rs1635527	0.00975325	42.5614	9.22978e-05	6.8e-11		rs73113636	-0.0200145	21.7693	6.48158e-05	3.08e-06		rs73113636	-0.0200145	21.7693	4.72169e-05	3.08e-06								rs3764002	0.028	177.778	0.000394693	4.47e-39
												rs7963801	-0.0112734	55.7032	0.000120793	8.4e-14		rs911642	0.00978841	29.1554	8.68055e-05	6.68e-08		rs911642	0.00978841	29.1554	6.32364e-05	6.68e-08								rs117203652	-0.0346	39.5755	8.78904e-05	4.32e-10
												rs11181912	0.00790754	24.7539	5.36829e-05	6.5e-07		rs853849	-0.00844861	22.9431	6.83105e-05	1.67e-06		rs853849	-0.00844861	22.9431	4.97628e-05	1.67e-06								rs6082354	0.024	144	0.000319725	1.19e-32
												rs7953280	-0.00898631	36.162	7.84212e-05	1.8e-09		rs13038647	0.00935541	27.674	8.2395e-05	1.44e-07		rs13038647	0.00935541	27.674	6.00233e-05	1.44e-07								rs2283200	-0.0281	44.7625	9.94086e-05	1.48e-11
												rs12316046	-0.0162046	111.864	0.00024255	3.8e-26		rs13040292	0.0123166	36.8196	0.000109622	1.3e-09		rs13040292	0.0123166	36.8196	7.98582e-05	1.3e-09								rs34776209	-0.0317	207.622	0.00046092	1.78e-47
												rs915286	-0.00691381	21.2227	4.60252e-05	4.1e-06		rs817316	0.0104545	33.8398	0.000100751	5.99e-09		rs817316	0.0104545	33.8398	7.33958e-05	5.99e-09								rs73006226	-0.0182	39.3864	8.74705e-05	2.23e-10
												rs2812208	0.0260656	25.1248	5.44871e-05	5.4e-07		rs410184	0.0103668	29.5893	8.80971e-05	5.34e-08		rs410184	0.0103668	29.5893	6.41773e-05	5.34e-08								rs149539699	-0.0305	24.2001	5.3746e-05	1.03e-06
												rs11838795	0.00781386	26.3096	5.70565e-05	2.9e-07		rs1999292	-0.00932197	26.5807	7.91401e-05	2.53e-07		rs1999292	-0.00932197	26.5807	5.76521e-05	2.53e-07								rs7701233	0.0179	88.7562	0.000197091	5.12e-21
												rs1703599	-0.00815225	27.9793	6.06772e-05	1.2e-07		rs9976134	-0.00889867	25.5844	7.61741e-05	4.24e-07		rs9976134	-0.00889867	25.5844	5.54914e-05	4.24e-07								rs13103161	-0.0284	223.424	0.000495983	2.38e-48
												rs287533	-0.0083358	21.7015	4.70635e-05	3.2e-06		rs6006984	0.011258	32.9088	9.79793e-05	9.67e-09		rs6006984	0.011258	32.9088	7.13766e-05	9.67e-09								rs13381352	-0.025	35.4308	7.86865e-05	2.3e-09
												rs3118914	-0.0194408	115.565	0.000250571	5.9e-27		rs138019	-0.00998348	25.738	7.66315e-05	3.91e-07		rs138019	-0.00998348	25.738	5.58246e-05	3.91e-07								rs2089111	0.0172	61.124	0.000135739	1.73e-15
												rs12431227	-0.00893176	21.1999	4.59757e-05	4.1e-06		rs2318416	0.0108247	20.8869	6.21888e-05	4.87e-06		rs2318416	0.0108247	20.8869	4.53032e-05	4.87e-06								rs79020081	0.0156	22.3471	4.9631e-05	1.96e-06
												rs34663717	0.0132986	29.1504	6.32167e-05	6.7e-08																				rs58646822	-0.0128	33.8512	7.51787e-05	5.01e-09
												rs144228983	-0.0213045	22.9612	4.97952e-05	1.7e-06																				rs8137285	0.0094	22.09	4.906e-05	2.26e-06
												rs3995573	0.0075158	25.4836	5.52652e-05	4.5e-07																				rs10005035	0.0175	69.4444	0.000154214	6.51e-17
												rs7148603	0.00930613	34.3269	7.4442e-05	4.7e-09																				rs3763547	0.0157	21.3227	4.73559e-05	3.49e-06
												rs8005619	0.00829599	21.44	4.64965e-05	3.7e-06																				rs4735761	-0.0331	248.438	0.000551481	3.66e-56
												rs935728	0.00955337	36.2285	7.85653e-05	1.8e-09																				rs2788213	0.0123	34.3061	7.61889e-05	3.8e-09
												rs4444271	-0.00785886	27.4028	5.94272e-05	1.7e-07																				rs6419125	0.0102	28.8199	6.40057e-05	8.98e-08
												rs12889267	-0.0122874	38.11	8.26454e-05	6.7e-10																				rs2142644	-0.0181	81.9025	0.000181874	3.37e-19
												rs35801341	0.00917182	23.7992	5.16126e-05	1.1e-06																				rs757834	-0.0256	113.778	0.000252639	1.25e-25
												rs10498537	-0.00684982	21.04	4.56291e-05	4.5e-06																				rs11867272	0.0095	22.5625	5.01093e-05	1.91e-06
												rs2296316	-0.00821333	29.8967	6.48352e-05	4.6e-08																				rs116657802	-0.034	289	0.000641464	2.32e-63
												rs862033	0.00731597	21.5684	4.67748e-05	3.4e-06																				rs7863102	0.011	33.518	7.44387e-05	9.97e-09
												rs10483727	-0.00901803	34.9892	7.58781e-05	3.3e-09																				rs12051245	-0.0299	184.713	0.000410083	2.56e-40
												rs12433887	-0.008077	24.2169	5.25184e-05	8.6e-07																				rs6060355	0.0655	1072.56	0.00237652	1e-200
												rs74520652	0.0191658	21.593	4.68283e-05	3.4e-06																				rs286503	0.025	22.2499	4.94151e-05	2.35e-06
												rs112094512	0.0126069	21.2766	4.61421e-05	4e-06																				rs2574975	0.0104	27.04	6.00529e-05	1.82e-07
												rs12914702	0.0107788	40.5433	8.79217e-05	1.9e-10																				rs10202845	0.0288	92.16	0.000204648	5.35e-22
												rs12899474	-0.0148939	38.5324	8.35613e-05	5.4e-10																				rs8042578	-0.0287	170.184	0.000377839	2.29e-38
												rs2165241	0.0122486	67.719	0.000146846	1.9e-16																				rs11198591	0.0148	54.76	0.000121608	4.91e-14
												rs9652468	-0.0125308	53.0036	0.00011494	3.3e-13																				rs12531875	-0.0108	22.0491	4.89693e-05	1.69e-06
												rs8042328	0.00718723	22.2886	4.83367e-05	2.3e-06																				rs35268848	0.0737	53.2466	0.000118248	2.83e-13
												rs17730888	-0.0089815	27.2688	5.91365e-05	1.8e-07																				rs73114154	0.0138	47.61	0.000105732	1.73e-12
												rs12101479	-0.0106133	36.5552	7.92738e-05	1.5e-09																				rs7703252	0.0101	28.2576	6.27569e-05	7.62e-08
												rs11856927	-0.0073007	22.9732	4.98212e-05	1.6e-06																				rs4870941	-0.0297	166.747	0.000370211	1.09e-39
												rs6598318	-0.0081337	26.5948	5.7675e-05	2.5e-07																				rs4934377	-0.0172	67.0839	0.000148973	6.65e-16
												rs11634255	-0.00752237	24.9285	5.40615e-05	5.9e-07																				rs2923411	-0.0127	44.6787	9.92225e-05	4.77e-11
												rs2871865	-0.0236863	104.216	0.000225971	1.8e-24																				rs4901542	0.0106	28.09	6.23846e-05	7.59e-08
												rs4553566	-0.00930181	38.8534	8.42572e-05	4.6e-10																				rs12955961	0.01	22.6757	5.03608e-05	1.37e-06
												rs7206195	-0.0153211	62.419	0.000135355	2.8e-15																				rs577961	0.0135	50.4848	0.000112115	7.5e-13
												rs76749769	0.0144315	31.2988	6.78757e-05	2.2e-08																				rs6852065	0.0131	47.5374	0.00010557	6.63e-12
												rs8055199	-0.00896262	32.4768	7.04299e-05	1.2e-08																				rs10796828	-0.0154	59.29	0.000131667	5.77e-15
												rs4785574	-0.0103769	47.8872	0.000103846	4.5e-12																				rs1319012	-0.052	197.516	0.000438496	3.3e-45
												rs62037412	0.00932966	36.0344	7.81446e-05	1.9e-09																				rs55980611	0.0164	34.3061	7.61889e-05	4.22e-09
												rs248831	0.00988989	33.1828	7.1961e-05	8.4e-09																				rs116339650	0.0175	36.415	8.0872e-05	1.05e-09
												rs3848369	-0.00953776	38.7967	8.41344e-05	4.7e-10																				rs10776560	-0.0157	68.2798	0.000151628	7.88e-17
												rs7197967	0.0108704	27.8832	6.04689e-05	1.3e-07																				rs28485212	-0.0188	48.4829	0.00010767	1.24e-12
												rs7196917	-0.010582	49.5784	0.000107513	1.9e-12																				rs2018161	0.0105	22.7789	5.059e-05	2.33e-06
												rs774311	0.0155861	24.3439	5.27937e-05	8.1e-07																				rs2209098	-0.024	144	0.000319725	1.73e-32
												rs4787486	0.00733028	24.1533	5.23805e-05	8.9e-07																				rs7858712	-0.0347	104.16	0.000231288	1.04e-24
												rs11642954	-0.0131918	49.2696	0.000106843	2.2e-12																				rs111377054	-0.0437	26.4317	5.8702e-05	2.51e-07
												rs4784329	-0.0133357	78.2725	0.000169727	9e-19																				rs12894822	-0.0135	37.655	8.36255e-05	5.5e-10
												rs246181	0.00970432	39.2712	8.51633e-05	3.7e-10																				rs2539251	-0.0162	36	7.99504e-05	2.62e-09
												rs9921181	0.00798783	28.6487	6.21288e-05	8.7e-08																				rs73696333	-0.0191	63.3351	0.000140649	3.2e-15
												rs56074046	-0.00903502	34.441	7.46894e-05	4.4e-09																				rs11721522	-0.0106	31.1247	6.91238e-05	4.03e-08
												rs2587505	-0.0092717	37.747	8.18582e-05	8.1e-10																				rs78000963	0.0169	29.7201	6.60046e-05	4.39e-08
												rs35531639	0.00783548	23.4349	5.08225e-05	1.3e-06																				rs4852257	0.0231	147.814	0.000328191	6.21e-34
												rs1043515	0.0138281	85.1575	0.000184654	2.8e-20																				rs74494415	-0.0417	72.4236	0.000160829	1.82e-17
												rs56365901	-0.0142618	63.2735	0.000137207	1.8e-15																				rs145595417	-0.0287	27.2294	6.04735e-05	2.02e-07
												rs36000545	-0.00809034	27.5624	5.97732e-05	1.5e-07																				rs4121583	0.0118	34.81	7.73078e-05	4.62e-09
												rs2854152	0.010991	47.3272	0.000102632	6e-12																				rs150897705	-0.0228	29.4694	6.54479e-05	6.86e-08
												rs12452505	-0.0144313	45.6701	9.90386e-05	1.4e-11																				rs145653472	-0.0419	24.8811	5.52584e-05	6.13e-07
												rs9303578	0.00721458	23.2268	5.03713e-05	1.4e-06																				rs57513571	-0.0191	63.3351	0.000140649	7.02e-16
												rs4793658	-0.0136707	30.2364	6.55718e-05	3.8e-08																				rs80295797	-0.0198	98.01	0.000217635	3.83e-23
												rs11545700	-0.0106904	22.3788	4.85323e-05	2.2e-06																				rs545104	-0.0127	40.3225	8.95492e-05	8.08e-11
												rs7214252	-0.0102442	31.4976	6.83068e-05	2e-08																				rs7662650	-0.0099	24.5025	5.44177e-05	4.33e-07
												rs10520770	0.011742	61.4635	0.000133283	4.5e-15																				rs1260326	-0.0323	289	0.000641464	6.16e-64
												rs2847288	-0.00969006	24.6614	5.34823e-05	6.8e-07																				rs56051021	0.0183	22.0178	4.88995e-05	3.68e-06
												rs62081464	-0.00970149	29.6279	6.42522e-05	5.2e-08																				rs4979576	0.0317	119.488	0.000265314	5.61e-27
												rs627112	0.00882812	29.4804	6.39323e-05	5.6e-08																				rs2303423	-0.0168	31.36	6.96464e-05	2.64e-08
												rs4369779	0.017203	89.2773	0.000193585	3.4e-21																				rs12907384	0.0269	200.446	0.000444997	1.6e-45
												rs635538	-0.0219943	68.228	0.00014795	1.5e-16																				rs11562101	-0.0115	33.0625	7.34272e-05	9.39e-09
												rs348368	-0.00778606	26.3652	5.7177e-05	2.8e-07																				rs61940146	-0.0112	31.36	6.96464e-05	1.27e-08
												rs36065733	0.00971991	42.2167	9.15503e-05	8.2e-11																				rs9313074	-0.0094	24.4765	5.43598e-05	6.31e-07
												rs7249	0.00848186	30.1614	6.54091e-05	4e-08																				rs57481308	0.0114	32.49	7.21558e-05	5.99e-09
												rs4802848	0.0110767	43.7333	9.48388e-05	3.8e-11																				rs11233117	0.0176	85.8061	0.000190541	1.74e-20
												rs6512183	0.012161	22.5844	4.89781e-05	2e-06																				rs114636282	0.0166	26.9102	5.97645e-05	1.57e-07
												rs36041241	-0.01639	22.1078	4.79446e-05	2.6e-06																				rs1725868	0.0097	21.3356	4.73846e-05	3.01e-06
												rs34217742	0.0146245	41.2229	8.93953e-05	1.4e-10																				rs2678898	0.0129	46.097	0.000102372	3.09e-11
												rs79723785	-0.0340504	31.8997	6.91787e-05	1.6e-08																				rs2490302	0.0221	42.25	9.38294e-05	6.24e-11
												rs911642	0.00862996	31.492	6.82946e-05	2e-08																				rs2521349	0.0155	66.5512	0.00014779	2.01e-15
												rs73133172	0.00914368	26.8918	5.83189e-05	2.2e-07																				rs577289	0.0125	35.4308	7.86865e-05	5.39e-09
												rs6063504	0.00862345	33.3255	7.22705e-05	7.8e-09																				rs7220127	0.0105	30.5402	6.78258e-05	4.6e-08
												rs853849	-0.00767295	26.3127	5.70633e-05	2.9e-07																				rs55745410	0.0157	61.6225	0.000136846	1.59e-15
												rs143384	0.0230423	231.737	0.000502333	2.5e-52																				rs6543146	-0.0154	65.6953	0.000145889	4.19e-16
												rs7266065	0.00993881	38.8375	8.42228e-05	4.6e-10																				rs55841821	-0.0111	25.4566	5.65365e-05	5.35e-07
												rs817316	0.00808604	28.1224	6.09874e-05	1.1e-07																				rs835071	0.0136	27.3609	6.07656e-05	1.79e-07
												rs1071792	0.00798028	27.9852	6.069e-05	1.2e-07																				rs62439025	0.0124	22.7456	5.05159e-05	2.31e-06
												rs2226685	0.0103333	35.1369	7.61984e-05	3.1e-09																				rs947099	0.0117	34.2225	7.60032e-05	2.71e-09
												rs1999292	-0.00774331	25.5501	5.54094e-05	4.3e-07																				rs8017006	-0.0122	37.21	8.26374e-05	2.22e-09
												rs134119	0.00719626	23.2985	5.05268e-05	1.4e-06																				rs6806529	-0.0096	25.5291	5.66975e-05	4.86e-07
												rs6006984	0.0102987	38.6459	8.38074e-05	5.1e-10																				rs117295933	-0.0406	28.5381	6.33797e-05	9.1e-08
												rs5995819	0.00924488	28.9774	6.28417e-05	7.3e-08																				rs9364192	-0.0142	55.856	0.000124042	1.19e-13
												rs2284016	-0.00712854	21.993	4.76958e-05	2.7e-06																				rs41271299	0.0616	205.222	0.000455596	3.19e-47
																																				rs2915293	0.0096	20.898	4.64127e-05	3.16e-06
																																				rs2037595	-0.0125	21.4335	4.7602e-05	3.43e-06
																																				rs11206749	-0.0304	160.444	0.000356224	9.88e-38
																																				rs143554698	-0.0257	90.6022	0.000201189	3.39e-21
																																				rs2025609	-0.0186	51.1775	0.000113654	2e-12
																																				rs61903739	-0.0227	26.6162	5.91117e-05	3.29e-07
																																				rs9636364	0.011	33.518	7.44387e-05	5.09e-09
																																				rs34390533	-0.0257	136.465	0.000303	6.69e-32
																																				rs1305271	0.0094	24.4765	5.43598e-05	1.23e-06
																																				rs7902	-0.0149	61.4986	0.000136571	5.22e-15
																																				rs2763263	-0.017	59.7107	0.000132601	1.37e-14
																																				rs28379706	-0.0114	32.49	7.21558e-05	4.49e-09
																																				rs6762851	0.0218	118.81	0.00026381	1.5e-28
																																				rs112153300	0.0261	58.9282	0.000130864	7.05e-15
																																				rs34522021	0.0126	43.9778	9.76662e-05	3.38e-11
																																				rs11260035	0.015	51.0204	0.000113305	1.86e-12
																																				rs9366876	-0.0449	22.8159	5.0672e-05	1.7e-06
																																				rs11612462	-0.015	36	7.99504e-05	2.55e-09
																																				rs7768382	0.0201	111.914	0.000248502	1.57e-26
																																				rs1527067	0.0122	37.21	8.26374e-05	4.19e-10
																																				rs2592208	-0.0124	42.5928	9.45906e-05	5.52e-11
																																				rs720508	-0.0172	30.7846	6.83686e-05	1.71e-08
																																				rs35696197	0.0127	36.5737	8.12244e-05	3.94e-09
																																				rs11098677	-0.0263	130.754	0.000290324	3.94e-30
																																				rs7941305	0.0129	37.7347	8.38026e-05	6.01e-10
																																				rs7277617	-0.0125	25	5.55225e-05	6.49e-07
																																				rs34024670	-0.0097	23.5225	5.22413e-05	8.98e-07
																																				rs72841270	-0.0294	110.25	0.000244808	2.25e-26
																																				rs4602848	-0.016	64	0.000142125	3.15e-15
																																				rs345395	-0.01	22.6757	5.03608e-05	2.73e-06
																																				rs73384223	0.0205	72.9601	0.00016202	1.27e-17
																																				rs7738021	0.0098	21.7778	4.83666e-05	1.72e-06
																																				rs10203320	-0.0138	47.61	0.000105732	7.86e-12
																																				rs6860245	0.0589	716.779	0.00158945	9.66e-160
																																				rs12099669	0.0331	273.902	0.000607974	1.39e-58
																																				rs73833889	-0.0127	36.5737	8.12244e-05	2.78e-09
																																				rs112021215	0.0147	34.5744	7.67846e-05	5.99e-09
																																				rs9672639	0.0149	61.4986	0.000136571	4.34e-15
																																				rs111365325	-0.0271	151.738	0.000336899	1.12e-33
																																				rs4847378	0.0136	51.2355	0.000113782	1.64e-12
																																				rs13391980	-0.0225	60.1962	0.000133679	7.6e-15
																																				rs10845408	0.0255	162.562	0.000360925	3.25e-38
																																				rs6570509	-0.0244	135.002	0.000299753	1.27e-31
																																				rs35829756	-0.0167	22.7665	5.05624e-05	2.48e-06
																																				rs10829226	-0.0112	31.36	6.96464e-05	1.33e-08
																																				rs78666690	0.0106	28.09	6.23846e-05	1.57e-07
																																				rs7768973	-0.024	159.557	0.000354254	5.44e-36
																																				rs11672848	-0.0171	81	0.00017987	7.73e-19
																																				rs4965298	-0.0119	32.1111	7.13144e-05	1.81e-08
																																				rs6931421	0.0279	194.602	0.00043203	2.31e-43
																																				rs6874142	-0.0288	86.3101	0.00019166	5.15e-20
																																				rs7826059	-0.0114	32.49	7.21558e-05	7.61e-09
																																				rs3818416	-0.0279	160.829	0.000357076	2.01e-35
																																				rs4504126	-0.046	62.9013	0.000139686	1.62e-15
																																				rs12962050	0.0153	58.5225	0.000129963	1.52e-14
																																				rs7359097	0.0121	40.5568	9.00694e-05	5.51e-10
																																				rs9385002	0.0147	44.6467	9.91515e-05	3.26e-11
																																				rs6977416	0.0457	522.122	0.0011583	1.43e-113
																																				rs78766798	-0.0319	83.0702	0.000184467	2.61e-20
																																				rs2112617	-0.0167	77.2548	0.000171555	1.07e-18
																																				rs565	0.0125	23.1139	5.13339e-05	1.82e-06
																																				rs12140813	-0.0153	40.6406	9.02556e-05	1.8e-10
																																				rs13127468	-0.0123	41.9086	9.30713e-05	9.86e-11
																																				rs2871865	0.0493	270.054	0.000599438	3.4e-62
																																				rs75702986	-0.0163	42.5104	9.44077e-05	3.14e-11
																																				rs10176654	0.0128	30.9716	6.8784e-05	1.7e-08
																																				rs77833377	-0.0139	22.9738	5.10228e-05	1.15e-06
																																				rs62501195	0.0198	62.7264	0.000139297	8.11e-15
																																				rs1014526	0.0138	47.61	0.000105732	1.87e-12
																																				rs76364830	-0.0471	145.852	0.000323836	2.7e-33
																																				rs4976262	0.0245	150.062	0.000333181	4.37e-33
																																				rs35993067	-0.009	22.4377	4.98321e-05	3.24e-06
																																				rs6603803	-0.0116	37.2742	8.27801e-05	6.47e-10
																																				rs113107560	0.019	100	0.000222053	6.99e-23
																																				rs75022676	-0.0163	50.225	0.000111538	2.84e-12
																																				rs12997625	-0.017	80.0554	0.000177773	1.5e-19
																																				rs496783	0.0124	42.5928	9.45906e-05	8.13e-11
																																				rs73390493	0.0237	23.394	5.19559e-05	1.28e-06
																																				rs301807	0.0144	57.4404	0.00012756	2.53e-14
																																				rs11585499	0.0109	26.941	5.98331e-05	1.28e-07
																																				rs2270894	0.0332	191.361	0.000424837	1.25e-42
																																				rs145482413	-0.0201	21.8502	4.85274e-05	2.65e-06
																																				rs949214	0.019	62.6736	0.00013918	2.71e-15
																																				rs10926176	0.01	27.7008	6.15204e-05	1.59e-07
																																				rs6900627	0.0104	24.5261	5.447e-05	6.48e-07
																																				rs704660	0.0153	64.8449	0.000144001	2.28e-15
																																				rs9590328	-0.0153	32.1111	7.13144e-05	2.02e-08
																																				rs900399	-0.0164	74.5042	0.000165448	1.35e-17
																																				rs62136802	-0.0103	26.5225	5.89036e-05	4.46e-07
																																				rs8136517	-0.0267	46.8698	0.000104088	6.58e-12
																																				rs7652765	-0.0103	20.0548	4.45402e-05	4.88e-06
																																				rs12904298	0.0152	43.6749	9.69935e-05	4.49e-11
																																				rs10205141	-0.0241	30.0005	6.66274e-05	4.71e-08
																																				rs56176890	-0.0122	22.0178	4.88995e-05	1.81e-06
																																				rs9344126	0.0185	94.8061	0.000210522	2.21e-22
																																				rs115912456	-0.0577	150.715	0.000334629	3.69e-34
																																				rs2789365	-0.0145	58.241	0.000129338	1.14e-14
																																				rs2367724	0.0114	32.49	7.21558e-05	1.09e-08
																																				rs13103403	-0.0116	27.8017	6.17443e-05	1.5e-07
																																				rs72740637	0.0219	108.755	0.000241489	4.91e-25
																																				rs4799799	-0.0113	31.9225	7.08956e-05	1.29e-08
																																				rs629537	-0.0148	27.9388	6.20488e-05	1.23e-07
																																				rs76520574	-0.0449	83.9654	0.000186454	2.09e-20
																																				rs12655296	-0.011	30.25	6.71814e-05	1.62e-08
																																				rs62449290	0.0213	67.1139	0.000149039	1.65e-16
																																				rs12212816	0.0162	72.6981	0.000161438	8.26e-18
																																				rs9391254	0.0166	68.89	0.000152983	2.1e-16
																																				rs2236406	-0.0394	388.09	0.000861214	1.26e-87
																																				rs6544743	0.0217	81.7517	0.00018154	1.06e-19
																																				rs182798714	-0.0376	36.7784	8.16789e-05	1.45e-09
																																				rs4320524	-0.0098	26.6039	5.90843e-05	4.26e-07
																																				rs73197345	0.0211	56.787	0.000126109	3.55e-14
																																				rs72991663	0.0233	21.7156	4.82285e-05	3.35e-06
																																				rs72656010	0.0668	569.163	0.00126253	7.31e-126
																																				rs72753091	-0.0333	36.6575	8.14106e-05	1.99e-09
																																				rs200355090	-0.0204	21.4959	4.77405e-05	3.9e-06
																																				rs139596006	-0.0113	20.4304	4.53743e-05	4.44e-06
																																				rs59985551	-0.0313	202.415	0.000449367	2.43e-44
																																				rs4942950	0.0103	20.0548	4.45402e-05	4.97e-06
																																				rs11720869	0.0141	49.7025	0.000110378	2.54e-12
																																				rs9894577	-0.031	240.25	0.000533316	1.4e-52
																																				rs4911377	0.0194	104.255	0.000231499	3.19e-24
																																				rs7570235	0.0168	78.1828	0.000173616	2.08e-18
																																				rs3103223	-0.0126	32.8017	7.28479e-05	6.02e-09
																																				rs150439969	-0.0102	21.4959	4.77405e-05	4.65e-06
																																				rs12740361	0.0087	20.9668	4.65655e-05	4.01e-06
																																				rs12533452	0.0237	83.0902	0.000184511	1.31e-19
																																				rs2298333	-0.0267	197.476	0.000438407	9.58e-44
																																				rs7633464	0.0175	84.8338	0.000188382	1.28e-20
																																				rs12483401	0.0387	33.3636	7.40957e-05	9.22e-09
																																				rs10019221	-0.0124	42.5928	9.45906e-05	1.22e-10
																																				rs67551338	0.0576	207.36	0.000460339	1.04e-47
																																				rs4655345	0.0246	167.634	0.000372181	5.81e-38
																																				rs4682483	-0.0165	40.2737	8.94407e-05	2.65e-10
																																				rs11178643	-0.0109	29.7025	6.59656e-05	4.44e-08
																																				rs11605297	0.0146	44.0413	9.78072e-05	8.03e-11
																																				rs10128781	-0.0172	67.0839	0.000148973	1.69e-16
																																				rs11725153	0.0105	25	5.55225e-05	9.71e-07
																																				rs10858246	-0.0188	88.36	0.000196211	2.35e-20
																																				rs33973388	0.0249	171.748	0.000381311	1.45e-38
																																				rs594669	0.0138	26.1235	5.80174e-05	3.72e-07
																																				rs10119967	-0.0353	235.556	0.000522901	4.43e-51
																																				rs8054549	-0.0251	174.518	0.000387458	3.37e-39
																																				rs2229840	0.0341	172.013	0.0003819	3.02e-40
																																				rs117068593	0.0403	281.96	0.000625848	8.83e-62
																																				rs1168768	0.0332	30.6178	6.79982e-05	3.61e-08
																																				rs10749157	-0.0113	31.9225	7.08956e-05	1.24e-08
																																				rs13177933	-0.0153	64.8449	0.000144001	2.98e-15
																																				rs2305141	-0.0183	92.7673	0.000205996	1.08e-21
																																				rs3115084	0.024	59.9376	0.000133105	5.34e-15
																																				rs2925155	-0.015	46.4876	0.000103239	5.47e-12
																																				rs11651280	0.0267	44.5556	9.89493e-05	1.79e-11
																																				rs112537273	0.0212	92.8595	0.000206201	3.34e-21
																																				rs11191208	0.0147	37.5156	8.33161e-05	3.69e-10
																																				rs4622329	0.0149	55.5025	0.000123257	8.62e-14
																																				rs11158820	0.0235	125.227	0.000278054	5.5e-30
																																				rs11684531	0.0172	37.7347	8.38026e-05	4.17e-10
																																				rs7974773	0.0121	30.25	6.71814e-05	1.97e-08
																																				rs60408354	0.0259	51.76	0.000114947	1.15e-12
																																				rs6962887	0.0127	36.5737	8.12244e-05	6.2e-10
																																				rs35811052	0.0148	45.2562	0.000100505	8.84e-12
																																				rs2993531	-0.0176	85.8061	0.000190541	1.74e-20
																																				rs55633823	0.0146	44.0413	9.78072e-05	3.28e-11
																																				rs7286917	-0.0171	55.276	0.000122754	5.18e-14
																																				rs9832919	0.0179	80.1025	0.000177878	7.9e-20
																																				rs12074850	-0.0393	141.826	0.000314901	2.72e-33
																																				rs9659073	-0.0198	108.598	0.000241141	5.05e-26
																																				rs55872725	0.0222	136.521	0.000303124	1.46e-30
																																				rs112369231	-0.0181	74.288	0.000164968	2.63e-17
																																				rs6061235	0.0113	26.3822	5.85921e-05	5.18e-07
																																				rs1472852	-0.0638	602.136	0.00133557	8.22e-135
																																				rs36012032	0.0298	81.5464	0.000181084	9.93e-20
																																				rs17632649	0.0129	21.2258	4.71407e-05	3.63e-06
																																				rs2812208	0.1156	306.781	0.000680903	5.51e-68
																																				rs12766156	0.0229	28.3618	6.29883e-05	8.96e-08
																																				rs12006215	-0.0135	26.9601	5.98753e-05	3.08e-07
																																				rs2212926	-0.022	91.4934	0.000203168	7.75e-21
																																				rs1063582	0.0185	70.7128	0.00015703	1.12e-16
																																				rs6470771	0.0268	114.918	0.000255171	1.55e-26
																																				rs332116	-0.0206	96.2268	0.000213676	2.89e-22
																																				rs7107356	-0.0133	49	0.000108818	1.86e-12
																																				rs7185244	0.0148	41.4064	9.19562e-05	1.4e-10
																																				rs59892059	-0.0128	26.2144	5.82194e-05	3.78e-07
																																				rs2871960	-0.0469	609.31	0.00135146	2.17e-135
																																				rs11217863	-0.0268	79.8044	0.000177216	1.06e-19
																																				rs7988147	-0.0105	22.7789	5.059e-05	3.06e-06
																																				rs11023989	-0.0092	21.16	4.69946e-05	2.77e-06
																																				rs7730092	0.0131	29.7934	6.61675e-05	4.81e-08
																																				rs4073154	-0.0274	141.921	0.00031511	1.93e-33
																																				rs6721191	0.0144	57.4404	0.00012756	3.17e-14
																																				rs36000545	0.022	121	0.000268672	2.56e-29
																																				rs7952436	-0.0453	177.516	0.000394113	1.62e-39
																																				rs10013561	-0.023	25	5.55225e-05	6.49e-07
																																				rs814954	0.0105	27.5625	6.12132e-05	6.61e-08
																																				rs7654502	0.0134	44.89	9.96918e-05	1.44e-11
																																				rs1443536	-0.0218	107.764	0.000239289	1.91e-26
																																				rs655113	-0.0188	80.1451	0.000177972	7.42e-20
																																				rs56029906	-0.0123	28.5992	6.35155e-05	6.96e-08
																																				rs144109601	-0.0278	33.5434	7.44951e-05	5.15e-09
																																				rs114158223	-0.0223	25.6865	5.7047e-05	5.06e-07
																																				rs702886	-0.012	36	7.99504e-05	1.11e-09
																																				rs568267	0.0122	30.7521	6.82964e-05	2.23e-08
																																				rs4865956	-0.0258	150.939	0.000335126	3.85e-36
																																				rs2137674	-0.0094	24.4765	5.43598e-05	5.88e-07
																																				rs769668	-0.0106	28.09	6.23846e-05	9.91e-08
																																				rs11042717	0.029	232.964	0.000517151	4.04e-53
																																				rs7971536	-0.0194	104.255	0.000231499	1.07e-24
																																				rs35624335	-0.0134	40.7166	9.04242e-05	2.29e-10
																																				rs2579139	0.0096	20.898	4.64127e-05	3.92e-06
																																				rs3784838	-0.0194	26.0637	5.78847e-05	4.28e-07
																																				rs670318	-0.0413	88.1038	0.000195642	2.52e-21
																																				rs4543505	0.0099	24.5025	5.44177e-05	8.89e-07
																																				rs72657800	0.0219	39.1518	8.69496e-05	6.39e-10
																																				rs10962212	0.0143	56.6454	0.000125795	7.48e-14
																																				rs28529055	-0.0147	59.8587	0.00013293	1.88e-14
																																				rs35816944	-0.1088	86.4741	0.000192024	1.27e-20
																																				rs113023108	-0.0158	29.6837	6.59239e-05	5.75e-08
																																				rs17713523	0.0114	36	7.99504e-05	3.05e-09
																																				rs6054390	-0.0188	88.36	0.000196211	1.45e-21
																																				rs2965076	-0.0151	39.5851	8.79116e-05	1.7e-10
																																				rs2019203	0.0189	98.9501	0.000219722	1.84e-23
																																				rs112788040	0.0103	26.5225	5.89036e-05	2.81e-07
																																				rs200238746	-0.0155	45.4159	0.00010086	1.04e-11
																																				rs12340775	-0.0287	44.5479	9.8932e-05	1.73e-11
																																				rs11003084	-0.0099	27.1496	6.02962e-05	3e-07
																																				rs9266244	-0.0427	413.444	0.000917427	1.21e-94
																																				rs3822742	0.0162	65.61	0.0001457	1.03e-16
																																				rs78378222	-0.138	251.605	0.000558509	4.51e-56
																																				rs4877348	-0.01	27.7008	6.15204e-05	1.49e-07
																																				rs232000	0.0111	27.9388	6.20488e-05	6.11e-08
																																				rs61773935	0.0101	28.2576	6.27569e-05	2.02e-07
																																				rs17478946	0.0192	83.5918	0.000185625	9.98e-21
																																				rs72829852	0.0309	62.7751	0.000139406	3.74e-15
																																				rs177591	0.0191	50.0425	0.000111133	1.51e-12
																																				rs10203386	-0.0238	156.909	0.000348376	1.75e-36
																																				rs55852614	0.0393	319.11	0.000708248	3.29e-73
																																				rs378459	-0.0114	29.4694	6.54479e-05	9.39e-08
																																				rs4596714	-0.0096	23.04	5.11697e-05	1.87e-06
																																				rs336630	-0.0106	31.1247	6.91238e-05	2.9e-08
																																				rs17278379	-0.0226	60.7325	0.00013487	2.4e-15
																																				rs12595051	0.0179	72.6553	0.000161343	2.84e-17
																																				rs246177	0.0214	114.49	0.00025422	2.04e-27
																																				rs2304281	-0.0116	23.3611	5.18829e-05	2.13e-06
																																				rs1325596	0.0287	228.169	0.000506512	2.77e-52
																																				rs45528934	0.0262	101.544	0.000225482	1.97e-24
																																				rs4360494	-0.0198	108.598	0.000241141	7.88e-26
																																				rs7828086	-0.0135	37.655	8.36255e-05	1.11e-09
																																				rs31196	-0.0107	31.7147	7.04341e-05	2.07e-08
																																				rs2577318	-0.0139	39.9194	8.86541e-05	2.9e-10
																																				rs10822117	0.0176	64	0.000142125	4.24e-15
																																				rs12512942	-0.0162	65.61	0.0001457	1.58e-16
																																				rs78457529	-0.0904	105.529	0.000234327	1.22e-24
																																				rs1478575	0.0312	243.36	0.000540216	5.2e-54
																																				rs113827862	0.0235	34.5156	7.66541e-05	4.67e-09
																																				rs28736838	-0.0117	34.2225	7.60032e-05	1.07e-08
																																				rs17066856	0.0185	31.4279	6.97972e-05	2.1e-08
																																				rs11778491	-0.0247	126.052	0.000279885	8.39e-30
																																				rs55922628	-0.0201	101.002	0.000224279	1.25e-24
																																				rs1047891	0.0233	135.722	0.000301352	5.7e-31
																																				rs10418950	0.0089	21.9418	4.87309e-05	4.72e-06
																																				rs488621	-0.0191	101.055	0.000224396	2.86e-24
																																				rs56207600	0.0192	40.96	9.09648e-05	2.5e-10
																																				rs10748128	0.0255	162.562	0.000360925	6.77e-38
																																				rs2885697	-0.0323	260.822	0.000578957	9.21e-60
																																				rs12386188	-0.0117	28.2831	6.28134e-05	1.14e-07
																																				rs12188208	0.0195	78.564	0.000174462	1.4e-18
																																				rs3828729	0.016	64	0.000142125	4.67e-15
																																				rs14976	0.0144	51.84	0.000115125	1.43e-12
																																				rs7555014	0.0166	23.8374	5.29405e-05	8.32e-07
																																				rs2194411	0.0443	233.352	0.000518012	2.43e-54
																																				rs861598	-0.0129	46.097	0.000102372	8.15e-12
																																				rs7095472	-0.0267	197.476	0.000438407	7.66e-45
																																				rs12882130	0.0202	102.01	0.000226515	1.88e-24
																																				rs1899040	0.0152	43.6749	9.69935e-05	9.04e-11
																																				rs2287821	-0.0153	64.8449	0.000144001	6.95e-16
																																				rs7014590	0.0228	107.405	0.000238492	4.48e-26
																																				rs777676	0.0159	70.0305	0.000155515	5.73e-17
																																				rs867529	0.0184	76.771	0.000170481	1e-18
																																				rs2223966	0.0186	71.4793	0.000158732	5.63e-17
																																				rs4807472	0.0158	62.41	0.000138595	8.18e-15
																																				rs116008080	-0.0415	43.3925	9.63665e-05	4.06e-11
																																				rs8109474	-0.0104	22.3471	4.9631e-05	1.76e-06
																																				rs1730028	-0.0131	47.5374	0.00010557	7.39e-12
																																				rs723149	0.0276	211.014	0.000468447	1.43e-47
																																				rs143076454	-0.0499	50.8165	0.000112852	1.06e-12
																																				rs4886708	0.0188	73.0248	0.000162163	4.87e-18
																																				rs4687695	-0.0262	22.6922	5.03974e-05	2.16e-06
																																				rs200739311	0.0128	40.96	9.09648e-05	1.55e-10
																																				rs7083556	-0.0109	32.9114	7.30915e-05	1.02e-08
																																				rs9931073	-0.0151	63.1607	0.000140262	1.76e-15
																																				rs59950280	-0.0254	161.29	0.0003581	7.32e-36
																																				rs66922415	-0.0488	492.033	0.00109162	1.1e-104
																																				rs17205463	-0.0263	191.604	0.000425376	4.21e-43
																																				rs2185001	-0.0107	25.9615	5.76577e-05	5.28e-07
																																				rs139002926	-0.0107	28.6225	6.35672e-05	1.29e-07
																																				rs35963161	-0.0157	68.2798	0.000151628	7.46e-16
																																				rs2035901	-0.024	159.557	0.000354254	9.43e-37
																																				rs2142331	-0.0165	75.4155	0.000167472	1.38e-17
																																				rs1817074	-0.0103	26.5225	5.89036e-05	1.71e-07
																																				rs5763821	-0.0191	91.2025	0.000202522	1.06e-21
																																				rs2700201	0.0106	28.09	6.23846e-05	6.35e-08
																																				rs2570515	-0.0181	67.688	0.000150314	4.05e-17
																																				rs17681189	-0.0131	47.5374	0.00010557	5.82e-12
																																				rs6956736	-0.0127	33.3244	7.40087e-05	5.76e-09
																																				rs331917	0.0127	44.6787	9.92225e-05	3.54e-11
																																				rs41311445	0.0328	105.062	0.000233292	4.73e-24
																																				rs10505936	0.0135	29.16	6.47608e-05	9.58e-08
																																				rs35732917	-0.0204	94.3673	0.000209548	2.08e-22
																																				rs11760961	-0.0133	44.2225	9.82095e-05	1.18e-11
																																				rs1005723	0.0161	45.0017	9.99399e-05	1.79e-11
																																				rs10471339	0.011	33.518	7.44387e-05	1.45e-08
																																				rs2676298	-0.0269	99.2606	0.000220412	2.39e-23
																																				rs7563362	-0.0352	169.964	0.000377352	3.27e-39
																																				rs75665028	-0.0164	21.9559	4.87622e-05	3.7e-06
																																				rs2651472	0.0108	32.3102	7.17567e-05	1.22e-08
																																				rs61925210	-0.0187	36.3881	8.08124e-05	1.31e-09
																																				rs60769720	0.0134	26.5621	5.89916e-05	1.85e-07
																																				rs291979	0.0242	110.707	0.000245822	6.76e-27
																																				rs4252548	-0.0753	134.203	0.00029798	2.96e-31
																																				rs4664083	-0.0162	21.4237	4.75802e-05	4.25e-06
																																				rs12541381	-0.0319	210.25	0.000466752	2.81e-49
																																				rs56034226	0.0226	70.0631	0.000155588	1.04e-16
																																				rs7328187	-0.0116	37.2742	8.27801e-05	1.19e-09
																																				rs7249206	0.0112	21.7778	4.83666e-05	1.84e-06
																																				rs12616192	-0.0261	47.1752	0.000104766	6.83e-12
																																				rs17246129	0.0254	161.29	0.0003581	1.27e-35
																																				rs4274112	0.0217	117.722	0.000261396	2.47e-28
																																				rs68049170	-0.0259	152.111	0.000337728	2.69e-34
																																				rs2607234	0.0302	49.3261	0.000109542	2e-12
																																				rs876122	-0.0162	31.2057	6.93038e-05	2.19e-08
																																				rs2181834	0.0254	178.715	0.000396772	7.7e-41
																																				rs10036789	-0.0163	73.5983	0.000163437	1.17e-17
																																				rs62275309	-0.0112	25.9174	5.75597e-05	2.59e-07
																																				rs28678024	0.0119	32.1111	7.13144e-05	1.9e-08
																																				rs4895801	-0.0149	61.4986	0.000136571	4.82e-15
																																				rs17773965	-0.0163	36.4458	8.09404e-05	1.51e-09
																																				rs1317349	-0.0258	150.939	0.000335126	6.89e-35
																																				rs116092985	0.0401	147.659	0.000327847	1.17e-34
																																				rs650508	-0.013	42.25	9.38294e-05	1.86e-10
																																				rs34312629	0.017	65.5329	0.000145529	2.12e-15
																																				rs117818446	0.0423	38.6957	8.59367e-05	5.29e-10
																																				rs79592437	0.0205	49.9703	0.000110973	7.87e-13
																																				rs2881030	-0.0096	23.04	5.11697e-05	9.67e-07
																																				rs13109280	-0.0131	42.9025	9.52784e-05	9.15e-11
																																				rs7367519	-0.0164	67.24	0.000149319	4.68e-16
																																				rs35288270	0.0328	137.224	0.000304686	3.44e-32
																																				rs10068640	0.0112	31.36	6.96464e-05	1.28e-08
																																				rs3814333	0.0182	82.81	0.000183889	3.26e-19
																																				rs79441499	-0.0138	52.7535	0.000117153	9.67e-13
																																				rs2791654	-0.0239	118.019	0.000262053	1.21e-28
																																				rs6593210	0.0146	37.0069	8.21865e-05	4.88e-10
																																				rs10123619	0.0171	43.2559	9.60632e-05	4.05e-11
																																				rs28757154	-0.0193	51.096	0.000113473	1.9e-12
																																				rs1004982	0.0117	34.2225	7.60032e-05	1.92e-09
																																				rs713467	0.0146	59.0471	0.000131128	3.09e-14
																																				rs7897920	0.0122	25.8403	5.73886e-05	5.53e-07
																																				rs1444628	0.024	144	0.000319725	6.85e-32
																																				rs2398709	0.0091	22.9391	5.09456e-05	2.52e-06
																																				rs12702693	0.0173	82.9058	0.000184102	6.56e-20
																																				rs62337203	0.0147	21.1025	4.6867e-05	3.59e-06
																																				rs9828525	0.0121	40.5568	9.00694e-05	2.51e-10
																																				rs2274351	0.017	80.0554	0.000177773	3.07e-19
																																				rs1341215	0.0229	71.9355	0.000159745	6.32e-17
																																				rs61729527	-0.0346	64.7463	0.000143782	4.86e-16
																																				rs10019880	-0.0189	34.8838	7.74717e-05	3.15e-09
																																				rs7229520	-0.0224	125.44	0.000278528	9.21e-29
																																				rs4763327	0.0123	34.3061	7.61889e-05	2.04e-09
																																				rs10483727	0.0368	375.136	0.000832491	6.73e-80
																																				rs7007389	-0.0134	44.89	9.96918e-05	2.94e-11
																																				rs2748501	-0.0195	105.332	0.000233891	1.31e-24
																																				rs73125634	-0.0195	86.2245	0.00019147	5.11e-20
																																				rs1797070	0.0219	108.755	0.000241489	4.93e-25
																																				rs4836544	0.0175	34.0278	7.55708e-05	4.26e-09
																																				rs9696477	-0.0154	44.8318	9.95624e-05	5.29e-11
																																				rs7598430	-0.016	70.9141	0.000157477	1.37e-17
																																				rs372532055	0.0175	76.5625	0.000170018	1.12e-18
																																				rs62278016	0.0125	23.1139	5.13339e-05	1.04e-06
																																				rs2454390	0.0176	45.8225	0.000101762	1.74e-11
																																				rs73413540	-0.0124	29.0662	6.45524e-05	4.42e-08
																																				rs985136	-0.0138	47.61	0.000105732	2.96e-12
																																				rs116493405	0.0287	46.6944	0.000103699	9.52e-12
																																				rs6844176	-0.0129	46.097	0.000102372	1.21e-11
																																				rs79010345	0.0285	22.5625	5.01093e-05	2.04e-06
																																				rs12625006	0.013	21.5561	4.78743e-05	4.97e-06
																																				rs10242866	0.0157	68.2798	0.000151628	3.66e-16
																																				rs56239180	0.0459	54.8078	0.000121714	1.85e-13
																																				rs12713004	-0.0367	305.417	0.000677879	2.4e-68
																																				rs9375188	0.0136	51.2355	0.000113782	6.8e-13
																																				rs61944841	0.0253	160.023	0.000355287	3.54e-37
																																				rs80237847	0.0154	28.1998	6.26284e-05	1.46e-07
																																				rs62536879	0.0093	21.6225	4.80218e-05	3.43e-06
																																				rs7020491	-0.0178	87.7673	0.000194895	1.22e-20
																																				rs57017813	0.016	25	5.55225e-05	4.63e-07
																																				rs244711	0.0279	160.829	0.000357076	1.54e-37
																																				rs2529090	-0.0136	29.5936	6.57237e-05	3.39e-08
																																				rs13209574	-0.0292	83.2656	0.000184901	2.64e-20
																																				rs35083200	-0.0237	22.4676	4.98986e-05	2.12e-06
																																				rs1530634	-0.0132	27.8784	6.19147e-05	2.03e-07
																																				rs604723	0.0166	62.4853	0.000138762	8.16e-15
																																				rs76408546	-0.0108	26.449	5.87403e-05	2.31e-07
																																				rs1585201	0.0106	25.4785	5.6585e-05	6.41e-07
																																				rs2582842	-0.012	29.7521	6.60757e-05	8.43e-08
																																				rs320826	0.0154	49	0.000108818	5.67e-12
																																				rs11619222	0.0107	21.6427	4.80667e-05	4.08e-06
																																				rs2272172	-0.0365	29.6781	6.59114e-05	5.71e-08
																																				rs990315	0.0115	33.0625	7.34272e-05	5.07e-09
																																				rs6505216	-0.0498	468.817	0.00104017	1.83e-101
																																				rs2569888	0.0133	36.5475	8.11663e-05	2.29e-09
																																				rs954679	0.0099	27.1496	6.02962e-05	2.79e-07
																																				rs62103240	0.0212	32.8298	7.29104e-05	1.4e-08
																																				rs601508	0.0095	25	5.55225e-05	4.12e-07
																																				rs3810361	-0.0092	23.446	5.20714e-05	1.95e-06
																																				rs1405227	0.0129	41.6025	9.23916e-05	1.57e-10
																																				rs7800573	0.0128	28.4444	6.31718e-05	6.33e-08
																																				rs36226649	-0.0485	162.898	0.00036167	3.05e-37
																																				rs2174008	-0.0192	102.116	0.000226751	5.89e-24
																																				rs2764264	0.0203	93.4444	0.000207499	5.07e-23
																																				rs6054491	0.0142	41.6612	9.25218e-05	2.15e-10
																																				rs57802612	-0.0121	21.6583	4.81012e-05	2.43e-06
																																				rs60804050	-0.0217	106.778	0.0002371	5.01e-24
																																				rs9357165	-0.0179	88.7562	0.000197091	3.39e-21
																																				rs963317	0.0136	46.24	0.00010269	1.03e-11
																																				rs372748371	-0.0316	65.6515	0.000145792	3.46e-16
																																				rs10283100	-0.0575	196.684	0.000436648	4.11e-44
																																				rs13147961	0.0237	21.5952	4.7961e-05	4.05e-06
																																				rs144729196	0.022	22.8733	5.07996e-05	2.02e-06
																																				rs798548	0.0359	292.247	0.000648667	2.86e-68
																																				rs62189539	-0.0124	22.7456	5.05159e-05	1.75e-06
																																				rs11211032	-0.0095	25	5.55225e-05	5.58e-07
																																				rs59679074	0.0129	26.6256	5.91326e-05	2.59e-07
																																				rs9898189	0.0163	60.2472	0.000133792	1.88e-15
																																				rs116313600	-0.0117	23.7656	5.27812e-05	1.46e-06
																																				rs111233403	0.0194	27.4916	6.10557e-05	1.41e-07
																																				rs149600208	0.0396	27.8784	6.19147e-05	1.19e-07
																																				rs34517439	0.0421	210.75	0.000467862	5.8e-48
																																				rs80132799	0.0231	36.9536	8.20681e-05	1.31e-09
																																				rs12344515	-0.0163	54.8946	0.000121907	2.28e-13
																																				rs56344114	-0.0116	25.4367	5.64922e-05	5.26e-07
																																				rs62467391	0.0305	28.6319	6.3588e-05	6.92e-08
																																				rs62621812	0.0743	115.952	0.000257466	3.16e-27
																																				rs10075249	0.0143	56.6454	0.000125795	4.56e-14
																																				rs2140619	-0.0113	35.3712	7.85541e-05	5.18e-09
																																				rs77809369	0.0237	36.929	8.20134e-05	9.84e-10
																																				rs12352353	0.0133	24.2647	5.38897e-05	1.27e-06
																																				rs12919410	-0.0098	26.6039	5.90843e-05	2.33e-07
																																				rs7129320	-0.0389	242.114	0.000537451	7.29e-53
																																				rs2627692	-0.0177	86.7839	0.000192712	7.24e-21
																																				rs926436	0.0178	43.4623	9.65214e-05	3.84e-11
																																				rs12700901	-0.0184	93.7839	0.000208253	1.67e-21
																																				rs2237485	0.0191	68.9622	0.000153143	3.73e-17
																																				rs8084413	-0.0127	44.6787	9.92225e-05	3.25e-11
																																				rs62106258	0.0504	131.207	0.000291328	6.45e-31
																																				rs10225945	0.0146	31.5325	7.00296e-05	3.28e-08
																																				rs10815274	-0.0124	42.5928	9.45906e-05	6.46e-11
																																				rs6738207	0.0127	44.6787	9.92225e-05	4.15e-11
																																				rs147110934	-0.0722	135.61	0.000301102	9.39e-32
																																				rs2070598	0.0204	115.28	0.000255973	6.36e-27
																																				rs11187838	0.0394	430.017	0.000954165	1.16e-94
																																				rs7893378	0.0175	31.8678	7.07742e-05	2.36e-08
																																				rs41265019	0.0447	44.5108	9.88497e-05	2.78e-11
																																				rs9647379	0.0215	128.047	0.000284315	5.55e-29
																																				rs113232639	0.0327	296.202	0.000657439	4.79e-64
																																				rs11014285	0.0342	173.024	0.000384142	2.89e-40
																																				rs2175055	0.0096	20.898	4.64127e-05	3.19e-06
																																				rs700677	0.0173	74.8225	0.000166155	1.13e-18
																																				rs165849	0.0157	55.8934	0.000124125	4.57e-14
																																				rs7301341	0.0255	162.562	0.000360925	9.27e-37
																																				rs2074216	-0.0107	28.6225	6.35672e-05	5.37e-08
																																				rs6849302	-0.0155	41.7101	9.26304e-05	7.11e-11
																																				rs377599	0.0217	130.44	0.000289627	3.5e-29
																																				rs4689955	0.0091	22.9391	5.09456e-05	1.71e-06
																																				rs4282339	-0.0311	182.837	0.000405921	6.16e-41
																																				rs10078201	-0.0126	25.4016	5.64144e-05	6.77e-07
																																				rs4244809	-0.0262	129.762	0.000288121	5.55e-29
																																				rs7921223	0.0094	24.4765	5.43598e-05	7.05e-07
																																				rs543650	-0.025	156.25	0.000346914	1.49e-37
																																				rs12185775	-0.0167	30.9878	6.88198e-05	3.66e-08
																																				rs6821305	-0.0204	115.28	0.000255973	3.15e-26
																																				rs56363908	0.0382	66.0589	0.000146697	3.88e-16
																																				rs5742915	-0.0248	170.371	0.000378255	9.33e-39
																																				rs7813506	0.0093	23.9584	5.32094e-05	1.35e-06
																																				rs7705013	0.0134	26.5621	5.89916e-05	2.11e-07
																																				rs2138374	0.0149	55.5025	0.000123257	2.79e-13
																																				rs10171272	0.0136	46.24	0.00010269	2.87e-11
																																				rs4748008	0.0125	43.2825	9.61223e-05	8.95e-11
																																				rs11609	0.0103	29.3878	6.52667e-05	6.63e-08
																																				rs1823217	0.0181	81.9025	0.000181874	4.06e-20
																																				rs6502935	-0.0125	32.2831	7.16963e-05	6.32e-09
																																				rs7689420	-0.0466	347.45	0.000771098	1.5e-76
																																				rs4596647	0.0096	20.898	4.64127e-05	4.4e-06
																																				rs10128333	-0.0146	34.1056	7.57436e-05	9.51e-09
																																				rs781669	0.0164	74.5042	0.000165448	3.14e-18
																																				rs34879158	0.0363	272.25	0.000604308	1.55e-63
																																				rs74379684	-0.0272	57.0864	0.000126774	4.39e-14
																																				rs11590254	-0.0186	86.49	0.000192059	4.34e-20
																																				rs13037813	-0.0292	176.165	0.000391114	1.71e-39
																																				rs2390669	-0.0174	38.6173	8.57627e-05	7e-10
																																				rs72817528	0.0312	23.04	5.11697e-05	1.49e-06
																																				rs200439	0.0128	30.9716	6.8784e-05	1.51e-08
																																				rs3768495	-0.0178	71.8458	0.000159546	1.07e-17
																																				rs8904	-0.0157	61.6225	0.000136846	1.52e-15
																																				rs140440099	0.0613	94.676	0.000210233	1.45e-22
																																				rs62466110	0.0371	81.8804	0.000181825	5.74e-20
																																				rs72768842	0.0164	23.2664	5.16726e-05	1.72e-06
																																				rs1786263	-0.019	100	0.000222053	1.03e-22
																																				rs77447813	0.0224	43.4048	9.63939e-05	3.21e-11
																																				rs4752689	0.0205	116.413	0.000258489	1.36e-26
																																				rs71518784	-0.0196	29.642	6.58312e-05	6.07e-08
																																				rs1330826	0.0162	49.6106	0.000110174	1.04e-12
																																				rs212526	-0.0214	126.859	0.000281677	3.84e-29
																																				rs113671109	0.015	42.5331	9.4458e-05	4.23e-11
																																				rs4796841	-0.0175	23.6304	5.24809e-05	1.13e-06
																																				rs144627572	0.0439	68.6084	0.000152358	1.3e-16
																																				rs10112489	0.0106	28.09	6.23846e-05	5.31e-08
																																				rs28477992	-0.0103	24.0567	5.34276e-05	6.04e-07
																																				rs447352	-0.0181	38.9548	8.65121e-05	6.62e-10
																																				rs2578565	-0.0141	49.7025	0.000110378	1.37e-12
																																				rs11629979	0.0196	87.1111	0.000193438	3.17e-20
Chronic pain
MCP						CWP						Headache						HP						NSP						SAP						BP(3+months)						BP(1month)						KP(3+months)
SNP	beta.exposure	F_stat	r2	pval.exposure	meanF	SNP	beta.exposure	F_stat	r2	pval.exposure	meanF	SNP	beta.exposure	F_stat	r2	pval.exposure	meanF	SNP	beta.exposure	F_stat	r2	pval.exposure	meanF	SNP	beta.exposure	F_stat	r2	pval.exposure	meanF	SNP	beta.exposure	F_stat	r2	pval.exposure	meanF	SNP	beta.exposure	F_stat	r2	pval.exposure	meanF	SNP	beta.exposure	F_stat	r2	pval.exposure	meanF	SNP	beta.exposure
rs3766823	-0.0173786	29.0761	7.50006e-05	1.9e-08	25.9093	rs117962618	0.197497	21.8892	5.04445e-05	2.89e-06	23.5136	rs12134493	0.0121442	88.2652	0.000191073	5.7e-21	34.9284	rs2764508	0.00409113	24.3194	5.2653e-05	8.2e-07	24.3982	rs1963206	-0.00537733	25.5566	5.53314e-05	4.3e-07	25.16	rs12410770	0.00293467	24.8414	5.3783e-05	6.2e-07	24.095	rs142015271	0.0393844	21.5581	0.000183589	3.4e-06	23.6885	rs11264545	-0.00468611	25.6823	5.56035e-05	4e-07	27.2154	rs67230931	0.0096931
rs2293476	-0.014564	25.363	6.54235e-05	2.9e-07		rs1939309	-0.0895161	22.6258	5.2142e-05	1.97e-06		rs4130608	0.00498255	21.713	4.70102e-05	3.2e-06		rs77622708	-0.00493313	27.0979	5.86683e-05	1.9e-07		rs159963	-0.00436572	24.0203	5.20053e-05	9.5e-07		rs604149	0.00305589	23.4256	5.07179e-05	1.3e-06		rs632166	0.00902348	22.387	0.000190647	2.2e-06		rs1361754	-0.00425685	21.9337	4.7488e-05	2.8e-06		rs17043146	-0.0304279
rs10888692	-0.0143259	34.063	8.78629e-05	3.7e-09		rs12422413	-0.12213	24.3364	5.60837e-05	8.09e-07		rs7519826	0.00411257	23.8654	5.167e-05	1e-06		rs10874677	0.00334993	22.4633	4.86345e-05	2.1e-06		rs1286231	-0.00422857	22.2936	4.82672e-05	2.3e-06		rs7524680	0.00307551	22.3024	4.82861e-05	2.3e-06		rs80140055	0.0266422	23.2122	0.000197673	1.5e-06		rs4655439	-0.00456965	23.6348	5.11709e-05	1.2e-06		rs75984500	0.0170363
rs6681698	0.0132238	21.3797	5.51492e-05	1.2e-06		rs72767575	0.191013	26.685	6.14959e-05	2.39e-07		rs56304645	0.00765701	59.3138	0.000128408	1.3e-14		rs1260378	-0.00402452	36.0326	7.80107e-05	1.9e-09		rs12732083	0.00524005	25.0617	5.42599e-05	5.6e-07		rs12743193	0.00558245	31.5393	6.82834e-05	2e-08		rs72746953	0.0223421	26.7084	0.000227439	2.4e-07		rs12033257	-0.00487044	26.796	5.80147e-05	2.3e-07		rs10230736	-0.010649
rs17391694	-0.0189512	29.4682	7.6012e-05	1.6e-08		rs8094794	0.106673	22.1526	5.10514e-05	2.52e-06		rs11543230	-0.0058942	21.3991	4.63305e-05	3.7e-06		rs10174165	-0.00598175	27.784	6.01535e-05	1.4e-07		rs61779314	0.00617678	30.0027	6.49568e-05	4.3e-08		rs140894039	0.014834	24.8422	5.37847e-05	6.2e-07		rs72961848	-0.0125639	21.2044	0.000180578	4.1e-06		rs6684344	0.00682264	32.5082	7.03808e-05	1.2e-08		rs116893232	0.0324041
rs263486	0.0180428	24.2861	6.26459e-05	2.5e-06		rs586059	-0.132796	22.7451	5.24168e-05	1.85e-06		rs1775654	0.00505663	28.8405	6.24408e-05	7.9e-08		rs72821624	-0.00355646	21.4189	4.63734e-05	3.7e-06		rs1338034	0.00423772	22.2038	4.80727e-05	2.5e-06		rs62137126	-0.00436324	23.5786	5.10492e-05	1.2e-06		rs10518532	0.0392151	31.0852	0.000264701	2.5e-08		rs6678898	-0.0052076	21.8088	4.72176e-05	3e-06		rs4725042	0.00885903
rs6676451	0.0148472	25.3095	6.52854e-05	3.3e-07		rs116226220	-0.380359	22.5587	5.19871e-05	2.04e-06		rs12058508	0.00636623	44.7104	9.67964e-05	2.3e-11		rs72937618	0.0052246	20.9908	4.54467e-05	4.6e-06		rs4518923	-0.00472912	25.9338	5.6148e-05	3.5e-07		rs11718858	0.00327531	20.9701	4.54018e-05	4.7e-06		rs79700578	0.0226765	22.4297	0.000191011	2.2e-06		rs150369713	0.0141561	23.8835	5.17092e-05	1e-06		rs147463499	-0.0419128
rs197441	-0.0153627	37.4152	9.65089e-05	5.1e-10		rs72934320	0.107095	24.44	5.63225e-05	7.67e-07		rs2500295	-0.00530096	27.4708	5.94755e-05	1.6e-07		rs13007222	0.00319254	22.1955	4.80549e-05	2.5e-06		rs4141466	0.00444723	22.5415	4.88037e-05	2.1e-06		rs767824	-0.00300427	22.6344	4.90051e-05	2e-06		rs9297611	-0.0369167	22.9673	0.000195588	1.6e-06		rs12621322	-0.00439595	21.7161	4.70169e-05	3.2e-06		rs9923097	0.00926979
rs77945800	0.0179639	48.4769	0.000125038	3.2e-12		rs79079820	-0.339835	21.8675	5.03944e-05	2.92e-06		rs2765892	-0.00424513	25.333	5.48472e-05	4.8e-07		rs13064381	0.00320825	21.3072	4.61317e-05	3.9e-06		rs270833	-0.00412109	22.091	4.78286e-05	2.6e-06		rs2713862	-0.00280911	22.9012	4.95826e-05	1.7e-06		rs4979513	-0.0300446	23.5095	0.000200204	1.2e-06		rs1813555	-0.00480311	24.9805	5.40841e-05	5.8e-07		rs6016596	-0.00884272
rs12089182	0.0135961	24.9499	6.43579e-05	6.3e-07		rs377632600	0.122685	26.8852	6.19572e-05	2.16e-07		rs4926395	-0.00545253	41.0121	8.87905e-05	1.5e-10		rs138160327	0.00983894	21.3318	4.61849e-05	3.9e-06		rs1399629	-0.00444523	25.8417	5.59487e-05	3.7e-07		rs4835870	0.00283786	22.2758	4.82286e-05	2.4e-06		rs694093	-0.0101258	25.0405	0.00021324	5.6e-07		rs72806095	-0.00520851	25.1408	5.44313e-05	5.3e-07
rs685595	0.0113915	21.8236	5.62942e-05	2.1e-06		rs12517479	-0.231195	22.1117	5.09571e-05	2.57e-06		rs1050316	-0.00714447	66.8807	0.000144787	2.9e-16		rs4352403	0.00320204	21.6203	4.68096e-05	3.3e-06		rs55886108	-0.00415295	21.3109	4.61396e-05	3.9e-06		rs4276378	0.00277399	21.8663	4.73421e-05	2.9e-06		rs12442154	-0.0103845	21.2937	0.000181339	3.9e-06		rs3116235	-0.00471657	24.535	5.31197e-05	7.3e-07
rs61824384	0.0114218	20.3945	5.2608e-05	6.8e-07		rs6962246	0.0893571	23.3018	5.36996e-05	1.38e-06		rs3766694	0.00456361	28.7168	6.2173e-05	8.4e-08		rs185688877	-0.00911614	20.9369	4.533e-05	4.7e-06		rs13031851	-0.00458583	25.9383	5.61578e-05	3.5e-07		rs4868269	0.00300886	26.3747	5.71026e-05	2.8e-07		rs78328176	-0.0202637	22.8706	0.000194765	1.7e-06		rs17400325	0.0107575	22.4212	4.85435e-05	2.2e-06
rs12044175	-0.0123639	22.3806	5.7731e-05	4.6e-08		rs9409564	0.101002	24.0799	5.54928e-05	9.24e-07		rs12038786	0.00507814	34.8064	7.53562e-05	3.6e-09		rs7679753	-0.00359984	27.6278	5.98154e-05	1.5e-07		rs1532204	-0.00586612	24.1971	5.23881e-05	8.7e-07		rs553108	0.00269806	20.9585	4.53766e-05	4.7e-06								rs9814873	-0.00520516	28.0042	6.06302e-05	1.2e-07
rs201189426	-0.0155483	34.9692	9.02002e-05	2.3e-09								rs10927726	0.00494115	32.7287	7.08582e-05	1.1e-08		rs13107325	0.0066557	28.38	6.14438e-05	1e-07		rs13107325	0.0109069	42.9322	9.29469e-05	5.7e-11		rs8283	0.00403228	27.3059	5.91184e-05	1.7e-07								rs12489343	-0.00521333	25.0917	5.43248e-05	5.5e-07
rs6721975	-0.0167025	32.1615	8.29586e-05	4.9e-09								rs75462471	-0.0108616	25.1324	5.4413e-05	5.4e-07		rs34811474	-0.00421376	29.1749	6.31648e-05	6.6e-08		rs11736161	0.00432902	22.4192	4.85391e-05	2.2e-06		rs62462670	-0.00435315	26.1328	5.65788e-05	3.2e-07								rs73174375	0.00892731	21.0616	4.55998e-05	4.4e-06
rs818162	-0.0125457	21.5777	5.56599e-05	1.7e-06								rs4278348	0.00433517	27.1458	5.87718e-05	1.9e-07		rs7688824	-0.00382821	21.791	4.71791e-05	3e-06		rs71607173	0.0164259	21.6159	4.68e-05	3.3e-06		rs7781732	-0.00332639	27.6048	5.97655e-05	1.5e-07								rs818215	-0.00431279	22.3207	4.83258e-05	2.3e-06
rs112604225	0.0266888	19.609	5.05819e-05	1.7e-06								rs147970079	0.0092707	22.0254	4.76865e-05	2.7e-06		rs2910298	0.00567537	30.9791	6.70706e-05	2.6e-08		rs12659211	0.00508572	22.5607	4.88455e-05	2e-06		rs143466526	-0.0132727	20.946	4.53497e-05	4.7e-06								rs13107325	0.00963375	31.1898	6.75267e-05	2.3e-08
rs767012	0.0154396	23.7874	6.13594e-05	5.1e-07								rs1003540	-0.0106721	103.674	0.000224422	2.4e-24		rs35919390	-0.0113947	22.9553	4.96998e-05	1.7e-06		rs112039693	0.0156012	23.2379	5.03115e-05	1.4e-06		rs7012413	-0.00310996	24.1562	5.22996e-05	8.9e-07								rs13132174	0.00557208	32.2233	6.97641e-05	1.4e-08
rs1434074	0.0155343	30.046	7.75023e-05	4.9e-08								rs72938315	-0.00672911	32.6733	7.07383e-05	1.1e-08		rs2246477	-0.00403691	21.9231	4.7465e-05	2.8e-06		rs73803460	0.00612696	22.7805	4.93212e-05	1.8e-06		rs4392872	0.00307453	27.6779	5.99238e-05	1.4e-07								rs114270094	0.0154035	21.8568	4.73214e-05	2.9e-06
rs4850917	0.0133395	28.5132	7.35487e-05	4.3e-08								rs78829625	0.00852625	21.9036	4.74227e-05	2.9e-06		rs7769910	-0.0052178	27.5213	5.95848e-05	1.6e-07		rs3132469	0.00570498	21.634	4.68392e-05	3.3e-06		rs10156602	-0.00309818	25.7192	5.56834e-05	3.9e-07								rs35350460	0.00446774	22.9776	4.9748e-05	1.6e-06
rs1034811	0.011636	20.0286	5.16642e-05	1.5e-06								rs150017882	0.0166139	26.1457	5.66068e-05	3.2e-07		rs4724523	-0.00376421	31.4015	6.7985e-05	2.1e-08		rs36042757	-0.00686644	29.054	6.2903e-05	7e-08		rs11053654	0.00282428	23.3079	5.04631e-05	1.4e-06								rs12502758	-0.0060278	22.3083	4.8299e-05	2.3e-06
rs7568178	0.0129021	23.2467	5.99649e-05	2e-06								rs56230905	-0.0193812	24.6623	5.33952e-05	6.8e-07		rs38522	-0.00346905	22.4574	4.86217e-05	2.1e-06		rs112292112	-0.0126372	24.5225	5.30926e-05	7.3e-07		rs7133979	-0.00299163	24.9049	5.39205e-05	6e-07								rs344824	0.0047195	26.7954	5.80132e-05	2.3e-07
rs77924200	-0.0191178	23.235	5.99345e-05	9.9e-08								rs715	0.00517583	33.0575	7.15701e-05	8.9e-09		rs957360	-0.00382074	26.923	5.82895e-05	2.1e-07		rs9375610	0.00407811	21.0786	4.56367e-05	4.4e-06		rs2368831	0.00273772	21.2307	4.5966e-05	4.1e-06								rs2066928	0.00531327	33.0709	7.15992e-05	8.9e-09
rs7421396	-0.0110908	16.8667	4.35084e-05	1.5e-06								rs7609078	-0.00429187	24.9502	5.40186e-05	5.9e-07		rs12555418	-0.00468274	22.6378	4.90123e-05	2e-06		rs7739896	-0.00418165	22.6909	4.91273e-05	1.9e-06		rs454790	-0.00312133	26.1605	5.66387e-05	3.1e-07								rs325485	-0.0046692	25.1146	5.43745e-05	5.4e-07
rs6433243	0.0124572	23.9669	6.18225e-05	1.5e-07								rs12696535	0.0060696	22.1076	4.78645e-05	2.6e-06		rs72702661	-0.00960563	21.4758	4.64967e-05	3.6e-06		rs6935368	-0.00454357	25.2367	5.46388e-05	5.1e-07		rs35630916	-0.00529542	23.1403	5.01001e-05	1.5e-06								rs34018413	0.00466793	25.4152	5.50253e-05	4.6e-07
rs12992995	0.0121302	19.8333	5.11604e-05	3.8e-06								rs79497945	0.0176969	21.8851	4.73828e-05	2.9e-06		rs10811582	0.00321384	22.2083	4.80825e-05	2.4e-06		rs56069701	-0.00725887	22.1677	4.79947e-05	2.5e-06		rs2683126	0.00288459	23.6864	5.12826e-05	1.1e-06								rs300189	-0.00500879	27.0845	5.86391e-05	1.9e-07
rs9287989	0.0103859	18.2788	4.71507e-05	4e-06								rs34097149	-0.0188649	46.44	0.00010054	9.4e-12		rs77641763	0.00571015	32.5056	7.03753e-05	1.2e-08		rs2283076	0.0051727	24.4927	5.3028e-05	7.5e-07		rs1459959	0.00282655	22.0123	4.76582e-05	2.7e-06								rs4703253	0.00569336	34.0582	7.37364e-05	5.3e-09
rs7586277	-0.0138968	28.1329	7.25677e-05	3.4e-07								rs4075749	0.00493245	30.4915	6.60149e-05	3.4e-08		rs7034794	-0.00391342	26.3006	5.69421e-05	2.9e-07		rs1476535	0.00489027	30.3233	6.5651e-05	3.7e-08		rs11073967	0.00305837	25.6891	5.56183e-05	4e-07								rs17227510	-0.00449241	21.1704	4.58354e-05	4.2e-06
rs2287433	-0.012945	27.8471	7.18308e-05	1.6e-08								rs7638808	-0.00404281	23.6118	5.1121e-05	1.2e-06		rs2770372	0.00318369	20.861	4.51656e-05	4.9e-06		rs274622	-0.00425527	21.409	4.6352e-05	3.7e-06		rs79201173	0.00780939	21.5996	4.67646e-05	3.4e-06								rs10475978	-0.00534147	34.5021	7.46973e-05	4.3e-09
rs72948529	-0.0138304	21.8036	5.62426e-05	5e-07								rs62262006	0.0050865	21.3488	4.62217e-05	3.8e-06		rs17831190	-0.00500772	27.4504	5.94313e-05	1.6e-07		rs2919935	0.00787705	23.0207	4.98413e-05	1.6e-06		rs149421151	-0.00731433	24.9821	5.40876e-05	5.8e-07								rs2910576	-0.00634335	29.9344	6.4809e-05	4.5e-08
rs6708321	-0.0118532	23.0055	5.93426e-05	4.3e-07								rs546738	0.00436814	27.4708	5.94755e-05	1.6e-07		rs7932056	0.00346668	21.6276	4.68254e-05	3.3e-06		rs1962104	0.00412176	21.4941	4.65362e-05	3.5e-06		rs11664989	-0.00274486	22.1817	4.80248e-05	2.5e-06								rs265361	0.00528816	23.7495	5.1419e-05	1.1e-06
rs62234991	0.0116176	18.1717	4.68744e-05	4.5e-06								rs7651736	0.00406547	23.4229	5.07121e-05	1.3e-06		rs7932691	0.00530948	21.6064	4.67793e-05	3.3e-06		rs2898518	0.00407838	20.9629	4.53863e-05	4.7e-06														rs6932028	0.00974556	21.6586	4.68925e-05	3.3e-06
rs1320155	0.0137654	22.555	5.81807e-05	3e-06								rs7610856	-0.00519149	37.9609	8.21852e-05	7.2e-10		rs145888973	-0.0131811	26.638	5.76726e-05	2.5e-07		rs10818936	0.0047717	25.669	5.55747e-05	4.1e-07														rs2393649	-0.00471389	22.9782	4.97493e-05	1.6e-06
rs72906474	0.0109809	19.4138	5.00783e-05	4e-06								rs536993	-0.00514589	21.6641	4.69043e-05	3.2e-06		rs75073174	-0.0108444	24.2268	5.24524e-05	8.6e-07		rs2149814	0.00662648	23.6704	5.12478e-05	1.1e-06														rs6907508	0.00839058	34.9274	7.56181e-05	3.4e-09
rs7628207	0.0195319	37.6684	9.71619e-05	5.9e-10								rs1229984	-0.0125052	24.6131	5.32888e-05	7e-07		rs1867368	0.00345658	23.5578	5.10042e-05	1.2e-06		rs35919525	0.00833133	22.0416	4.77215e-05	2.7e-06														rs7788052	-0.00482081	26.0614	5.64241e-05	3.3e-07
rs1388485	0.012231	22.2728	5.74528e-05	1.9e-06								rs342459	0.00536325	39.6626	8.58691e-05	3e-10		rs7156697	0.00334744	25.0305	5.41924e-05	5.6e-07		rs11252332	-0.00431824	22.3276	4.83407e-05	2.3e-06														rs2965069	0.00445424	21.0664	4.56104e-05	4.4e-06
rs7625774	-0.0141892	26.4597	6.82523e-05	2.2e-07								rs7684253	0.00530706	40.019	8.66405e-05	2.5e-10		rs4898688	-0.00373366	29.7105	6.43242e-05	5e-08		rs55670730	0.00659998	21.9118	4.74405e-05	2.9e-06														rs61198277	0.00831964	22.5987	4.89277e-05	2e-06
rs901134	0.0121237	24.2618	6.25832e-05	1.6e-07								rs11735565	0.00645029	21.4059	4.63453e-05	3.7e-06		rs11848792	-0.00430322	20.8906	4.52296e-05	4.9e-06		rs10789929	0.00476342	27.8792	6.03596e-05	1.3e-07														rs12155423	-0.00536892	27.9554	6.05245e-05	1.2e-07
rs62263345	-0.0214531	36.6659	9.45764e-05	3.3e-10								rs3960788	-0.00396523	22.0918	4.78303e-05	2.6e-06		rs12594810	-0.00315009	20.8964	4.52422e-05	4.8e-06		rs58621819	0.00519247	23.8332	5.16004e-05	1.1e-06														rs6948241	0.0064688	24.153	5.22926e-05	8.9e-07
rs16823659	0.0147905	24.2891	6.26534e-05	6.3e-07								rs4481314	-0.00382162	21.2185	4.59397e-05	4.1e-06		rs34988742	0.0095389	22.6642	4.90694e-05	1.9e-06		rs568809	0.00548953	24.0836	5.21423e-05	9.2e-07														rs77884325	0.00747961	30.4345	6.58917e-05	3.5e-08
rs6770476	-0.0153908	32.957	8.50105e-05	7.3e-09								rs62375243	-0.00471338	24.3053	5.26224e-05	8.2e-07		rs12150561	-0.00819431	23.95	5.18533e-05	9.9e-07		rs7297794	-0.00512009	23.6661	5.12387e-05	1.1e-06														rs7383874	-0.00482731	23.5734	5.10379e-05	1.2e-06
rs39654	-0.0118265	23.4251	6.04249e-05	2.3e-06								rs17433120	0.00610019	31.2543	6.76664e-05	2.3e-08		rs184735621	-0.0141502	21.1167	4.57193e-05	4.3e-06		rs11171739	0.00406164	21.142	4.57741e-05	4.3e-06														rs117437819	-0.012379	21.1342	4.57571e-05	4.3e-06
rs9846954	0.0130342	19.9751	5.15262e-05	3.9e-06								rs56912706	0.00435756	25.5065	5.52229e-05	4.4e-07		rs4890339	-0.00422758	21.1314	4.57511e-05	4.3e-06		rs6606710	0.00456648	24.5122	5.30703e-05	7.4e-07														rs10105391	0.00627979	24.3876	5.28005e-05	7.9e-07
rs11927266	0.0124477	22.679	5.85005e-05	9.1e-07								rs2343696	-0.00423988	24.6387	5.33443e-05	6.9e-07		rs147031703	-0.00690004	21.4214	4.63788e-05	3.7e-06		rs7317962	0.00472408	27.8549	6.03069e-05	1.3e-07														rs66461525	-0.00494305	23.4762	5.08274e-05	1.3e-06
rs34884217	-0.019118	24.466	6.31099e-05	6.8e-07								rs4085251	0.00555283	21.3519	4.62284e-05	3.8e-06		rs60234160	0.00907275	22.89	4.95583e-05	1.7e-06		rs2587363	-0.00443497	25.1291	5.44059e-05	5.4e-07														rs1865442	0.00892684	56.8651	0.000123108	4.7e-14
rs11937729	0.01206	21.6038	5.57272e-05	1.9e-07								rs9349379	-0.00838961	98.4189	0.000213049	3.4e-23		rs200366	0.00309844	22.1309	4.79149e-05	2.5e-06		rs72671456	0.00658567	26.3956	5.71479e-05	2.8e-07														rs4498521	0.0044939	24.4185	5.28676e-05	7.8e-07
rs4696664	0.0117669	22.756	5.8699e-05	1.2e-06								rs2561412	-0.00430491	26.629	5.76531e-05	2.5e-07		rs11705098	0.00425209	21.6906	4.69617e-05	3.2e-06		rs198230	-0.00500416	22.5235	4.87648e-05	2.1e-06														rs12680855	-0.0051618	27.9731	6.05628e-05	1.2e-07
rs56203712	0.0195579	44.7106	0.000115325	6.4e-12								rs3131051	-0.00645405	58.9629	0.000127649	1.6e-14		rs4820148	0.0112049	27.8637	6.03261e-05	1.3e-07		rs10135643	0.00473773	27.2711	5.90431e-05	1.8e-07														rs7814941	-0.00867489	59.1124	0.000127972	1.5e-14
rs7657422	0.0139301	23.7642	6.12997e-05	1.8e-07								rs927985	0.00675168	33.723	7.30107e-05	6.4e-09								rs78169991	-0.0145442	28.5593	6.18319e-05	9.1e-08														rs74673343	-0.010273	21.5623	4.66839e-05	3.4e-06
rs6850626	0.0122112	24.4991	6.31952e-05	2.7e-06								rs4896104	0.00401617	22.9162	4.96151e-05	1.7e-06								rs4886860	-0.0054788	28.0052	6.06324e-05	1.2e-07														rs10983435	-0.00545842	23.8719	5.16842e-05	1e-06
rs13135092	-0.0327828	54.5807	0.000140779	7.2e-15								rs9486715	0.012458	196.153	0.000424526	1.4e-44								rs8054093	-0.00431472	23.4174	5.07e-05	1.3e-06														rs1591789	-0.0048764	23.0249	4.98504e-05	1.6e-06
rs72678859	0.014734	20.9133	5.39462e-05	1.4e-06								rs7757975	0.00942705	67.8465	0.000146878	1.8e-16								rs62056490	-0.0062022	32.4551	7.0266e-05	1.2e-08														rs11507683	0.00767478	30.7506	6.65759e-05	2.9e-08
rs7687633	-0.0130064	26.2273	6.76526e-05	2.1e-07								rs7755448	-0.00478558	22.7895	4.93408e-05	1.8e-06								rs34332831	0.00592254	21.3249	4.617e-05	3.9e-06														rs2219837	0.0062126	44.9171	9.72438e-05	2.1e-11
rs13136239	0.0141059	30.3391	7.82583e-05	1.2e-08								rs7805733	0.00482055	25.3537	5.4892e-05	4.8e-07								rs62070060	-0.00413013	21.9352	4.74913e-05	2.8e-06														rs2672596	-0.00678941	42.333	9.16499e-05	7.7e-11
rs6846809	0.0106828	19.0541	4.91506e-05	4e-06								rs10267593	-0.00620959	31.5233	6.82487e-05	2e-08								rs9889282	0.00623155	47.7509	0.000103378	4.8e-12														rs2664284	-0.00493888	22.3451	4.83787e-05	2.3e-06
rs367576299	0.0122336	20.3407	5.24692e-05	2.2e-06								rs2521648	-0.00413357	24.5972	5.32543e-05	7.1e-07								rs7232237	0.00468234	28.6214	6.19664e-05	8.8e-08														rs10870267	-0.005391	34.583	7.48725e-05	4.1e-09
rs111931394	0.0133297	24.7613	6.38714e-05	1.3e-06								rs12532479	0.00973777	51.3844	0.000111244	7.6e-13								rs729053	0.0050822	29.7112	6.43258e-05	5e-08														rs61882679	-0.00742463	20.9265	4.53074e-05	4.8e-06
rs2178487	-0.0129965	27.8856	7.193e-05	3.8e-08								rs330930	-0.00472435	27.9418	6.04952e-05	1.3e-07								rs62131354	0.00482062	21.1693	4.58331e-05	4.2e-06														rs12421213	0.00632532	22.7599	4.92766e-05	1.8e-06
rs6869446	-0.0143645	32.9454	8.49805e-05	1.5e-08								rs11781856	0.00389391	20.9746	4.54116e-05	4.7e-06								rs7248205	-0.00502316	31.4209	6.80271e-05	2.1e-08														rs324300	0.00496962	28.0596	6.07502e-05	1.2e-07
rs57733511	0.0211742	19.5294	5.03766e-05	3.4e-06								rs2481601	-0.00527754	39.8464	8.62669e-05	2.7e-10								rs6119944	0.0052943	25.8816	5.6035e-05	3.6e-07														rs1940720	0.00502624	29.1757	6.31664e-05	6.6e-08
rs1363103	0.0144148	33.0054	8.51352e-05	2.8e-09								rs7858153	0.00723607	53.8879	0.000116663	2.1e-13								rs6041749	0.0045558	23.9146	5.17766e-05	1e-06														rs72923892	-0.00714642	22.3685	4.84293e-05	2.3e-06
rs74838492	0.0153418	23.8849	6.16109e-05	6e-07								rs7024597	-0.0041515	23.691	5.12925e-05	1.1e-06								rs16980973	-0.00692631	27.5377	5.96204e-05	1.5e-07														rs12310519	0.0105416	72.5162	0.000156985	1.7e-17
rs6898665	0.0114728	21.2681	5.48613e-05	2.6e-06								rs2134063	0.00612883	28.7426	6.22288e-05	8.3e-08								rs6062964	-0.0208477	25.9762	5.62399e-05	3.5e-07														rs7302816	0.00577619	25.5119	5.52345e-05	4.4e-07
rs184690436	-0.061687	30.6582	7.90813e-05	5.6e-09								rs827396	-0.00487575	28.0456	6.07198e-05	1.2e-07								rs1018503	-0.00415096	22.0298	4.76961e-05	2.7e-06														rs71444568	-0.00548193	23.3876	5.06356e-05	1.3e-06
rs7738043	0.0123621	21.9161	5.65327e-05	2.5e-06								rs3891783	-0.00431998	26.573	5.75319e-05	2.5e-07																										rs12371184	0.00547802	27.708	5.99889e-05	1.4e-07
rs6893792	-0.0125885	25.9661	6.6979e-05	4.4e-07								rs78438709	-0.0123255	57.1289	0.000123679	4.1e-14																										rs56267344	0.00604284	21.1513	4.57942e-05	4.2e-06
rs13160173	0.0260159	26.4866	6.83217e-05	5.8e-07								rs2895526	-0.00422355	25.7855	5.5827e-05	3.8e-07																										rs115814769	0.0111612	22.929	4.96428e-05	1.7e-06
rs1946247	-0.0190308	29.7504	7.67397e-05	4.1e-08								rs1444802	-0.0106601	48.257	0.000104474	3.7e-12																										rs16931821	0.00433413	21.7816	4.71587e-05	3.1e-06
rs1154758	0.0125723	25.9653	6.69769e-05	3.3e-07								rs1890177	-0.00392437	21.4205	4.63769e-05	3.7e-06																										rs9529217	-0.00822237	23.0989	5.00105e-05	1.5e-06
rs10037480	-0.0129272	20.8554	5.37968e-05	4.5e-06								rs2067482	-0.00588354	28.036	6.06991e-05	1.2e-07																										rs146700983	-0.0283073	35.7778	7.74591e-05	2.2e-09
rs34772405	0.0130686	28.7402	7.41344e-05	9.7e-08								rs590688	-0.00384649	21.3746	4.62776e-05	3.8e-06																										rs7327929	0.00465321	25.4347	5.50675e-05	4.6e-07
rs9349379	0.0133829	29.2294	7.53961e-05	4.4e-08								rs143932029	-0.0186131	24.3002	5.26114e-05	8.2e-07																										rs8018823	-0.00574937	32.748	7.09001e-05	1e-08
rs6456381	-0.0131807	23.7192	6.11835e-05	3.1e-07								rs3758919	0.0080098	30.6942	6.64539e-05	3e-08																										rs12880770	0.00539294	28.082	6.07988e-05	1.2e-07
rs73391750	0.0221106	19.9023	5.13384e-05	3.2e-06								rs4909945	0.00573544	40.8362	8.84096e-05	1.7e-10																										rs4898835	0.00457657	24.1273	5.22371e-05	9e-07
rs1886354	0.0170179	35.0826	9.04929e-05	5.5e-10								rs649671	0.00424138	24.5422	5.31352e-05	7.3e-07																										rs11635145	-0.00431524	22.1901	4.80431e-05	2.5e-06
rs142415291	-0.0162944	34.4623	8.88929e-05	5e-09								rs57295447	-0.00523168	31.3339	6.78388e-05	2.2e-08																										rs62029107	-0.00497918	21.3501	4.62246e-05	3.8e-06
rs12154055	0.0134148	28.9135	7.45812e-05	7.4e-08								rs12419170	-0.00427488	22.3973	4.84917e-05	2.2e-06																										rs13333217	0.00882341	27.2445	5.89855e-05	1.8e-07
rs1937364	-0.0126055	26.1208	6.7378e-05	1.4e-07								rs4766241	-0.00521084	38.9757	8.4382e-05	4.3e-10																										rs2113223	0.00598232	23.3427	5.05384e-05	1.4e-06
rs12197025	-0.0149669	22.9559	5.92148e-05	8.7e-07								rs10444423	0.00464306	23.523	5.09287e-05	1.2e-06																										rs13331735	0.00495844	27.7235	6.00226e-05	1.4e-07
rs221617	-0.0131287	27.6712	7.13769e-05	6.9e-08								rs1702877	-0.00434515	24.5913	5.32415e-05	7.1e-07																										rs12453010	0.00490389	27.6246	5.98085e-05	1.5e-07
rs76629226	-0.0324666	29.5657	7.62634e-05	1e-07								rs6539808	0.00471706	30.0676	6.50973e-05	4.2e-08																										rs9914011	0.00524955	27.3136	5.91351e-05	1.7e-07
rs12527127	-0.0121017	22.5654	5.82076e-05	1e-06								rs11172113	-0.0138481	269.391	0.000582937	1.5e-60																										rs7236305	0.00483751	27.9203	6.04485e-05	1.3e-07
rs147302111	0.0294496	25.155	6.48871e-05	4e-07								rs11045245	0.00391836	20.9229	4.52997e-05	4.8e-06																										rs10502971	0.00500309	29.7647	6.44416e-05	4.9e-08
rs6926377	-0.0154511	33.3109	8.59232e-05	2.3e-09								rs73206853	-0.00846602	43.8302	9.4891e-05	3.6e-11																										rs599550	0.00616224	23.5965	5.1088e-05	1.2e-06
rs10872647	0.0129081	25.0545	6.46278e-05	2.4e-07								rs4759375	0.00740017	23.4121	5.06888e-05	1.3e-06																										rs11081564	0.0048227	20.9808	4.54251e-05	4.6e-06
rs9383766	-0.0160746	26.9766	6.95854e-05	8.6e-07								rs11064426	0.00417277	21.3486	4.62213e-05	3.8e-06																										rs1557338	-0.00558948	27.944	6.05e-05	1.2e-07
rs10224368	0.0135569	28.3578	7.31479e-05	1.8e-08								rs3217836	-0.00529349	20.8994	4.52488e-05	4.8e-06																										rs34159980	-0.0186311	22.896	4.95712e-05	1.7e-06
rs11760737	0.0163667	22.9386	5.917e-05	1.6e-07								rs943722	0.00800469	29.7564	6.44236e-05	4.9e-08																										rs35318830	0.0078347	30.1763	6.53326e-05	3.9e-08
rs6947906	0.0128725	27.9709	7.215e-05	1.6e-07								rs1535792	-0.0055899	33.434	7.23852e-05	7.4e-09																										rs35359254	0.00797875	26.3464	5.70413e-05	2.9e-07
rs2237303	0.0143612	31.3622	8.08971e-05	7.3e-09								rs28540738	-0.00517047	33.7273	7.30201e-05	6.3e-09																										rs13169	0.00732241	31.1801	6.75057e-05	2.4e-08
rs10233473	-0.0142053	25.4029	6.55264e-05	9.8e-08								rs2185493	0.00426848	26.2047	5.67346e-05	3.1e-07																										rs2305786	0.00421602	21.137	4.57632e-05	4.3e-06
rs10247738	-0.0131957	23.4456	6.04779e-05	2.9e-06								rs112635299	0.0148545	25.686	5.56115e-05	4e-07																										rs2378261	0.00509814	28.1322	6.09073e-05	1.1e-07
rs10260232	-0.0114131	21.795	5.62203e-05	8.6e-07								rs10145696	-0.00451744	29.2893	6.34123e-05	6.2e-08																										rs1204765	-0.00492331	29.356	6.35568e-05	6e-08
rs1358396	0.0121826	22.0863	5.69717e-05	3.3e-06								rs10498365	-0.00385611	21.4428	4.64252e-05	3.6e-06																										rs6115790	0.00753013	25.4004	5.49931e-05	4.7e-07
rs6966540	-0.0139057	30.538	7.87712e-05	4.1e-09								rs7183756	0.00489532	27.9841	6.05868e-05	1.2e-07																										rs2284569	-0.0082114	23.2715	5.03842e-05	1.4e-06
rs61198277	-0.0230424	24.2936	6.26652e-05	3.4e-07								rs152165	-0.00424936	22.7622	4.92816e-05	1.8e-06																										rs3788337	-0.00436862	21.1232	4.57334e-05	4.3e-06
rs1859100	-0.0144817	33.6971	8.69192e-05	3.6e-10								rs12445022	-0.00541344	37.0769	8.02714e-05	1.1e-09
rs3757540	-0.0111366	19.5278	5.03723e-05	3.2e-06								rs2966159	0.00449661	22.0572	4.77554e-05	2.6e-06
rs113247159	0.0139716	24.9436	6.43416e-05	3e-08								rs1011121	-0.00565665	44.4701	9.62761e-05	2.6e-11
rs45455308	0.0156182	28.231	7.2821e-05	7.1e-08								rs16958839	-0.0095877	22.5081	4.87316e-05	2.1e-06
rs38980	-0.0141508	20.0227	5.1649e-05	2.2e-06								rs17137389	0.0075506	22.935	4.96557e-05	1.7e-06
rs59028984	0.0210306	23.3744	6.02943e-05	2.4e-06								rs10852953	-0.00443298	23.5357	5.09563e-05	1.2e-06
rs2309308	0.0125379	26.1115	6.7354e-05	2.2e-07								rs8614	0.00526692	23.9232	5.17952e-05	1e-06
rs11782543	0.0112369	20.3718	5.25495e-05	4.7e-06								rs12943001	0.00416214	22.0459	4.7731e-05	2.7e-06
rs140836130	0.0244746	27.918	7.20136e-05	5.8e-07								rs35332090	0.00751039	27.7847	6.01549e-05	1.4e-07
rs34802737	-0.0113643	21.7953	5.62211e-05	1.1e-06								rs17652520	0.009295	88.2682	0.000191079	5.7e-21
rs62640238	0.106953	23.3051	6.01154e-05	1.3e-06								rs74990123	-0.00775261	22.6278	4.89908e-05	2e-06
rs6989511	-0.0129419	25.2536	6.51413e-05	4.4e-07								rs58219619	-0.00475112	24.2004	5.23953e-05	8.7e-07
rs112972565	-0.0212778	27.1595	7.00573e-05	9.9e-08								rs292457	0.00426114	23.2365	5.03086e-05	1.4e-06
rs6470841	-0.0109147	19.3577	4.99337e-05	1.7e-06								rs12967855	-0.00407675	21.1481	4.57872e-05	4.3e-06
rs6578129	-0.0134985	29.2477	7.54433e-05	5.5e-08								rs3899444	0.00495205	30.6669	6.63947e-05	3.1e-08
rs11786084	-0.0144791	31.2281	8.05511e-05	3.9e-08								rs11662585	-0.00521915	39.202	8.48719e-05	3.8e-10
rs10756218	-0.0113804	20.8596	5.38077e-05	4.1e-06								rs8105856	-0.00540994	26.9107	5.82628e-05	2.1e-07
rs7023126	0.0128378	25.3431	6.53722e-05	6.2e-07								rs7254364	-0.00479515	26.5063	5.73874e-05	2.6e-07
rs1328526	-0.0128721	21.8729	5.64214e-05	4.4e-06								rs117432447	0.0124775	23.6639	5.12339e-05	1.1e-06
rs10992729	0.0157618	37.1026	9.57026e-05	4.7e-10								rs74182635	0.0103968	31.7556	6.87517e-05	1.7e-08
rs6478241	0.0149283	35.1074	9.05568e-05	2.7e-08								rs6046134	0.00497372	27.1351	5.87487e-05	1.9e-07
rs10983427	0.0133786	21.5772	5.56585e-05	2.4e-06								rs76703737	-0.0218588	21.8965	4.74075e-05	2.9e-06
rs4442212	0.0110068	20.2238	5.21676e-05	1.1e-06								rs1555132	0.00501417	32.6157	7.06137e-05	1.1e-08
rs3003602	0.0119795	21.9752	5.66851e-05	1.1e-06								rs9977916	-0.00526103	20.9464	4.53504e-05	4.7e-06
rs11599424	0.0133362	28.0384	7.2324e-05	6e-08								rs55894237	0.00400266	23.0311	4.98638e-05	1.6e-06
rs723210	-0.0112683	21.5559	5.56037e-05	1e-06								rs9610533	-0.0047285	31.7609	6.87631e-05	1.7e-08
rs59713597	-0.0149888	20.9193	5.39615e-05	1.8e-06								rs116981229	0.0119984	22.0498	4.77392e-05	2.7e-06
rs2183271	-0.0140394	30.6262	7.89989e-05	6.4e-08
rs60183117	0.0131109	23.9165	6.16924e-05	1.3e-06
rs3998530	-0.0115617	21.5266	5.5528e-05	4.8e-07
rs72825486	-0.019552	17.4377	4.49811e-05	3.1e-06
rs71496537	-0.0129438	21.1508	5.45588e-05	1.2e-06
rs11599236	0.0137892	30.544	7.87868e-05	2.3e-09
rs10794193	0.0189009	22.6209	5.83506e-05	2e-06
rs117829627	-0.0152286	30.4745	7.86074e-05	3.8e-08
rs16909443	-0.0259711	24.0431	6.20189e-05	4.5e-07
rs61883178	-0.0207943	40.5042	0.000104476	7.2e-09
rs55670730	-0.0212413	29.2092	7.53439e-05	3.6e-09
rs4463814	0.020955	23.829	6.14668e-05	1.2e-06
rs11236936	0.0146477	24.7426	6.38232e-05	5.4e-07
rs77821266	0.0221026	24.011	6.19362e-05	3.3e-07
rs7105462	0.0132248	28.4787	7.34597e-05	1.9e-07
rs10892784	0.0131353	26.5709	6.8539e-05	3.6e-07
rs4627097	-0.0110389	18.5029	4.77288e-05	2.9e-06
rs142808772	-0.0587992	21.8666	5.64052e-05	4.4e-06
rs12273435	-0.0139161	21.5104	5.54862e-05	1.8e-06
rs12580862	-0.0122495	22.2057	5.72796e-05	7.6e-07
rs12308843	-0.0154913	29.0263	7.48721e-05	4.1e-08
rs773114	0.0123386	25.157	6.4892e-05	1.5e-07
rs11172113	0.0122842	24.7979	6.3966e-05	1.7e-06
rs7971256	-0.0123122	24.2641	6.25892e-05	7.4e-07
rs17030496	-0.0485151	23.82	6.14437e-05	3.8e-07
rs184483429	0.0746097	29.254	7.54594e-05	6.6e-08
rs11065889	-0.014265	19.9191	5.13818e-05	1.9e-06
rs434211	0.0117932	21.7517	5.61086e-05	3.1e-06
rs2587366	0.016221	43.1212	0.000111225	6.5e-10
rs9563769	-0.0124122	22.8348	5.89023e-05	2.2e-06
rs2391335	-0.0112449	20.5113	5.29092e-05	2.6e-06
rs1748648	0.0162125	21.8276	5.63045e-05	3.6e-07
rs147757813	-0.0130399	22.7643	5.87204e-05	3.6e-07
rs4048668	-0.0110461	18.8744	4.86869e-05	1.6e-06
rs12435797	-0.0172843	30.302	7.81627e-05	3.7e-08
rs2006281	0.0134934	30.4369	7.85106e-05	5.1e-08
rs12437696	0.0114866	22.2486	5.73904e-05	1.5e-06
rs4886649	-0.0136686	28.668	7.3948e-05	5.3e-09
rs12439748	0.0131193	20.5439	5.29934e-05	2.8e-06
rs2386584	-0.0166445	44.3242	0.000114328	1.1e-10
rs4984680	0.0110963	18.7974	4.84883e-05	2.1e-06
rs61734410	0.0137377	23.0202	5.93807e-05	1.3e-06
rs62029124	0.0130314	20.3787	5.25671e-05	3.4e-06
rs4784615	0.0122121	24.8143	6.40083e-05	1.4e-07
rs4788553	0.0153438	22.7265	5.8623e-05	8.4e-07
rs285026	-0.0137932	31.5696	8.14321e-05	1.5e-08
rs8049644	0.013318	26.3685	6.8017e-05	3.1e-07
rs8614	-0.0157284	24.8582	6.41214e-05	1.9e-07
rs62079646	-0.0177324	26.2913	6.78179e-05	6.5e-07
rs9899380	0.0139204	31.7215	8.18238e-05	1.4e-08
rs11079993	-0.017286	47.4129	0.000122294	1.9e-12
rs113985803	0.015547	27.2741	7.03527e-05	3e-07
rs7237757	-0.0132194	27.4312	7.0758e-05	6e-08
rs2042762	-0.0272935	21.542	5.55677e-05	2.7e-06
rs34394882	0.0145284	29.7293	7.66854e-05	4.4e-08
rs8099145	-0.0173188	48.7406	0.000125718	4.6e-12
rs34945223	-0.0116531	18.3537	4.73438e-05	3e-06
rs351974	-0.0140823	25.6661	6.62054e-05	1.2e-06
rs892087	0.0122167	23.4509	6.04915e-05	1.3e-07
rs34858588	-0.0236476	27.442	7.07859e-05	3.3e-08
rs75621460	-0.0389204	22.2143	5.73018e-05	4.1e-06
rs8111541	0.0343233	21.8166	5.6276e-05	3e-06
rs116850181	0.0430231	21.1976	5.46795e-05	8.2e-07
rs857253	0.011193	21.1863	5.46503e-05	3.4e-06
rs2424248	0.0230287	39.2571	0.000101259	2.9e-10
rs293549	-0.0131261	27.4092	7.07013e-05	6.3e-08
rs2378261	-0.0113281	19.3707	4.99671e-05	1.5e-06
rs4812698	0.0116497	21.9135	5.65261e-05	1.4e-06
rs6090008	-0.0101608	16.8508	4.34674e-05	4.1e-06
rs59504596	0.0138486	21.5156	5.54998e-05	1.3e-06
rs80002698	0.0219349	21.7486	5.61006e-05	3.5e-06
rs74946037	0.029231	24.1089	6.21888e-05	5.9e-07
rs4822107	0.0126506	26.7642	6.90376e-05	2e-08
rs28735993	-0.0165522	19.0316	4.90926e-05	2.7e-06
Chronic pain for replication
MCP						CWP						Headache						HP						NSP						SAP						BP(3+months)						BP(1month)						KP(3+months)
SNP	beta.exposure	F_stat	r2	pval.exposure	meanF	SNP	beta.exposure	F_stat	r2	pval.exposure	meanF	SNP	beta.exposure	F_stat	r2	pval.exposure	meanF	SNP	beta.exposure	F_stat	r2	pval.exposure	meanF	SNP	beta.exposure	F_stat	r2	pval.exposure	meanF	SNP	beta.exposure	F_stat	r2	pval.exposure	meanF	SNP	beta.exposure	F_stat	r2	pval.exposure	meanF	SNP	beta.exposure	F_stat	r2	pval.exposure	meanF	SNP	beta.exposure
rs8099145	-0.0173	47.8864	0.000123516	2.15e-12	27.0822	rs10490825	-0.00387924	32.2904	0.000129226	1.3e-08	24.2691	rs6724298	0.0280191	21.2022	6.29761e-05	4.1e-06	35.6452	rs77622708	-0.00575673	27.0798	8.04325e-05	1.95e-07	24.3936	rs6672958	0.00557894	22.6807	6.73671e-05	1.91e-06	23.9316	rs41265901	-0.00728037	23.021	6.83779e-05	1.6e-06	22.8775	rs72689714	0.0260009	22.9001	0.000270969	1.71e-06	22.6512	rs12033257	-0.00511897	21.6904	6.44259e-05	3.21e-06	25.8252	rs113126178	-0.0427253
rs274622	-0.0135	29.16	7.52174e-05	9.93e-08		rs10821124	0.00220218	22.2221	8.89364e-05	2.4e-06		rs6734270	0.0273164	22.7391	6.75406e-05	1.9e-06		rs12137750	0.0170656	21.0541	6.25362e-05	4.47e-06		rs41283510	0.0112995	21.0892	6.26405e-05	4.39e-06		rs416735	0.00376902	22.4941	6.68129e-05	2.11e-06		rs150432419	0.0482252	28.3251	0.000335139	1.03e-07		rs6684344	0.00751152	28.9595	8.60151e-05	7.4e-08		rs144965846	0.0207064
rs16825008	-0.0124	22.7456	5.86725e-05	1.78e-06		rs114539078	-0.00664497	20.9206	8.3728e-05	4.8e-06		rs17014837	-0.0792003	21.0805	6.26145e-05	4.4e-06		rs2764508	0.00506218	27.3391	8.12026e-05	1.71e-07		rs61779328	0.00625438	22.7533	6.75828e-05	1.84e-06		rs2016432	0.0037739	22.923	6.80869e-05	1.69e-06		rs72746953	0.0239877	22.1175	0.000261711	2.57e-06		rs4655438	-0.00531962	23.6253	7.01727e-05	1.17e-06		rs10230736	-0.0135593
rs10992729	-0.0158	36.929	9.52554e-05	8.25e-10		rs11690895	0.00252856	23.4574	9.38799e-05	1.3e-06		rs12503927	-0.0366991	28.4089	8.438e-05	9.8e-08		rs55742549	-0.00388561	24.5521	7.29252e-05	7.24e-07		rs3010877	0.00642133	22.6535	6.72865e-05	1.94e-06		rs115077549	0.0090921	21.2372	6.30798e-05	4.06e-06		rs7640661	-0.0158221	21.1649	0.000250442	4.22e-06		rs11584542	0.00527781	21.4161	6.36112e-05	3.7e-06		rs143274699	-0.0510622
rs11599424	-0.0134	28.7296	7.41073e-05	9.43e-08		rs12500012	0.0022341	21.1024	8.44556e-05	4.4e-06		rs9475828	0.0456191	21.0814	6.26173e-05	4.4e-06		rs114081676	0.0055993	21.3384	6.33805e-05	3.85e-06		rs12732083	0.00592384	23.6443	7.02292e-05	1.16e-06		rs2726471	-0.00339191	22.1512	6.57945e-05	2.52e-06		rs7643316	0.0119312	22.2891	0.000263741	2.35e-06		rs4669559	0.00585641	21.2331	6.30677e-05	4.07e-06		rs116897095	-0.0375008
rs7603311	-0.0112	21.7778	5.61762e-05	4.4e-06		rs12952691	-0.00300295	24.5023	9.80612e-05	7.4e-07		rs6987704	0.039284	33.7699	0.000100302	6.2e-09		rs10174165	-0.00757814	32.531	9.66222e-05	1.17e-08		rs4672268	-0.00471945	20.9735	6.22966e-05	4.66e-06		rs111618415	0.0144054	22.3413	6.63593e-05	2.28e-06		rs10518532	0.0401967	23.5347	0.000278476	1.23e-06		rs3732140	-0.00500456	21.8024	6.47586e-05	3.02e-06		rs7166231	0.0408511
rs6770476	0.015	30.8642	7.9613e-05	1.83e-08		rs142877263	-0.00920513	22.2731	8.91406e-05	2.4e-06		rs7867984	0.0328224	24.0826	7.15308e-05	9.2e-07		rs6777028	-0.0043607	22.3324	6.63327e-05	2.29e-06		rs1722423	-0.00485309	20.9881	6.23402e-05	4.62e-06		rs28383314	0.00341515	24.1151	7.16274e-05	9.08e-07		rs114128897	-0.0157254	21.0781	0.000249415	4.42e-06		rs1813555	-0.00522411	21.6046	6.41711e-05	3.35e-06		rs9923097	0.0109437
rs857253	0.0111	21.3906	5.51776e-05	4.9e-06		rs143299874	-0.00553383	22.7616	9.10954e-05	1.8e-06		rs10901873	-0.0357729	21.3191	6.33231e-05	3.9e-06		rs77779185	0.00843907	24.0714	7.14977e-05	9.29e-07		rs7589695	-0.00494956	21.8775	6.49817e-05	2.91e-06		rs59829244	0.00521109	25.7203	7.6395e-05	3.95e-07		rs11728233	0.0528203	21.0465	0.000249041	4.49e-06		rs73229927	-0.0142945	23.4616	6.96866e-05	1.27e-06		rs112437424	-0.0158639
rs2111592	0.0142	29.8284	7.69414e-05	4.71e-08		rs1436777	0.0022078	21.447	8.58347e-05	3.6e-06		rs4936277	-0.0258884	22.1098	6.56717e-05	2.6e-06		rs79885206	0.0184317	21.9054	6.50645e-05	2.87e-06		rs13031851	-0.00532109	25.6626	7.62234e-05	4.07e-07		rs559851	0.0034242	21.0106	6.24068e-05	4.57e-06		rs112913382	0.0379292	20.9026	0.000247339	4.84e-06		rs73174375	0.0112546	24.0451	7.14195e-05	9.42e-07		rs2866705	-0.0101557
rs2237303	-0.0141	29.4098	7.58616e-05	3.17e-08		rs147907963	-0.0100327	26.3253	0.000105356	2.9e-07		rs4765913	0.0305583	21.6876	6.44176e-05	3.2e-06		rs7679753	-0.0037256	21.7292	6.45413e-05	3.14e-06		rs55897329	-0.00474707	21.4698	6.37707e-05	3.6e-06		rs117805081	-0.00896149	21.6356	6.42631e-05	3.3e-06		rs77809599	-0.0195168	23.3819	0.000276669	1.33e-06		rs17798987	0.0104883	23.5533	6.9959e-05	1.22e-06		rs11553142	0.0249562
rs13005432	0.0304	20.5872	5.31053e-05	4.96e-06		rs148346585	-0.00876941	22.4644	8.99058e-05	2.1e-06		rs1358214	0.0265837	21.1003	6.26734e-05	4.4e-06		rs13135092	0.00747422	28.5522	8.48054e-05	9.13e-08		rs11679165	0.00483683	20.873	6.19981e-05	4.91e-06		rs4392872	0.00359201	28.2587	8.39338e-05	1.06e-07		rs35408366	-0.0266811	23.6348	0.00027966	1.17e-06		rs6811955	-0.00499079	21.6599	6.43355e-05	3.26e-06
rs10247738	0.0131	23.5405	6.07229e-05	1.5e-06		rs1491985	0.00344832	31.8854	0.000127605	1.6e-08		rs146009840	0.0769228	179.151	0.000531876	7.4e-41		rs34811474	-0.0045438	24.9901	7.42262e-05	5.77e-07		rs139440388	-0.017205	24.323	7.22449e-05	8.15e-07		rs117774552	0.00969072	25.0772	7.44848e-05	5.51e-07		rs3908461	0.0105405	21.4449	0.000253755	3.65e-06		rs4974591	0.00576841	25.2358	7.49558e-05	5.08e-07
rs7625774	-0.0136	25.3717	6.54464e-05	7.1e-07		rs165599	-0.00282169	31.0567	0.000124289	2.5e-08		rs7176647	0.0272322	23.5794	7.00363e-05	1.2e-06		rs113099710	-0.0140605	21.4743	6.37841e-05	3.59e-06		rs7599290	-0.00512307	21.0028	6.23839e-05	4.59e-06		rs11142345	-0.00538072	20.9603	6.22576e-05	4.69e-06								rs7660676	0.00767609	21.1596	6.28495e-05	4.23e-06
rs2006281	-0.0132	30.25	7.80288e-05	6.13e-08		rs17222144	-0.00505041	22.4203	8.97296e-05	2.2e-06		rs74622023	-0.0922558	21.8126	6.4789e-05	3e-06		rs2910298	0.00612694	26.5567	7.88791e-05	2.56e-07		rs7633553	-0.00586516	27.6353	8.20825e-05	1.47e-07		rs3012680	0.00429281	20.8814	6.20231e-05	4.89e-06								rs2910576	-0.00683948	25.4796	7.56801e-05	4.47e-07
rs4962411	0.0192	23.04	5.9432e-05	1.17e-06		rs329490	-0.00254264	24.4	9.7652e-05	7.8e-07		rs4888441	-0.0308943	22.5197	6.68891e-05	2.1e-06		rs9322203	-0.00431285	26.8663	7.97985e-05	2.18e-07		rs71607173	0.019665	22.3478	6.63785e-05	2.28e-06		rs58084495	0.004305	20.9161	6.21263e-05	4.8e-06								rs7718889	-0.00516441	22.0282	6.54294e-05	2.69e-06
rs6456381	-0.0137	25.7462	6.64123e-05	4.03e-07		rs368549334	0.002343	21.0066	8.40722e-05	4.6e-06		rs112368534	-0.0863714	21.6379	6.42699e-05	3.3e-06		rs3892911	-0.00436343	29.7225	8.82812e-05	4.99e-08		rs13135092	0.0105858	32.3953	9.62192e-05	1.26e-08		rs1699101	0.00412597	25.7137	7.63752e-05	3.96e-07								rs917303	0.00599982	28.7913	8.55155e-05	8.07e-08
rs11714522	-0.0123	24.2064	6.24405e-05	5.24e-07		rs55697235	-0.00528904	22.1056	8.84702e-05	2.6e-06		rs56113850	0.0592958	118.056	0.000350555	1.7e-27		rs1385491	0.00367949	21.0806	6.26148e-05	4.41e-06		rs7693321	0.00670901	28.1969	8.37502e-05	1.1e-07		rs10845056	0.00325993	23.4944	6.97838e-05	1.25e-06								rs34018413	0.00527875	23.878	7.09232e-05	1.03e-06
rs72678859	-0.0152	22.5625	5.82003e-05	2.08e-06		rs55853895	-0.00363326	22.5323	9.01778e-05	2.1e-06		rs113336186	-0.0779657	22.2355	6.60448e-05	2.4e-06		rs10504629	0.00370778	22.717	6.74751e-05	1.88e-06		rs1843121	-0.0114699	21.2457	6.31053e-05	4.04e-06		rs1526854	0.00334235	21.3114	6.33002e-05	3.91e-06								rs325485	-0.00528534	23.5584	6.9974e-05	1.21e-06
rs11927266	0.0124	22.7456	5.86725e-05	1.97e-06		rs61771509	-0.00225035	23.2965	9.32358e-05	1.4e-06		rs6021271	-0.0273479	20.9261	6.21559e-05	4.8e-06		rs74669509	0.0214236	28.1104	8.34935e-05	1.15e-07		rs2962783	0.00495176	22.9175	6.80705e-05	1.69e-06		rs904684	-0.00323962	22.5214	6.68939e-05	2.08e-06								rs10475978	-0.00625818	34.6797	0.000103003	3.89e-09
rs12537376	0.0151	36.4816	9.41015e-05	1.25e-09		rs73299535	0.00565851	25.5708	0.000102337	4.3e-07		rs2858512	-0.079536	24.4076	7.2496e-05	7.8e-07		rs77641763	0.00570497	24.1483	7.17261e-05	8.92e-07		rs12659211	0.00591916	22.4388	6.66487e-05	2.17e-06		rs1941597	0.00362381	21.7687	6.46585e-05	3.08e-06								rs4703254	0.00591429	27.0055	8.02119e-05	2.03e-07
rs221617	-0.0131	27.4576	7.08264e-05	1.47e-07		rs75181293	-0.00371349	21.5565	8.62727e-05	3.4e-06								rs35990522	0.00687782	22.3162	6.62847e-05	2.31e-06		rs139141047	-0.0303694	22.836	6.78284e-05	1.77e-06														rs2066928	0.00581499	29.0192	8.61924e-05	7.17e-08
rs7023126	-0.0124	24.6016	6.34599e-05	1.06e-06		rs7541613	0.00302377	26.8916	0.000107623	2.2e-07								rs72702661	-0.0116031	22.6741	6.73476e-05	1.92e-06		rs9268522	0.0058517	23.186	6.8868e-05	1.47e-06														rs116382851	-0.0158667	22.3917	6.6509e-05	2.22e-06
rs6869446	-0.0138	30.4704	7.85973e-05	3.23e-08		rs76458888	-0.0044093	24.7246	9.89507e-05	6.6e-07								rs74966838	-0.0066197	23.2531	6.90673e-05	1.42e-06		rs112292112	-0.013874	21.7935	6.47321e-05	3.04e-06														rs28732174	0.00932167	28.6804	8.51861e-05	8.54e-08
rs113247159	0.0145	26.8176	6.91757e-05	1.88e-07		rs769668	0.00231576	22.2969	8.92359e-05	2.3e-06								rs145888973	-0.0172123	33.0873	9.82744e-05	8.82e-09		rs2049604	-0.00499103	21.3951	6.35488e-05	3.74e-06														rs10755584	-0.00725419	22.2368	6.60489e-05	2.41e-06
rs77945800	-0.0172	43.7633	0.000112882	2.35e-11		rs77916462	-0.00225525	22.8801	9.15694e-05	1.7e-06								rs73248760	0.0121153	21.8337	6.48515e-05	2.97e-06		rs10960308	-0.0050638	22.1526	6.57988e-05	2.52e-06														rs141420788	0.0257203	20.9539	6.22385e-05	4.71e-06
rs12927793	0.0128	26.2144	6.76198e-05	2.43e-07		rs7818193	-0.00287039	25.8725	0.000103544	3.6e-07								rs12150561	-0.00933759	23.331	6.92987e-05	1.36e-06		rs10986291	0.00528376	23.8928	7.09672e-05	1.02e-06														rs73208715	-0.0171519	21.9908	6.53183e-05	2.74e-06
rs10259354	-0.0143	30.25	7.80288e-05	6.48e-08		rs8010613	-0.00254204	25.1365	0.000100599	5.3e-07								rs61739713	-0.00414344	22.0908	6.5615e-05	2.6e-06		rs2231884	0.00637379	21.5635	6.40492e-05	3.42e-06														rs12155423	-0.00584023	24.3209	7.22388e-05	8.16e-07
rs34884217	-0.0203	28.5381	7.36133e-05	1.41e-07		rs923593	-0.00328088	26.1398	0.000104614	3.2e-07								rs4121688	-0.00466369	21.0165	6.24246e-05	4.56e-06		rs10774714	0.00493019	21.4884	6.38259e-05	3.56e-06														rs274624	-0.00522228	22.6414	6.72505e-05	1.95e-06
rs4788553	0.0163	25.9463	6.69283e-05	3.84e-07														rs2422852	-0.00354725	21.332	6.33614e-05	3.86e-06		rs4486712	-0.00492698	21.5211	6.3923e-05	3.5e-06														rs10259354	-0.00535079	21.4279	6.36464e-05	3.68e-06
rs9349379	0.0129	26.6256	6.86805e-05	1.55e-07														rs8130574	-0.00396645	22.7274	6.75058e-05	1.87e-06		rs41466449	0.00561747	22.5436	6.69601e-05	2.06e-06														rs12538807	0.00667024	24.7035	7.3375e-05	6.69e-07
rs34616559	0.0177	28.7686	7.42079e-05	6.48e-08																				rs2587363	-0.0052938	26.3992	7.84112e-05	2.78e-07														rs77884325	0.0078385	24.9621	7.4143e-05	5.85e-07
rs10872648	0.0127	23.8595	6.15457e-05	8.21e-07																				rs72671456	0.00786824	27.7174	8.23261e-05	1.4e-07														rs1865442	0.00907911	43.1614	0.000128192	5.05e-11
rs62079646	-0.0179	27.7171	7.14958e-05	2.12e-07																				rs10137586	0.0140752	21.9975	6.53382e-05	2.73e-06														rs12679359	-0.0104083	45.2784	0.000134479	1.71e-11
rs12089182	-0.0138	26.1235	6.73853e-05	3.26e-07																				rs79997114	-0.0147755	24.1055	7.15989e-05	9.12e-07														rs10983435	-0.00620749	22.7145	6.74676e-05	1.88e-06
rs61883178	0.0208	39.7282	0.000102475	1.64e-10																				rs4886867	-0.00574566	22.2218	6.60043e-05	2.43e-06														rs113727800	0.00786929	24.0834	7.15331e-05	9.23e-07
rs6578129	0.0138	30.4704	7.85973e-05	2.63e-08																				rs62056490	-0.00643193	25.7916	7.66068e-05	3.81e-07														rs2672596	-0.00778116	40.9449	0.00012161	1.57e-10
rs117829627	0.0148	30.0466	7.75043e-05	7.72e-08																				rs3212359	-0.00527678	23.127	6.86927e-05	1.52e-06														rs2815548	0.00566797	21.1829	6.29188e-05	4.18e-06
rs7943679	-0.0125	25	6.44875e-05	5.35e-07																				rs34796998	0.00718209	47.0364	0.000139699	6.98e-12														rs55785913	-0.00707733	25.4778	7.56747e-05	4.48e-07
rs818162	0.0126	21.7778	5.61762e-05	2.95e-06																				rs1845386	0.0055024	28.9779	8.60698e-05	7.33e-08														rs751450	0.00743295	46.8829	0.000139244	7.55e-12
rs56090516	0.0118	20.5976	5.31322e-05	3.79e-06																				rs78693894	0.00571438	22.5767	6.70582e-05	2.02e-06														rs10870267	-0.00523783	23.8938	7.09703e-05	1.02e-06
rs10930283	0.0126	25.4016	6.55234e-05	4.02e-07																				rs56403421	0.00527429	23.4514	6.96562e-05	1.28e-06														rs34499183	0.00911075	21.3097	6.32952e-05	3.91e-06
rs1388485	0.012	21.3018	5.49485e-05	3.15e-06																				rs7248205	-0.00483818	21.3773	6.34959e-05	3.77e-06														rs12421213	0.00718129	21.1622	6.28571e-05	4.22e-06
rs12273435	0.0138	21.16	5.45828e-05	3.87e-06																				rs2424248	-0.00737318	22.8314	6.78148e-05	1.77e-06														rs12310519	0.0113035	61.7044	0.000183256	4e-15
rs2587363	-0.0152	40.1111	0.000103463	4.49e-10																				rs2531700	-0.00545535	25.8462	7.67689e-05	3.7e-07														rs61918016	0.00722767	31.9297	9.48363e-05	1.6e-08
rs285026	0.0141	34.5156	8.90309e-05	8.71e-09																																						rs7302816	0.00661774	24.2709	7.20902e-05	8.37e-07
rs59028984	0.0206	22.9508	5.92019e-05	2.01e-06																																						rs146700983	-0.0305398	31.5195	9.36181e-05	1.98e-08
rs34811474	-0.0195	45.214	0.000116624	9.95e-12																																						rs11157246	0.00584209	23.6108	7.01297e-05	1.18e-06
rs6926377	-0.0154	32.5322	8.39153e-05	7.17e-09																																						rs72671483	0.00803226	21.6224	6.42241e-05	3.32e-06
rs34802737	-0.0116	23.3611	6.02602e-05	1.78e-06																																						rs8018823	-0.0054156	21.2985	6.3262e-05	3.93e-06
rs4850917	0.0139	30.9136	7.97404e-05	2.27e-08																																						rs36047235	0.00572614	21.4938	6.3842e-05	3.55e-06
rs184483429	0.0749	29.8898	7.70997e-05	4.87e-08																																						rs28613758	-0.00555132	27.2782	8.10218e-05	1.76e-07
rs2178487	0.013	27.04	6.97493e-05	1.04e-07																																						rs4774709	-0.00947847	25.9291	7.70151e-05	3.54e-07
rs142415291	-0.0159	32.2462	8.31775e-05	9.43e-09																																						rs4785670	0.0169227	20.9516	6.22316e-05	4.71e-06
rs197441	-0.0156	38.9376	0.000100436	4.33e-10																																						rs6500234	0.00533159	22.8298	6.781e-05	1.77e-06
rs66786919	-0.0116	23.3611	6.02602e-05	1.9e-06																																						rs6505168	0.00533143	21.6076	6.418e-05	3.35e-06
rs8111541	-0.0348	22.7255	5.86207e-05	1.99e-06																																						rs9319827	-0.00541286	21.6238	6.42283e-05	3.32e-06
rs11901649	-0.0111	21.3906	5.51776e-05	4.76e-06																																						rs10502971	0.00513312	22.9927	6.82938e-05	1.63e-06
rs191800971	0.0151	33.7293	8.70028e-05	4.98e-09																																						rs80011132	0.00802448	22.4371	6.66436e-05	2.17e-06
rs2293476	0.0149	26.3983	6.80943e-05	2.33e-07																																						rs12721051	-0.00743909	30.3717	9.02092e-05	3.57e-08
rs6959358	0.0143	32.7184	8.43954e-05	5.36e-09																																						rs2073289	0.0057564	22.5906	6.70996e-05	2.01e-06
rs62182150	-0.0134	21.3508	5.50748e-05	4.47e-06																																						rs6115790	0.00800459	21.2581	6.31419e-05	4.02e-06
rs293549	0.0137	30.0304	7.74624e-05	3.8e-08																																						rs448397	-0.00567942	21.607	6.41781e-05	3.35e-06
rs10138326	-0.0127	22.1248	5.70714e-05	2.82e-06																																						rs2284510	0.0128394	23.7798	7.06315e-05	1.08e-06
rs6875709	0.0207	21.16	5.45828e-05	3.55e-06
rs263486	0.0179	24.723	6.3773e-05	9.71e-07
rs9541431	-0.0213	21.4409	5.53074e-05	3.99e-06
rs767012	-0.016	25	6.44875e-05	3.65e-07
rs61198277	-0.0234	24.7877	6.39399e-05	4.82e-07
rs620533	-0.013	23.1824	5.97994e-05	1.64e-06
rs12435797	0.0171	30.4277	7.84871e-05	4.65e-08
rs2418802	0.0152	24.0416	6.20155e-05	1.2e-06
rs4784615	-0.0124	26.6944	6.8858e-05	3.38e-07
rs112972565	0.021	26.2344	6.76714e-05	2.41e-07
rs7568178	0.0128	22.4746	5.79737e-05	1.72e-06
rs178161	0.0125	21.4335	5.52882e-05	4.13e-06
rs773114	0.0125	27.1267	6.9973e-05	3.51e-07
rs6989511	0.0135	26.9601	6.95431e-05	1.53e-07
rs17216900	0.0152	21.2158	5.47267e-05	2.99e-06
rs11760737	0.0166	23.8374	6.14887e-05	1.05e-06
rs4822107	-0.0123	26.2656	6.7752e-05	4.09e-07
rs17030496	0.0489	24.3976	6.29337e-05	7.76e-07
rs7738043	-0.0124	22.7456	5.86725e-05	2.25e-06
rs2386584	-0.0171	46.7856	0.000120677	6.68e-12
rs891720	0.0126	21.7778	5.61762e-05	4.09e-06
rs60183117	0.0127	22.1248	5.70714e-05	1.88e-06
rs11134683	0.0132	25.7751	6.64869e-05	3.01e-07
rs45455308	-0.0163	31.5922	8.14906e-05	2.42e-08
rs55670730	-0.0215	30.3912	7.8393e-05	4.18e-08
rs11079993	0.0169	45.6976	0.000117871	1.36e-11
rs1352522	-0.0116	23.3611	6.02602e-05	1.9e-06
rs201716736	0.0326	27.6472	7.13156e-05	1.19e-07
rs16909443	-0.0277	27.3154	7.04597e-05	1.48e-07
rs927013	-0.0312	21.685	5.5937e-05	3.67e-06
rs7628207	0.0195	37.1338	9.57836e-05	8.28e-10
rs6893792	-0.0126	25.4016	6.55234e-05	3.11e-07
rs9383766	0.016	26.6389	6.87148e-05	2.26e-07
rs4846298	0.013	23.1824	5.97994e-05	1.59e-06
rs325083	-0.0114	20.7936	5.36377e-05	3.12e-06
rs3003602	-0.0126	25.4016	6.55234e-05	7.98e-07
rs2471323	-0.0132	25.7751	6.64869e-05	3.32e-07
rs13136239	-0.0136	29.5936	7.63358e-05	1.05e-07
rs6676451	-0.0147	25.6944	6.62786e-05	6.05e-07
rs11751591	-0.021	38.1488	9.84015e-05	5.26e-10
rs12069226	0.0156	36	9.28594e-05	3.35e-09
rs2183271	-0.0138	30.4704	7.85973e-05	4.47e-08
rs7687633	0.0129	26.6256	6.86805e-05	3.54e-07
rs74838492	-0.0152	24.0416	6.20155e-05	1.13e-06
rs9563769	0.0127	23.8595	6.15457e-05	1e-06
rs11065889	0.0146	20.8164	5.36965e-05	4.45e-06
rs61734410	-0.014	23.3056	6.0117e-05	8.69e-07
rs4463814	-0.021	23.8507	6.15231e-05	8.76e-07
rs39654	-0.012	25	6.44875e-05	8.67e-07
rs6708321	0.0125	25	6.44875e-05	3.9e-07
rs62263345	-0.0219	39.1518	0.000100988	5.01e-10
rs111931394	0.0133	24.2647	6.2591e-05	5.86e-07
rs6850626	0.0121	23.4256	6.04266e-05	8.45e-07
rs12527127	0.0123	24.2064	6.24405e-05	1.26e-06
rs4648456	-0.0151	20.9376	5.4009e-05	3.8e-06
rs1434074	-0.0158	31.8418	8.21346e-05	2.18e-08
rs12372316	0.0113	20.4304	5.27008e-05	4.6e-06
rs12439748	-0.0134	21.3508	5.50748e-05	3.25e-06
rs10224368	-0.0137	30.0304	7.74624e-05	6.75e-08
rs72788365	0.0195	22.6205	5.83498e-05	2.1e-06
rs351974	-0.0142	25.7194	6.6343e-05	2.94e-07
rs13135092	-0.0336	58.314	0.000150408	2.61e-14
rs9899380	0.0138	30.4704	7.85973e-05	1.83e-08
rs1552284	0.013	29.3403	7.56824e-05	9.4e-08
rs12154055	-0.0139	30.9136	7.97404e-05	2.32e-08
rs7237757	0.0133	28.3024	7.30054e-05	1.24e-07
rs12299833	0.012	23.04	5.9432e-05	1.5e-06
rs60900435	-0.0122	22.0178	5.67952e-05	1.96e-06
rs710046	-0.0157	21.3227	5.50023e-05	3.82e-06
rs34394882	-0.015	30.8642	7.9613e-05	1.6e-08
rs6478241	0.0146	34.1056	8.79733e-05	6.61e-09
rs35824797	0.0234	27.04	6.97493e-05	1.91e-07
rs75621460	0.0399	23.6765	6.10738e-05	1.21e-06
rs6721975	-0.0163	31.5922	8.14906e-05	2.86e-08
rs113985803	-0.0157	27.3878	7.06463e-05	1.1e-07
rs11786084	0.0145	31.1021	8.02265e-05	1.96e-08
rs28735993	-0.0185	23.7015	6.11383e-05	1.01e-06
rs1488322	-0.0115	21.16	5.45828e-05	2.57e-06
rs13208321	0.0149	24.6678	6.36306e-05	4.39e-07
rs2371109	0.0113	22.1684	5.71838e-05	3.79e-06
rs13160173	-0.0265	28.09	7.24576e-05	1.38e-07
rs142808772	0.0593	22.5055	5.80534e-05	2.2e-06
rs17391694	0.0188	28.8522	7.44236e-05	6.13e-08
rs11172113	0.0122	23.8144	6.14294e-05	7.35e-07
rs41304257	0.0129	22.8272	5.8883e-05	2.06e-06
rs10233473	0.0148	27.9388	7.20675e-05	1.24e-07
rs1355178	-0.0115	21.16	5.45828e-05	4.65e-06
rs184690436	0.0628	32.0091	8.2566e-05	1.51e-08
rs140836130	-0.0234	25.8771	6.67499e-05	4e-07
rs11599236	0.0137	30.0304	7.74624e-05	3.33e-08
rs3791870	-0.0116	23.3611	6.02602e-05	2.02e-06
rs13131680	-0.0113	22.1684	5.71838e-05	3.73e-06
rs685595	0.0118	24.1736	6.2356e-05	1.18e-06
rs3104594	0.013	25	6.44875e-05	5.01e-07
rs147302111	-0.0296	26.0452	6.71834e-05	3.96e-07
rs10892784	-0.013	27.04	6.97493e-05	3.02e-07
rs113568276	0.0122	22.0178	5.67952e-05	4.15e-06
rs6488766	-0.0124	22.7456	5.86725e-05	1.78e-06
rs1328526	-0.0126	21.7778	5.61762e-05	3.97e-06
rs62640238	0.1073	23.7878	6.13608e-05	1.12e-06
rs10888692	-0.0135	31.6406	8.16156e-05	3.09e-08
rs3757540	-0.0117	21.9024	5.64977e-05	3.28e-06
rs28891195	-0.012	25	6.44875e-05	9.45e-07
rs7105462	-0.0128	26.2144	6.76198e-05	1.92e-07
rs80002698	0.0219	21.7116	5.60056e-05	2.95e-06
rs4442212	0.0116	23.3611	6.02602e-05	1.87e-06
rs1748648	-0.0176	25.2865	6.52266e-05	3.65e-07
rs7657422	-0.014	25	6.44875e-05	9.41e-07
rs16823659	0.0145	23.3611	6.02602e-05	1.27e-06
rs2287431	0.014	26.8861	6.93525e-05	2.49e-07
rs78278289	-0.0376	28.0452	7.23421e-05	1.08e-07
rs4886649	-0.0142	32.2624	8.32193e-05	2.25e-08
rs78328956	0.018	26.449	6.82249e-05	3.16e-07
rs4583528	0.0123	22.3802	5.77301e-05	2.5e-06
rs74946037	0.0294	24.8308	6.40511e-05	6.83e-07
rs59504596	0.0143	22.7211	5.86095e-05	1.54e-06
rs11007642	-0.0127	22.1248	5.70714e-05	2.6e-06
rs2424248	-0.0235	40.3397	0.000104052	1.41e-10
rs3766823	0.0177	30.5947	7.8918e-05	3.47e-08
[truncated: 16 more columns]
