# Supplementary material for: Sarcopenia and chronic pain: Identification of shared genetic determinants and therapeutic implication
Source: Medicine (Baltimore). 2026 May 15;105(20):e48819. doi: 10.1097/MD.0000000000048819 (PMC13183096; doi:10.1097/MD.0000000000048819)
Supplement: Supplementary file 4 [file medi-105-e48819-s005.xlsx]

## Sheet: Table S4
Table S3. Results of BMR and sensitivity analysis.
Sarcopenia as exposure
Exposures		Outcomes		nSNP	IVW		Weighted median		MR Egger		Sensitivity analysis
Sarcopenia	GWAS ID	Chronic pain	GWAS ID		OR(95%CI)	P-val	OR(95%CI)	P-val	OR(95%CI)	P-val	Heterogeneity Q p_value	Pleiotropy p_value
Hand grip strength(EWGSOP)	GCST90007526	Multisite chronic pain	GCST008512	55	1.02(1.00-1.05)	0.08	1.05(1.02-1.08)	0.00085	1.11(1.03-1.20)	0.0084	0.293966	0.18739
		Chronic widespread pain	GCST90129441	51	1.28(1.11-1.47)	0.00064	1.15(0.95-1.38)	0.15	1.67(1.04-2.68)	0.04	0.896465	0.274661
		Headache	ukb-b-12181	56	1.01(1.00-1.01)	0.03	1.01(1.00-1.02)	0.05	1.02(1.00-1.04)	0.08	0.832115	0.761143
		Hip pain	ukb-b-7289	56	1.01(1.00-1.01)	0.04	1.00(0.99-1.01)	0.6	1.02(1.00-1.04)	0.04	0.42494	0.234765
		Neck and shoulder pain	ukb-b-18596	56	1.01(1.00-1.02)	0.04	1.01(1.00-1.02)	0.1	1.02(1.00-1.05)	0.1	0.461703	0.616735
		Stomach or abdominal pain	ukb-b-11413	56	1.00(1.00-1.01)	0.11	1.01(1.00-1.01)	0.04	1.01(1.00-1.03)	0.07	0.41483	0.830733
		Back pain(3+ months)	ukb-b-8463	56	1.01(0.99-1.03)	0.33	1.01(0.99-1.03)	0.26	1.04(0.99-1.10)	0.15	0.89546	0.742307
		Back pain(1 month)	ukb-b-9838	56	1.00(0.99-1.01)	0.99	1.00(0.99-1.01)	0.84	1.03(1.00-1.06)	0.07	0.461711	0.0732521
		Knee pain(3+ months)	ukb-b-8906	56	1.02(1.01-1.04)	0.0015	1.03(1.01-1.05)	0.0042	1.04(0.99-1.09)	0.09	0.918816	0.0647893
		Knee pain(1 month)	ukb-b-16254	56	1.01(1.00-1.03)	0.04	1.01(1.00-1.02)	0.1	1.03(0.99-1.08)	0.19	0.633624	0.942484
		Facial pain	ukb-b-17107	50	1.00(1.00-1.00)	0.48	1.00(1.00-1.00)	0.47	1.01(1.00-1.02)	0.04	0.825141	0.122528
Hand grip strength(FNIH)	GCST90007529	Multisite chronic pain	GCST008512	44	1.04(1.02-1.06)	3.4e-06	1.03(1.01-1.06)	0.0019	1.06(1.01-1.11)	0.02	0.883596	0.965822
		Chronic widespread pain	GCST90129441	35	1.13(1.00-1.28)	0.05	1.09(0.92-1.29)	0.32	1.30(0.93-1.81)	0.13	0.883878	0.671239
		Headache	ukb-b-12181	45	1.01(1.00-1.01)	0.0039	1.01(1.00-1.01)	0.01	1.01(1.00-1.02)	0.06	0.849889	0.714255
		Hip pain	ukb-b-7289	45	1.01(1.00-1.01)	0.0038	1.01(1.00-1.01)	0.0014	1.01(1.00-1.02)	0.1	0.523964	0.396004
		Neck and shoulder pain	ukb-b-18596	45	1.01(1.00-1.02)	0.0048	1.01(1.00-1.02)	0.02	1.02(1.00-1.03)	0.07	0.329373	0.566013
		Stomach or abdominal pain	ukb-b-11413	45	1.01(1.00-1.01)	4e-05	1.01(1.00-1.01)	0.0012	1.01(1.01-1.02)	0.0023	0.613094	0.402101
		Back pain(3+ months)	ukb-b-8463	45	1.01(1.00-1.02)	0.25	1.00(0.99-1.02)	0.8	1.00(0.97-1.02)	0.83	0.986548	0.583023
		Back pain(1 month)	ukb-b-9838	45	1.00(1.00-1.01)	0.46	1.00(0.99-1.01)	0.95	1.00(0.98-1.01)	0.65	0.819421	0.303286
		Knee pain(3+ months)	ukb-b-8906	45	1.01(1.00-1.02)	0.01	1.01(1.00-1.03)	0.04	1.02(0.99-1.05)	0.23	0.735219	0.165625
		Knee pain(1 month)	ukb-b-16254	45	1.02(1.01-1.03)	0.00083	1.01(1.00-1.02)	0.0066	1.00(0.98-1.03)	0.75	0.378877	0.488604
		Facial pain	ukb-b-17107	33	1.00(1.00-1.00)	0.81	1.00(1.00-1.00)	0.85	1.00(0.99-1.01)	0.96	0.999802	0.816686
Hand grip strength(right, 2018)	ukb-b-10215	Multisite chronic pain	GCST008512	331	0.92(0.88-0.96)	9e-05	0.93(0.88-0.97)	0.0022	0.85(0.73-0.98)	0.03	0.508393	0.714777
		Chronic widespread pain	GCST90129441	319	0.48(0.37-0.63)	6.6e-08	0.65(0.45-0.92)	0.01	1.05(0.43-2.58)	0.91	0.92043	0.0104547
		Headache	ukb-b-12181	340	0.98(0.96-0.99)	0.005	0.98(0.97-1.00)	0.03	0.96(0.92-1.01)	0.11	0.581513	0.178657
		Hip pain	ukb-b-7289	340	0.99(0.98-1.00)	0.04	0.99(0.97-1.00)	0.04	0.98(0.94-1.01)	0.16	0.706337	0.799375
		Neck and shoulder pain	ukb-b-18596	340	0.95(0.93-0.98)	0.00023	0.96(0.93-1.00)	0.03	0.93(0.85-1.01)	0.07	0.513154	0.6145
		Stomach or abdominal pain	ukb-b-11413	340	0.99(0.98-0.99)	0.00061	0.98(0.97-0.99)	0.004	0.97(0.94-0.99)	0.02	0.79117	0.138169
		Back pain(3+ months)	ukb-b-8463	340	0.97(0.94-0.99)	0.01	0.97(0.93-1.00)	0.82	0.93(0.85-1.01)	0.1	0.974925	0.0815743
		Back pain(1 month)	ukb-b-9838	340	1.01(0.99-1.03)	0.21	1.01(1.00-1.03)	0.14	1.00(0.95-1.06)	0.93	0.7836	0.505791
		Knee pain(3+ months)	ukb-b-8906	340	0.94(0.92-0.96)	4.4e-07	0.94(0.90-0.97)	0.00028	0.89(0.82-0.96)	0.004	0.998173	0.517605
		Knee pain(1 month)	ukb-b-16254	340	0.95(0.94-0.97)	1e-08	0.96(0.95-0.98)	1.5e-05	0.91(0.86-0.96)	0.0013	0.552913	0.847661
		Facial pain	ukb-b-17107	323	1.00(1.00-1.00)	0.88	1.00(1.00-1.09)	0.58	1.00(0.98-1.01)	0.48	0.997575	0.878388
Hand grip strength(right, 2017)	ukb-a-379	Multisite chronic pain	GCST008512	255	0.94(0.90-0.98)	0.0048	0.95(0.90-1.00)	0.05	1.03(0.89-1.19)	0.71	0.724219	0.257207
		Chronic widespread pain	GCST90129441	246	0.63(0.49-0.83)	0.00079	0.73(0.50-1.05)	0.09	1.22(0.48-3.09)	0.67	0.990431	0.0632812
		Headache	ukb-b-12181	264	0.98(0.97-1.00)	0.03	1.00(0.98-1.01)	0.72	0.98(0.93-1.04)	0.58	0.441803	0.706895
		Hip pain	ukb-b-7289	264	0.99(0.98-1.00)	0.19	1.00(0.98-1.01)	0.49	0.99(0.96-1.03)	0.75	0.857319	0.213168
		Neck and shoulder pain	ukb-b-18596	264	0.98(0.97-1.00)	0.02	0.99(0.97-1.01)	0.25	1.01(0.96-1.06)	0.83	0.762651	0.754066
		Stomach or abdominal pain	ukb-b-11413	264	0.99(0.98-1.00)	0.0086	0.99(0.98-1.00)	0.02	0.98(0.95-1.01)	0.24	0.949517	0.693921
		Back pain(3+ months)	ukb-b-8463	264	0.98(0.95-1.01)	0.11	0.97(0.94-1.01)	0.13	0.93(0.84-1.02)	0.12	0.918683	0.0868454
		Back pain(1 month)	ukb-b-9838	264	1.01(1.00-1.03)	0.12	1.01(1.00-1.03)	0.12	1.04(0.98-1.10)	0.17	0.893281	0.0882102
		Knee pain(3+ months)	ukb-b-8906	264	0.95(0.93-0.97)	4.2e-05	0.95(0.92-0.99)	0.007	0.89(0.82-0.97)	0.0085	0.978621	0.830083
		Knee pain(1 month)	ukb-b-16254	264	0.96(0.94-0.98)	1.9e-06	0.97(0.96-0.99)	0.0016	0.93(0.88-0.99)	0.02	0.789988	0.589494
		Facial pain	ukb-b-17107	247	1.00(0.99-1.00)	0.21	1.00(0.99-1.00)	0.62	1.00(0.99-1.02)	0.74	0.987778	0.0503806
Hand grip strength(left, 2018)	ukb-b-7478	Multisite chronic pain	GCST008512	330	0.94(0.90-0.98)	0.0029	0.93(0.89-0.98)	0.0033	0.90(0.78-1.04)	0.16	0.993523	0.923947
		Chronic widespread pain	GCST90129441	320	0.56(0.43-0.72)	6.8e-06	0.64(0.45-0.91)	0.01	1.02(0.42-2.50)	0.96	0.976322	0.0234221
		Headache	ukb-b-12181	339	0.97(0.96-0.99)	0.00072	0.98(0.97-1.00)	0.06	0.98(0.93-1.03)	0.39	0.965699	0.847398
		Hip pain	ukb-b-7289	339	0.99(0.98-1.00)	0.26	0.99(0.97-1.00)	0.03	0.98(0.95-1.02)	0.33	0.984254	0.437454
		Neck and shoulder pain	ukb-b-18596	339	0.98(0.97-0.99)	0.0057	0.99(0.97-1.00)	0.15	0.95(0.91-1.01)	0.08	0.511832	0.379745
		Stomach or abdominal pain	ukb-b-11413	339	0.99(0.98-1.00)	0.0038	0.99(0.97-1.00)	0.02	0.97(0.94-1.00)	0.09	0.886152	0.231723
		Back pain(3+ months)	ukb-b-8463	339	0.98(0.95-1.00)	0.1	0.97(0.94-1.01)	0.15	0.92(0.84-1.01)	0.08	0.997249	0.0691101
		Back pain(1 month)	ukb-b-9838	339	1.01(1.00-1.03)	0.06	1.02(1.00-1.04)	0.06	1.03(0.97-1.09)	0.32	0.874066	0.144533
		Knee pain(3+ months)	ukb-b-8906	339	0.94(0.92-0.97)	3.4e-06	0.95(0.92-0.98)	0.002	0.89(0.82-0.97)	0.0097	0.995759	0.939288
		Knee pain(1 month)	ukb-b-16254	339	0.97(0.96-0.99)	0.00043	0.97(0.96-0.99)	0.0019	0.88(0.83-0.93)	1.9e-05	0.395508	0.394402
		Facial pain	ukb-b-17107	327	1.00(0.99-1.00)	0.06	1.00(0.99-1.00)	0.55	0.99(0.98-1.01)	0.25	0.987224	0.973304
Hand grip strength(left, 2017)	ukb-a-374	Multisite chronic pain	GCST008512	234	0.95(0.91-0.99)	0.03	0.94(0.90-0.99)	0.02	0.94(0.80-1.11)	0.49	0.823287	0.503577
		Chronic widespread pain	GCST90129441	228	0.67(0.51-0.89)	0.0049	0.69(0.48-1.01)	0.05	1.21(0.43-3.44)	0.72	0.998204	0.0822413
		Headache	ukb-b-12181	238	0.98(0.96-0.99)	0.0059	0.99(0.98-1.01)	0.44	1.01(0.95-1.08)	0.67	0.938606	0.16212
		Hip pain	ukb-b-7289	238	0.99(0.98-1.00)	0.1	0.99(0.98-1.00)	0.18	1.01(0.97-1.05)	0.68	0.852627	0.203716
		Neck and shoulder pain	ukb-b-18596	238	0.98(0.97-1.00)	0.02	0.99(0.97-1.01)	0.24	0.97(0.92-1.03)	0.36	0.5034	0.273646
		Stomach or abdominal pain	ukb-b-11413	238	0.99(0.98-1.00)	0.04	0.99(0.98-1.00)	0.2	0.99(0.96-1.02)	0.35	0.954388	0.391862
		Back pain(3+ months)	ukb-b-8463	238	0.99(0.97-1.02)	0.6	0.98(0.95-1.02)	0.43	0.92(0.83-1.02)	0.11	0.968736	0.0494171
		Back pain(1 month)	ukb-b-9838	238	1.02(1.00-1.03)	0.07	1.01(1.00-1.03)	0.14	1.02(0.96-1.09)	0.45	0.711592	0.470453
		Knee pain(3+ months)	ukb-b-8906	238	0.95(0.93-0.98)	0.00045	0.94(0.91-0.98)	0.0015	0.89(0.81-0.99)	0.03	0.99212	0.689757
		Knee pain(1 month)	ukb-b-16254	238	0.96(0.94-0.98)	3.2e-05	0.97(0.96-0.99)	0.0021	0.91(0.85-0.97)	0.0071	0.775775	0.535792
		Facial pain	ukb-b-17107	227	1.00(0.99--1.00)	0.04	1.00(0.99-1.00)	0.17	1.00(0.98-1.01)	0.69	0.932775	0.338918
Appendicular lean mass	GCST90000025	Multisite chronic pain	GCST008512	831	1.00(0.99-1.01)	0.88	0.99(0.97-1.01)	0.27	1.00(0.97-1.03)	0.91	0.361546	0.44441
		Chronic widespread pain	GCST90129441	770	0.91(0.84-0.99)	0.03	0.95(0.84-1.08)	0.46	1.00(0.83-1.19)	0.98	0.999979	0.443385
		Headache	ukb-b-12181	806	0.99(0.99-1.00)	0.0012	0.99(0.99-1.00)	0.01	1.00(0.99-1.01)	0.99	0.59241	0.644729
		Hip pain	ukb-b-7289	805	1.00(1.00-1.00)	0.68	1.00(1.00-1.01)	0.34	1.01(1.00-1.01)	0.16	0.995696	0.303557
		Neck and shoulder pain	ukb-b-18596	806	0.99(0.99-1.00)	0.03	1.00(0.99-1.00)	0.34	1.00(0.99-1.01)	0.5	0.945292	0.961966
		Stomach or abdominal pain	ukb-b-11413	805	0.99(0.99-1.00)	2.3e-07	0.99(0.99-1.00)	1.7e-05	0.99(0.99-1.00)	0.0059	0.999981	0.882276
		Back pain(3+ months)	ukb-b-8463	806	1.00(0.99-1.01)	0.45	1.00(0.99-1.01)	0.83	1.00(0.99-1.02)	0.69	0.998444	0.654831
		Back pain(1 month)	ukb-b-9838	806	1.01(1.01-1.02)	6.1e-05	1.01(1.00-1.02)	0.0012	1.02(1.01-1.03)	0.00091	0.722303	0.317652
		Knee pain(3+ months)	ukb-b-8906	806	1.00(0.99-1.00)	0.35	1.00(0.99-1.01)	0.83	0.99(0.97-1.00)	0.15	0.999962	0.191256
		Knee pain(1 month)	ukb-b-16254	806	1.00(0.99-1.00)	0.54	1.00(1.00-1.01)	0.58	0.99(0.98-1.00)	0.15	0.965643	0.713731
		Facial pain	ukb-b-17107	758	1.00(1.00-1.00)	0.39	1.00(1.00-1.00)	0.79	1.00(1.00-1.00)	0.29	1	0.160399
Walking pace(2018)	ukb-b-4711	Multisite chronic pain	GCST008512	187	0.63(0.59-0.67)	1.1e-46	0.65(0.60-0.70)	5.2e-26	0.75(0.59-0.97)	0.03	0.980491	0.981098
		Chronic widespread pain	GCST90129441	205	0.08(0.05-0.11)	3.7e-41	0.11(0.06-0.19)	6.2e-15	0.03(0.01-0.11)	1.1e-06	0.999961	0.251052
		Headache	ukb-b-12181	213	0.93(0.91-0.95)	1.2e-08	0.93(0.91-0.96)	1.5e-07	0.99(0.90-1.09)	0.8	0.536438	0.610162
		Hip pain	ukb-b-7289	213	0.89(0.87-0.90)	2.3e-48	0.89(0.87-0.91)	2e-28	0.87(0.82-0.93)	3.3e-05	0.959438	0.270617
		Neck and shoulder pain	ukb-b-18596	231	0.89(0.87-0.91)	2.7e-20	0.89(0.86-0.91)	3.9e-16	0.90(0.82-0.98)	0.02	0.914149	0.856218
		Stomach or abdominal pain	ukb-b-11413	213	0.94(0.93-0.96)	1.7e-15	0.94(0.92-0.96)	1.3e-11	0.96(0.91-1.01)	0.12	0.970555	0.198801
		Back pain(3+ months)	ukb-b-8463	212	0.83(0.80-0.86)	1.6e-21	0.83(0.79-0.88)	4.1e-11	0.81(0.70-0.94)	0.0058	0.999769	0.823572
		Back pain(1 month)	ukb-b-9838	213	0.86(0.84-0.88)	2.4e-36	0.87(0.84-0.89)	7.7e-24	0.87(0.79-0.95)	0.0021	0.9902	0.48195
		Knee pain(3+ months)	ukb-b-8906	213	0.86(0.83-0.89)	5.3e-16	0.88(0.84-0.93)	7.2e-06	0.95(0.83-1.10)	0.48	0.992984	0.223963
		Knee pain(1 month)	ukb-b-16254	213	0.83(0.81-0.85)	5.6e-52	0.83(0.81-0.86)	6.3e-38	0.84(0.77-0.92)	0.0003	0.948552	0.92438
		Facial pain	ukb-b-17107	200	0.98(0.98-0.99)	1.9e-08	0.98(0.97-0.99)	5.3e-05	0.99(0.96-1.02)	0.37	0.986469	0.273855
Walking pace(2017)	ukb-a-513	Multisite chronic pain	GCST008512	120	0.64(0.60-0.69)	1.7e-32	0.65(0.60-0.71)	4.3e-20	0.77(0.58-1.03)	0.08	0.780551	0.577569
		Chronic widespread pain	GCST90129441	126	0.10(0.06-0.15)	5e-27	0.14(0.07-0.26)	7e-10	0.05(0.01-0.24)	0.00031	0.995497	0.184324
		Headache	ukb-b-12181	137	0.93(0.91-0.96)	2.2e-06	0.95(0.92-0.98)	0.00037	0.93(0.84-1.04)	0.24	0.570046	0.737404
		Hip pain	ukb-b-7289	137	0.90(0.88-0.91)	7.5e-29	0.91(0.89-0.94)	1.9e-13	0.91(0.84-0.97)	0.0083	0.862179	0.591942
		Neck and shoulder pain	ukb-b-18596	137	0.89(0.86-0.91)	1.3e-17	0.91(0.89-0.94)	3.3e-09	0.86(0.78-0.96)	0.0055	0.590016	0.628325
		Stomach or abdominal pain	ukb-b-11413	137	0.95(0.94-0.97)	4.6e-09	0.95(0.93-0.97)	5e-08	0.93(0.87-0.99)	0.02	0.601343	0.509233
		Back pain(3+ months)	ukb-b-8463	137	0.83(0.79-0.87)	4.9e-15	0.81(0.76-0.87)	4.8e-10	0.86(0.72-1.03)	0.11	0.928784	0.20125
		Back pain(1 month)	ukb-b-9838	137	0.87(0.84-0.89)	8.5e-27	0.88(0.85-0.90)	3.7e-18	0.82(0.75-0.91)	0.00012	0.994422	0.908372
		Knee pain(3+ months)	ukb-b-8906	137	0.92(0.88-0.96)	0.00016	0.91(0.86-0.96)	0.0017	0.97(0.83-1.14)	0.74	0.988201	0.23529
		Knee pain(1 month)	ukb-b-16254	137	0.85(0.83-0.87)	6.9e-33	0.86(0.83-0.88)	1.3e-22	0.86(0.78-0.95)	0.0038	0.930317	0.321296
		Facial pain	ukb-b-17107	126	0.98(0.98-0.99)	1.3e-07	0.98(0.98-0.99)	0.0011	0.98(0.95-1.01)	0.2	0.983547	0.905602
Chronic pain as exposure
Exposures		Outcomes		nSNP	IVW		Weighted median		MR Egger		Sensitivity analysis
Chronic pain	GWAS ID	Sarcopenia	GWAS ID		OR(95%CI)	P-val	OR(95%CI)	P-val	OR(95%CI)	P-val	Heterogeneity Q p_value	Pleiotropy p_value
Multisite chronic pain	GCST008512	Hand grip strength(EWGSOP)	GCST90007526	184	1.32(1.19-1.46)	9.5e-08	1.23(1.08-1.40)	0.0021	1.02(0.65-1.60)	0.93	0.824984	0.288135
		Hand grip strength(FNIH)	GCST90007529	186	1.43(1.23-1.67)	4.7e-06	1.33(1.09-1.61)	0.0046	1.53(0.77-3.03)	0.22	0.977447	0.692575
		Hand grip strength(right, 2018)	ukb-b-10215	181	0.92(0.89-0.96)	2.4e-06	0.95(0.93-0.98)	0.0024	0.86(0.75-0.99)	0.04	0.214792	0.120089
		Hand grip strength(right, 2017)	ukb-a-379	180	0.92(0.89-0.95)	1e-06	0.95(0.91-0.98)	0.0013	0.84(0.72-0.98)	0.02	0.755699	0.913287
		Hand grip strength(left, 2018)	ukb-b-7478	181	0.94(0.91-0.97)	0.0002	0.96(0.93-0.98)	0.0034	0.86(0.74-0.99)	0.04	0.622496	0.443542
		Hand grip strength(left, 2017)	ukb-a-374	180	0.93(0.90-0.97)	7.7e-05	0.94(0.91-0.97)	0.00055	0.83(0.71-0.97)	0.02	0.81266	0.549506
		Appendicular lean mass	GCST90000025	165	0.94(0.90-0.98)	0.0029	0.92(0.89-0.96)	0.0001	0.98(0.83-1.14)	0.76	0.0907849	0.927147
		Walking pace(2018)	ukb-b-4711	181	0.82(0.80-0.84)	1.6e-47	0.86(0.84-0.89)	2.1e-28	0.80(0.71-0.90)	0.00027	0.870113	0.350927
		Walking pace(2017)	ukb-a-513	180	0.81(0.79-0.83)	2.5e-47	0.84(0.82-0.87)	4e-29	0.79(0.70-0.90)	0.00041	0.944672	0.0474794
Chronic widespread pain	GCST90129441	Hand grip strength(EWGSOP)	GCST90007526	13	1.07(1.02-1.12)	0.005	1.05(0.99-1.12)	0.1	1.04(0.91-1.18)	0.62	0.778466	0.639315
		Hand grip strength(FNIH)	GCST90007529	13	1.11(1.04-1.19)	0.0018	1.12(1.03-1.22)	0.0098	1.04(0.86-1.25)	0.72	0.928975	0.461651
		Hand grip strength(right, 2018)	ukb-b-10215	13	0.99(0.98-1.00)	0.14	1.00(0.99-1.01)	0.8	1.00(0.96-1.04)	0.97	0.563237	0.912775
		Hand grip strength(right, 2017)	ukb-a-379	13	0.98(0.97-1.00)	0.04	1.00(0.98-1.01)	0.66	1.00(0.95-1.05)	0.98	0.986631	0.78042
		Hand grip strength(left, 2018)	ukb-b-7478	13	0.99(0.98-1.01)	0.31	1.00(0.98-1.01)	0.48	1.00(0.96-1.04)	0.99	0.202358	0.202945
		Hand grip strength(left, 2017)	ukb-a-374	13	0.99(0.97-1.00)	0.16	1.00(0.98-1.01)	0.63	1.00(0.95-1.06)	0.91	0.794071	0.444895
		Appendicular lean mass	GCST90000025	12	1.00(0.98-1.02)	0.67	1.00(0.98-1.02)	0.85	0.97(0.91-1.03)	0.31	0.198319	0.0567495
		Walking pace(2018)	ukb-b-4711	13	0.99(0.98-1.00)	0.04	0.99(0.98-1.00)	0.12	1.02(0.99-1.04)	0.2	0.869972	0.123598
		Walking pace(2017)	ukb-a-513	13	0.99(0.98-1.00)	0.05	0.99(0.98-1.00)	0.11	1.02(1.00-1.05)	0.12	0.501206	0.0698309
Headache	ukb-b-12181	Hand grip strength(EWGSOP)	GCST90007526	118	1.33(0.93-1.91)	0.12	1.27(0.80-2.03)	0.31	0.65(0.24-1.77)	0.42	0.660856	0.83641
		Hand grip strength(FNIH)	GCST90007529	118	1.46(0.92-2.33)	0.11	1.59(0.85-2.97)	0.15	0.49(0.14-1.79)	0.29	0.991917	0.739516
		Hand grip strength(right, 2018)	ukb-b-10215	119	0.94(0.84-1.06)	0.31	1.02(0.91-1.13)	0.77	1.34(0.97-1.83)	0.08	0.485243	0.625521
		Hand grip strength(right, 2017)	ukb-a-379	119	0.93(0.82-1.05)	0.23	0.99(0.88-1.12)	0.86	1.44(1.04-2.00)	0.03	0.505014	0.0311229
		Hand grip strength(left, 2018)	ukb-b-7478	119	0.90(0.80-1.01)	0.06	0.92(0.83-1.02)	0.12	1.19(0.88-1.63)	0.26	0.542058	0.766959
		Hand grip strength(left, 2017)	ukb-a-374	119	0.89(0.79-1.00)	0.04	1.03(0.92-1.16)	0.59	1.27(0.92-1.76)	0.15	0.424381	0.00849357
		Appendicular lean mass	GCST90000025	97	0.90(0.79-1.03)	0.13	0.84(0.74-0.96)	0.0086	1.10(0.75-1.63)	0.62	0.111015	0.588546
		Walking pace(2018)	ukb-b-4711	119	0.92(0.85-0.99)	0.04	0.94(0.86-1.02)	0.14	1.19(0.96-1.48)	0.12	0.76131	0.206545
		Walking pace(2017)	ukb-a-513	119	0.93(0.85-1.02)	0.13	0.94(0.85-1.03)	0.18	1.22(0.96-1.55)	0.11	0.21413	0.0104976
Hip pain	ukb-b-7289	Hand grip strength(EWGSOP)	GCST90007526	45	1.54(0.79-3.00)	0.2	0.91(0.35-2.35)	0.84	2.24(0.30-16.84)	0.44	0.722626	0.572044
		Hand grip strength(FNIH)	GCST90007529	45	1.25(0.47-3.31)	0.66	1.11(0.29-4.24)	0.88	3.64(0.19-69.56)	0.39	0.643457	0.598
		Hand grip strength(right, 2018)	ukb-b-10215	48	0.96(0.72-1.27)	0.76	0.83(0.67-1.03)	0.1	0.71(0.31-1.63)	0.42	0.649037	0.760797
		Hand grip strength(right, 2017)	ukb-a-379	47	0.90(0.66-1.23)	0.51	0.82(0.64-1.05)	0.11	0.65(0.26-1.65)	0.37	0.477253	0.858488
		Hand grip strength(left, 2018)	ukb-b-7478	48	0.99(0.76-1.29)	0.94	0.93(0.76-1.13)	0.45	0.72(0.33-1.59)	0.42	0.667596	0.685229
		Hand grip strength(left, 2017)	ukb-a-374	47	0.93(0.70-1.23)	0.59	0.88(0.69-1.13)	0.33	0.61(0.26-1.43)	0.26	0.480543	0.268731
		Appendicular lean mass	GCST90000025	45	0.83(0.62-1.11)	0.22	1.07(0.79-1.44)	0.67	0.98(0.42-2.28)	0.95	0.275534	0.9758
		Walking pace(2018)	ukb-b-4711	48	0.58(0.47-0.72)	1.1e-06	0.73(0.61-0.86)	0.00023	0.77(0.41-1.46)	0.42	0.764071	0.781841
		Walking pace(2017)	ukb-a-513	47	0.56(0.44-0.71)	2.6e-06	0.73(0.60-0.91)	0.0038	0.55(0.27-1.15)	0.12	0.909448	0.163172
Neck or shoulder pain	ukb-b-18596	Hand grip strength(EWGSOP)	GCST90007526	63	1.83(1.06-3.16)	0.03	1.17(0.61-2.25)	0.65	1.11(0.12-10.01)	0.93	0.773957	0.238493
		Hand grip strength(FNIH)	GCST90007529	63	2.09(1.04-4.20)	0.04	1.90(0.78-4.64)	0.16	3.59(0.22-58.42)	0.37	0.616926	0.493213
		Hand grip strength(right, 2018)	ukb-b-10215	64	0.75(0.62-0.90)	0.002	0.85(0.74-0.98)	0.03	0.48(0.24-0.97)	0.04	0.540949	0.738133
		Hand grip strength(right, 2017)	ukb-a-379	63	0.69(0.56-0.85)	0.00042	0.77(0.65-0.92)	0.0028	0.44(0.20-0.96)	0.04	0.620933	0.85115
		Hand grip strength(left, 2018)	ukb-b-7478	64	0.77(0.63-0.93)	0.0068	0.85(0.74-0.98)	0.02	0.48(0.23-1.00)	0.05	0.463991	0.77483
		Hand grip strength(left, 2017)	ukb-a-374	63	0.71(0.58-0.88)	0.0018	0.80(0.68-0.95)	0.0089	0.42(0.19-0.93)	0.04	0.728928	0.309151
		Appendicular lean mass	GCST90000025	51	0.98(0.80-1.19)	0.8	0.97(0.80-1.19)	0.79	0.66(0.32-1.38)	0.28	0.220699	0.319233
		Walking pace(2018)	ukb-b-4711	64	0.68(0.59-0.79)	1.3e-07	0.73(0.64-0.83)	8.7e-07	0.42(0.25-0.71)	0.0019	0.609032	0.509629
		Walking pace(2017)	ukb-a-513	63	0.66(0.57-0.78)	3.6e-07	0.68(0.59-0.79)	3.9e-07	0.39(0.21-0.70)	0.0026	0.301979	0.640191
Stomach or abdominal pain	ukb-b-11413	Hand grip strength(EWGSOP)	GCST90007526	30	2.59(0.69-9.73)	0.16	2.54(0.58-11.17)	0.22	0.43(0.01-41.45)	0.72	0.0685499	0.364997
		Hand grip strength(FNIH)	GCST90007529	30	5.48(0.77-39.04)	0.09	19.52(2.25-169.75)	0.0071	2.82(0.01-2628.89)	0.77	0.164662	0.579571
		Hand grip strength(right, 2018)	ukb-b-10215	30	0.70(0.49-1.02)	0.06	0.87(0.67-1.16)	0.35	0.81(0.22-2.92)	0.75	0.637885	0.903118
		Hand grip strength(right, 2017)	ukb-a-379	30	0.74(0.49-1.12)	0.15	0.95(0.67-1.36)	0.8	0.91(0.21-3.86)	0.9	0.131149	0.890833
		Hand grip strength(left, 2018)	ukb-b-7478	30	0.72(0.50-1.03)	0.07	0.87(0.64-1.17)	0.35	1.09(0.32-3.74)	0.89	0.667613	0.935388
		Hand grip strength(left, 2017)	ukb-a-374	30	0.73(0.49-1.09)	0.12	0.85(0.59-1.22)	0.37	1.08(0.27-4.42)	0.91	0.387321	0.855927
		Appendicular lean mass	GCST90000025	27	0.76(0.52-1.10)	0.14	1.05(0.71-1.55)	0.82	0.54(0.16-1.89)	0.35	0.252122	0.608824
		Walking pace(2018)	ukb-b-4711	30	0.64(0.53-0.77)	3.2e-06	0.70(0.56-0.88)	0.002	1.04(0.55-1.96)	0.91	0.928844	0.406121
		Walking pace(2017)	ukb-a-513	30	0.66(0.51-0.84)	0.00077	0.78(0.59-1.04)	0.09	1.29(0.57-2.92)	0.55	0.618163	0.258806
Back pain(3+ months)	ukb-b-8463	Hand grip strength(EWGSOP)	GCST90007526	12	0.84(0.53-1.31)	0.43	0.88(0.50-1.56)	0.66	0.87(0.34-2.23)	0.78	0.816964	0.919831
		Hand grip strength(FNIH)	GCST90007529	12	0.75(0.39-1.42)	0.37	0.67(0.29-1.58)	0.36	0.34(0.09--1.27)	0.14	0.856837	0.209562
		Hand grip strength(right, 2018)	ukb-b-10215	12	0.94(0.86-1.03)	0.19	0.98(0.87-1.11)	0.79	0.91(0.75-1.09)	0.33	0.963323	0.815805
		Hand grip strength(right, 2017)	ukb-a-379	12	0.91(0.81-1.02)	0.09	0.95(0.81-1.10)	0.49	0.76(0.61-0.96)	0.04	0.644409	0.164163
		Hand grip strength(left, 2018)	ukb-b-7478	12	0.94(0.86-1.03)	0.19	0.98(0.86-1.10)	0.7	0.94(0.77-1.14)	0.53	0.964749	0.817338
		Hand grip strength(left, 2017)	ukb-a-374	12	0.94(0.85-1.05)	0.27	0.94(0.81-1.09)	0.42	0.86(0.69-1.08)	0.23	0.890425	0.557896
		Appendicular lean mass	GCST90000025	12	0.92(0.74-1.13)	0.42	0.93(0.76-1.15)	0.52	0.79(0.50-1.24)	0.33	0.181299	0.190094
		Walking pace(2018)	ukb-b-4711	12	0.94(0.87-1.02)	0.15	0.95(0.86-1.06)	0.36	0.88(0.74-1.04)	0.16	0.565393	0.629185
		Walking pace(2017)	ukb-a-513	12	0.93(0.85-1.01)	0.1	0.94(0.83-1.07)	0.36	0.86(0.71-1.04)	0.14	0.832286	0.648223
Back pain(1 month)	ukb-b-9838	Hand grip strength(EWGSOP)	GCST90007526	92	1.07(0.67-1.71)	0.78	0.98(0.59-1.62)	0.94	0.56(0.10-3.19)	0.51	0.869121	0.72191
		Hand grip strength(FNIH)	GCST90007529	92	1.38(0.77-2.47)	0.27	1.31(0.64-2.66)	0.46	0.33(0.04-2.87)	0.32	0.583313	0.737103
		Hand grip strength(right, 2018)	ukb-b-10215	94	1.05(0.90-1.22)	0.52	1.07(0.96-1.19)	0.22	1.19(0.69-2.06)	0.54	0.647421	0.218501
		Hand grip strength(right, 2017)	ukb-a-379	94	1.05(0.89-1.23)	0.57	1.01(0.88-1.16)	0.86	1.06(0.59-1.93)	0.84	0.802992	0.668038
		Hand grip strength(left, 2018)	ukb-b-7478	94	1.05(0.91-1.21)	0.51	1.08(0.96-1.20)	0.19	1.08(0.64-1.84)	0.76	0.715856	0.798777
		Hand grip strength(left, 2017)	ukb-a-374	94	1.03(0.88-1.20)	0.74	1.11(0.97-1.26)	0.13	0.90(0.51-1.60)	0.73	0.269703	0.34803
		Appendicular lean mass	GCST90000025	76	0.95(0.81-1.13)	0.57	0.97(0.83-1.14)	0.73	1.40(0.77-2.55)	0.28	0.586517	0.0219009
		Walking pace(2018)	ukb-b-4711	94	0.67(0.61-0.75)	1.5e-13	0.74(0.68-0.81)	5.7e-11	0.77(0.52-1.13)	0.18	0.90937	0.135826
		Walking pace(2017)	ukb-a-513	94	0.67(0.60-0.75)	6.2e-13	0.73(0.66-0.81)	5.2e-10	0.80(0.54-1.21)	0.29	0.695392	0.0672876
Knee pain(3+ months)	ukb-b-8906	Hand grip strength(EWGSOP)	GCST90007526	9	0.99(0.57-1.73)	0.98	1.13(0.53-2.38)	0.76	0.85(0.22-3.30)	0.82	0.939767	0.460055
		Hand grip strength(FNIH)	GCST90007529	9	1.17(0.37-3.70)	0.79	1.39(0.43-4.54)	0.58	0.68(0.04-10.93)	0.79	0.844258	0.648389
		Hand grip strength(right, 2018)	ukb-b-10215	9	1.05(0.90-1.23)	0.53	1.02(0.86-1.20)	0.84	1.06(0.73-1.55)	0.76	0.702665	0.502802
		Hand grip strength(right, 2017)	ukb-a-379	9	0.99(0.85-1.15)	0.88	0.89(0.73-1.09)	0.26	0.96(0.66-1.40)	0.85	0.245943	0.884638
		Hand grip strength(left, 2018)	ukb-b-7478	9	1.10(0.95-1.28)	0.18	1.10(0.93-1.30)	0.25	0.93(0.67-1.30)	0.71	0.176296	0.0518248
		Hand grip strength(left, 2017)	ukb-a-374	9	1.07(0.94-1.23)	0.29	1.11(0.92-1.34)	0.27	0.95(0.70-1.29)	0.74	0.558015	0.405666
		Appendicular lean mass	GCST90000025	9	1.06(0.81-1.40)	0.67	0.98(0.77-1.24)	0.87	1.02(0.51-2.02)	0.96	0.206407	0.770569
		Walking pace(2018)	ukb-b-4711	9	0.94(0.86-1.04)	0.22	0.95(0.84-1.08)	0.47	0.92(0.74-1.15)	0.5	0.770204	0.848068
		Walking pace(2017)	ukb-a-513	9	0.90(0.80-1.01)	0.07	0.90(0.76-1.06)	0.2	0.95(0.73-1.3)	0.69	0.730443	0.955981
Knee pain(1 month)	ukb-b-16254	Hand grip strength(EWGSOP)	GCST90007526	85	2.88(1.88-4.40)	1e-06	2.65(1.51-4.66)	0.00067	2.62(0.54-12.65)	0.23	0.916008	0.946534
		Hand grip strength(FNIH)	GCST90007529	84	3.21(1.78-5.77)	9.9e-05	2.53(1.14-5.62)	0.02	7.52(0.88-64.59)	0.07	0.939925	0.526515
		Hand grip strength(right, 2018)	ukb-b-10215	90	0.70(0.58-0.85)	0.00036	0.86(0.76-0.98)	0.02	0.49(0.24-1.00)	0.05	0.401018	0.210166
		Hand grip strength(right, 2017)	ukb-a-379	90	0.69(0.56-0.85)	0.00048	0.79(0.68-0.91)	0.0015	0.45(0.21-0.95)	0.04	0.52287	0.390663
		Hand grip strength(left, 2018)	ukb-b-7478	90	0.73(0.61-0.88)	0.00064	0.85(0.75-0.96)	0.0098	0.51(0.27-0.91)	0.04	0.8346	0.348571
		Hand grip strength(left, 2017)	ukb-a-374	90	0.73(0.61-0.87)	0.00063	0.79(0.68-0.91)	0.00088	0.49(0.26-0.96)	0.04	0.639392	0.899478
		Appendicular lean mass	GCST90000025	71	1.19(0.99-1.43)	0.06	1.13(0.95-1.36)	0.17	1.42(0.76-2.65)	0.28	0.209326	0.687262
		Walking pace(2018)	ukb-b-4711	90	0.61(0.55-0.68)	1.5e-19	0.68(0.61-0.75)	8.4e-14	0.53(0.36-0.78)	0.0019	0.843794	0.646286
		Walking pace(2017)	ukb-a-513	90	0.60(0.54-0.67)	1.7e-19	0.68(0.61-0.76)	7.5e-12	0.56(0.37-0.83)	0.0056	0.920269	0.90603
Facial pain	ukb-b-17107	Hand grip strength(EWGSOP)	GCST90007526	16	31.66(1.71-586.18)	0.02	22.71(0.48-1064.85)	0.11	16.68(0.01-8163050)	0.68	0.694432	0.665768
		Hand grip strength(FNIH)	GCST90007529	16	42.79(0.64-2842.85)	0.08	90.57(0.36-22749.5)	0.11	4058.23(0.01-5.52E+11)	0.4	0.395997	0.770068
		Hand grip strength(right, 2018)	ukb-b-10215	16	0.76(0.38-1.52)	0.43	0.80(0.37-1.75)	0.58	0.08(0.01-1.38)	0.1	0.269179	0.48699
		Hand grip strength(right, 2017)	ukb-a-379	16	0.74(0.32-1.73)	0.49	0.49(0.19-1.28)	0.15	0.05(0.01-1.72)	0.12	0.346332	0.457449
		Hand grip strength(left, 2018)	ukb-b-7478	16	0.82(0.42-1.62)	0.58	0.98(0.44-2.18)	0.96	0.09(0.01-1.37)	0.1	0.63686	0.319128
		Hand grip strength(left, 2017)	ukb-a-374	16	0.97(0.39-2.42)	0.95	1.22(0.45-3.34)	0.7	0.09(0.01-4.19)	0.24	0.298062	0.650239
		Appendicular lean mass	GCST90000025	16	0.59(0.17-2.06)	0.41	0.49(0.15-1.59)	0.23	0.01(0.01-0.08)	0.0083	0.0960855	0.0395677
		Walking pace(2018)	ukb-b-4711	16	0.82(0.48-1.42)	0.48	0.78(0.40-1.52)	0.47	0.88(0.08-10.09)	0.92	0.25175	0.566622
		Walking pace(2017)	ukb-a-513	16	0.88(0.45-1.70)	0.7	0.81(0.38-1.70)	0.57	1.85(0.10-34.58)	0.69	0.996944	0.923401
Sarcopenia as exposure (replication)
Exposures		Outcomes		nSNP	IVW		Weighted median		MR Egger		Sensitivity analysis
Sarcopenia	GWAS ID	Chronic pain	GWAS ID		OR(95%CI)	P-val	OR(95%CI)	P-val	OR(95%CI)	P-val	Heterogeneity Q p_value	Pleiotropy p_value
Hand grip strength(EWGSOP)	GCST90007526	Multisite chronic pain	-	49	1.02(0.99-1.04)	0.19	1.04(1.01-1.07)	0.0092	1.09(1.00-1.18)	0.07	0.328686	0.282578
		Chronic widespread pain	-	44	1.01(1.00-1.01)	0.01	1.01(1.00-1.01)	0.0018	1.01(0.99-1.02)	0.25	0.3967	0.54579
		Headache	ukb-b-469	56	1.01(1.00-1.02)	0.06	1.01(1.00-1.02)	0.07	1.02(1.00-1.05)	0.06	0.987539	0.927786
		Hip pain	ukb-a-475	56	1.01(1.00-1.01)	0.05	1.00(1.00-1.01)	0.34	1.02(1.00-1.05)	0.05	0.305878	0.377664
		Neck and shoulder pain	ukb-a-472	56	1.01(1.00-1.02)	0.02	1.01(1.00-1.02)	0.24	1.03(1.00-1.06)	0.04	0.836867	0.545783
		Stomach or abdominal pain	ukb-a-474	56	1.00(1.00-1.01)	0.37	1.00((0.99-1.01)	0.66	1.01(1.00-1.03)	0.12	0.599071	0.499246
		Back pain(3+ months)	ukb-a-346	56	1.00(0.98-1.02)	0.96	1.01(0.99-1.03)	0.4	1.05(0.99-1.12)	0.11	0.116237	0.0960182
		Back pain(1 month)	ukb-a-473	56	1.00(0.99-1.01)	0.93	1.00(0.99-1.01)	0.61	1.04(1.01-1.07)	0.02	0.770388	0.360573
		Knee pain(3+ months)	ukb-a-353	56	1.02(1.00-1.03)	0.01	1.02(1.00-1.04)	0.03	1.03(0.98-1.08)	0.21	0.293615	0.52399
		Knee pain(1 month)	ukb-a-476	56	1.01(1.00-1.03)	0.04	1.01(1.00-1.02)	0.08	1.03(0.99-1.08)	0.17	0.994018	0.380106
		Facial pain	ukb-a-471	56	1.00(1.00-1.00)	0.29	1.00(1.00-1.00)	0.56	1.01(1.00-1.01)	0.14	0.996301	0.210124
Hand grip strength(FNIH)	GCST90007529	Multisite chronic pain	-	37	1.04(1.02-1.06)	4.5e-05	1.03(1.01-1.06)	0.0076	1.06(1.01-1.12)	0.03	0.807212	0.629499
		Chronic widespread pain	-	31	1.00(1.00-1.01)	0.25	1.00(1.00-1.01)	0.32	1.00(0.99-1.01)	0.84	0.358183	0.987968
		Headache	ukb-b-469	44	1.04(1.01-1.07)	0.02	1.05(1.00-1.09)	0.04	1.09(1.00-1.19)	0.04	0.771695	0.996491
		Hip pain	ukb-a-475	45	1.01(1.00-1.01)	0.0085	1.01(1.00-1.01)	0.02	1.01(1.00-1.03)	0.04	0.463253	0.547485
		Neck and shoulder pain	ukb-a-472	45	1.01(1.00-1.02)	0.02	1.00(1.00-1.04)	0.29	1.02(1.00-1.04)	0.02	0.700013	0.974437
		Stomach or abdominal pain	ukb-a-474	45	1.01(1.00-1.01)	4.7e-05	1.01(1.00-1.01)	0.0023	1.02(1.01-1.03)	0.00047	0.780727	0.206842
		Back pain(3+ months)	ukb-a-346	45	1.00(0.99-1.01)	0.71	1.00(0.98-1.01)	0.68	0.99(0.96-1.02)	0.48	0.949828	0.666305
		Back pain(1 month)	ukb-a-473	45	1.00(1.00-1.01)	0.56	1.00(0.99-1.01)	0.61	1.01(0.99-1.02)	0.45	0.909987	0.309226
		Knee pain(3+ months)	ukb-a-353	45	1.01(1.00-1.03)	0.02	1.01(0.99-1.02)	0.46	1.03(1.00-1.06)	0.1	0.757289	0.956071
		Knee pain(1 month)	ukb-a-476	45	1.02(1.01-1.03)	0.00058	1.02(1.01-1.02)	0.00072	1.01(0.98-1.04)	0.5	0.820341	0.130208
		Facial pain	ukb-a-471	45	1.00(1.00-1.00)	0.08	1.00(1.00-1.00)	0.91	1.00(1.00-1.01)	0.35	0.887633	0.366086
Hand grip strength(right, 2018)	ukb-b-10215	Multisite chronic pain	-	291	0.93(0.88-0.97)	0.0018	0.93(0.88-0.99)	0.01	0.88(0.75-1.03)	0.12	0.336276	0.13621
		Chronic widespread pain	-	281	0.98(0.97-0.99)	2.7e-07	0.98(0.97-0.99)	8.9e-07	0.99(0.97-1.02)	0.64	0.747443	0.63944
		Headache	ukb-b-469	339	0.96(0.89-1.03)	0.22	0.96(0.86-1.06)	0.39	0.87(0.69-1.11)	0.27	0.729292	0.286976
		Hip pain	ukb-a-475	340	0.99(0.98-1.00)	0.1	0.99(0.97-1.00)	0.09	0.97(0.93-1.00)	0.08	0.867876	0.635457
		Neck and shoulder pain	ukb-a-472	340	0.97(0.96-0.99)	0.0013	0.97(0.95-0.99)	0.01	0.97(0.92-1.02)	0.27	0.513004	0.196021
		Stomach or abdominal pain	ukb-a-474	340	0.99(0.98-1.00)	0.0042	0.99(0.98-1.00)	0.13	0.97(0.94-1.00)	0.03	0.979759	0.120161
		Back pain(3+ months)	ukb-a-346	340	0.98(0.95-1.01)	0.12	0.97(0.93-1.02)	0.25	0.94(0.85-1.04)	0.25	0.655393	0.682685
		Back pain(1 month)	ukb-a-473	340	1.01(0.99-1.03)	0.24	1.01(0.99-1.03)	0.85	1.01(0.95-1.07)	0.82	0.99412	0.235691
		Knee pain(3+ months)	ukb-a-353	340	0.95(0.92-0.98)	0.00022	0.95(0.91-0.99)	0.02	0.90(0.82-0.99)	0.03	0.485457	0.621236
		Knee pain(1 month)	ukb-a-476	340	0.95(0.94-0.97)	3.9e-07	0.95(0.93-0.97)	9.1e-07	0.92(0.87-0.98)	0.0064	0.988592	0.248974
		Facial pain	ukb-a-471	340	1.00(1.00-1.01)	0.52	1.00(1.00-1.01)	0.44	1.00(0.99-1.01)	0.88	0.999983	0.82413
Hand grip strength(right, 2017)	ukb-a-379	Multisite chronic pain	-	225	0.94(0.90-0.98)	0.005	0.97(0.92-1.02)	0.25	1.03(0.87-1.21)	0.74	0.33977	0.0716091
		Chronic widespread pain	-	207	0.99(0.98-0.99)	8.1e-05	0.98(0.97-0.99)	7.1e-05	1.00(0.97-1.02)	0.89	0.711848	0.300767
		Headache	ukb-b-469	263	0.93(0.86-1.00)	0.04	0.94(0.85-1.04)	0.21	0.98(0.76-1.25)	0.85	0.445022	0.718925
		Hip pain	ukb-a-475	264	0.99(0.98-1.00)	0.11	0.99(0.98-1.01)	0.47	0.98(0.95-1.02)	0.43	0.957173	0.378293
		Neck and shoulder pain	ukb-a-472	264	0.98(0.96-0.99)	0.0059	0.99(0.97-1.01)	0.28	0.99(0.93-1.05)	0.68	0.508256	0.726876
		Stomach or abdominal pain	ukb-a-474	264	0.99(0.98-1.00)	0.03	0.99(0.98-1.01)	0.28	0.98(0.95-1.01)	0.26	0.995556	0.463395
		Back pain(3+ months)	ukb-a-346	264	0.98(0.95-1.01)	0.27	0.98(0.94-1.02)	0.34	0.92(0.82-1.03)	0.17	0.805033	0.14558
		Back pain(1 month)	ukb-a-473	264	1.01(0.99-1.03)	0.31	1.01(0.99-1.03)	0.51	1.04(0.98-1.10)	0.24	0.816154	0.279791
		Knee pain(3+ months)	ukb-a-353	264	0.96(0.93-0.98)	0.0019	0.96(0.92-1.00)	0.04	0.89(0.81-0.98)	0.02	0.891337	0.926697
		Knee pain(1 month)	ukb-a-476	264	0.96(0.94-0.98)	4.8e-06	0.95(0.93-0.97)	1.6e-06	0.92(0.87-0.99)	0.02	0.99389	0.610624
		Facial pain	ukb-a-471	264	1.00(1.00-1.00)	0.64	1.00(0.99-1.00)	0.62	1.01(1.00-1.03)	0.11	0.999932	0.0173801
Hand grip strength(left, 2018)	ukb-b-7478	Multisite chronic pain	-	294	0.94(0.90-0.98)	0.0054	0.96(0.91-1.01)	0.14	0.91(0.78-1.06)	0.22	0.872672	0.362889
		Chronic widespread pain	-	272	0.99(0.98-0.99)	0.00018	0.99(0.97-1.00)	0.0049	0.99(0.96-1.02)	0.43	0.849494	0.907796
		Headache	ukb-b-469	339	0.95(0.88-1.02)	0.14	0.98(0.89-1.09)	0.75	0.82(0.63-1.06)	0.13	0.990845	0.818461
		Hip pain	ukb-a-475	339	1.00(0.98-1.01)	0.45	0.99(0.98-1.00)	0.18	0.97(0.93-1.01)	0.19	0.981364	0.734485
		Neck and shoulder pain	ukb-a-472	339	0.97(0.96-0.99)	0.0013	0.97(0.96-0.99)	0.01	0.95(0.90-1.01)	0.12	0.526755	0.356882
		Stomach or abdominal pain	ukb-a-474	339	0.99(0.98-1.00)	0.0098	0.99(0.98-1.00)	0.06	0.98(0.95-1.01)	0.21	0.970909	0.30764
		Back pain(3+ months)	ukb-a-346	339	0.99(0.96-1.02)	0.45	0.99(0.94-1.03)	0.55	0.93(0.83-1.05)	0.24	0.963827	0.210826
		Back pain(1 month)	ukb-a-473	339	1.01(1.00-1.03)	0.09	1.02(1.00-1.04)	0.09	1.03(0.97-1.09	0.3	0.954619	0.0271492
		Knee pain(3+ months)	ukb-a-353	339	0.95(0.93-0.98)	0.00086	0.95(0.91-0.99)	0.02	0.89(0.80-0.98)	0.02	0.344737	0.521752
		Knee pain(1 month)	ukb-a-476	339	0.97(0.95-0.99)	0.0012	0.97(0.95-0.99)	0.0038	0.88(0.83-0.94)	5.5e-05	0.998735	0.345961
		Facial pain	ukb-a-471	339	1.00(0.99-1.00)	0.37	1.00(0.99-1.01)	0.84	1.00(0.98-1.01)	0.88	0.999868	0.942177
Hand grip strength(left, 2017)	ukb-a-374	Multisite chronic pain	-	203	0.94(0.90-0.99)	0.02	0.97(0.92-1.02)	0.21	0.91(0.75-1.09)	0.29	0.525836	0.989936
		Chronic widespread pain	-	191	0.99(0.98-1.00)	0.03	0.99(0.98-1.00)	0.04	0.99(0.96-1.02)	0.57	0.579794	0.552502
		Headache	ukb-b-469	238	0.95(0.88-1.03)	0.22	0.94(0.85-1.05)	0.28	0.96(0.71-1.31)	0.81	0.949829	0.789924
		Hip pain	ukb-a-475	238	0.99(0.98-1.00)	0.05	0.98(0.97-1.00)	0.03	0.99(0.95-1.04)	0.73	0.896242	0.712357
		Neck and shoulder pain	ukb-a-472	238	0.97(0.96-0.99)	0.0011	0.97(0.95-1.00)	0.02	0.96(0.90-1.03)	0.24	0.519999	0.341285
		Stomach or abdominal pain	ukb-a-474	238	0.99(0.98-1.00)	0.02	0.98(0.97-1.00)	0.02	0.98(0.95-1.00)	0.33	0.971471	0.361399
		Back pain(3+ months)	ukb-a-346	238	1.00(0.96-1.03)	0.77	1.00(0.95-1.04)	0.91	0.93(0.82-1.06)	0.29	0.755228	0.797588
		Back pain(1 month)	ukb-a-473	238	1.01(0.99-1.03)	0.19	1.01(0.99-1.03)	0.43	1.03(0.97-1.10)	0.34	0.886838	0.135811
		Knee pain(3+ months)	ukb-a-353	238	0.96(0.93-0.99)	0.0054	0.96(0.92-1.01)	0.09	0.90(0.80-1.01)	0.07	0.817521	0.69919
		Knee pain(1 month)	ukb-a-476	238	0.95(0.93-0.97)	1.7e-07	0.95(0.93-0.97)	1.5e-06	0.92(0.86-0.99)	0.02	0.9728	0.283486
		Facial pain	ukb-a-471	238	1.00(0.99-1.00)	0.19	1.00(0.99-1.00)	0.13	1.00(0.99-1.02)	0.58	0.957293	0.28605
Appendicular lean mass	GCST90000025	Multisite chronic pain	-	735	0.99(0.98-1.01）	0.31	0.99(0.97-1.01)	0.32	0.99(0.96-1.02)	0.49	0.677423	0.4056
		Chronic widespread pain	-	638	1.00(1.00-1.00)	0.22	1.00(1.00-1.00)	0.94	1.00(0.99-1.00)	0.19	0.995886	0.535934
		Headache	ukb-b-469	805	0.99(0.97-1.02)	0.54	0.99(0.96-1.03)	0.64	1.04(0.98-1.09)	0.17	0.893331	0.451551
		Hip pain	ukb-a-475	803	1.00(1.00-1.00)	0.46	1.00(1.00-1.01)	0.34	1.01(1.00-1.01)	0.1	0.999873	0.331839
		Neck and shoulder pain	ukb-a-472	803	0.99(0.99-1.00)	0.03	0.99(0.99-1.00)	0.04	0.99(0.98-1.01)	0.31	0.977427	0.863228
		Stomach or abdominal pain	ukb-a-474	803	0.99(0.99-1.00)	5e-05	0.99(0.99-1.00)	0.01	0.99(0.99-1.00)	0.06	0.999995	0.82689
		Back pain(3+ months)	ukb-a-346	803	1.00(0.99-1.01)	0.99	1.01(0.99-1.02)	0.23	1.01(0.99-1.04)	0.23	0.93414	0.356215
		Back pain(1 month)	ukb-a-473	803	1.01(1.01-1.02)	6.5e-05	1.01(1.00-1.02)	0.01	1.02(1.00-1.03)	0.0096	0.99993	0.411973
		Knee pain(3+ months)	ukb-a-353	803	1.00(0.99-1.01)	0.5	0.99(0.98-1.01)	0.38	0.98(0.96-1.00)	0.1	0.987392	0.752737
		Knee pain(1 month)	ukb-a-476	803	1.00(0.99-1.00)	0.8	1.00(0.99-1.01)	0.67	0.99(0.98-1.00)	0.16	0.998739	0.264063
		Facial pain	ukb-a-471	803	1.00(1.00-1.00)	0.77	1.00(1.00-1.00)	0.92	1.00(1.00-1.01)	0.05	1	0.0285402
Walking pace(2018)	ukb-b-4711	Multisite chronic pain	-	162	0.62(0.58-0.67)	5.3e-42	0.63(0.58-0.68)	1.1e-27	0.80(0.61-1.04)	0.1	0.990819	0.745582
		Chronic widespread pain	-	178	0.93(0.92-0.94)	5.6e-36	0.93(0.92-0.95)	4.3e-18	0.90(0.87-0.95)	1.3e-05	0.986042	0.606967
		Headache	ukb-b-469	211	0.65(0.58-0.74)	2.6e-12	0.63(0.53-0.74)	5.6e-08	0.75(0.48-1.19)	0.22	0.493017	0.674769
		Hip pain	ukb-a-475	212	0.88(0.87-0.90)	6e-41	0.88(0.86-0.90)	2.2e-25	0.88(0.82-0.94)	0.00029	0.968994	0.0623119
		Neck and shoulder pain	ukb-a-472	212	0.88(0.86-0.91)	8.1e-19	0.89(0.86-0.92)	7.2e-13	0.89(0.81-0.99)	0.04	0.830208	0.878935
		Stomach or abdominal pain	ukb-a-474	212	0.94(0.93-0.96)	1.1e-12	0.94(0.92-0.96)	2.5e-09	0.94(0.88-1.00)	0.03	0.944338	0.414705
		Back pain(3+ months)	ukb-a-346	212	0.81(0.78-0.85)	1.5e-19	0.83(0.78-0.89)	2.2e-08	0.83(0.70-0.98)	0.03	0.882772	0.123311
		Back pain(1 month)	ukb-a-473	212	0.86(0.84-0.88)	8.2e-31	0.86(0.83-0.89)	1.2e-20	0.91(0.82-1.00)	0.04	0.999816	0.86846
		Knee pain(3+ months)	ukb-a-353	212	0.86(0.83-0.90)	2.9e-11	0.87(0.81-0.92)	1.3e-05	0.93(0.79-1.10)	0.39	0.800691	0.361949
		Knee pain(1 month)	ukb-a-476	212	0.83(0.81-0.85)	3.6e-43	0.83(0.80-0.85)	2.9e-32	0.86(0.78-0.95)	0.0024	0.999851	0.889117
		Facial pain	ukb-a-471	212	0.99(0.98-0.99)	3.9e-05	0.99(0.98-1.00)	0.03	1.00(0.98-1.03)	0.89	0.99847	0.206375
Walking pace(2017)	ukb-a-513	Multisite chronic pain	-	106	0.63(0.59-0.68)	2.4e-33	0.63(0.57-0.69)	2.7e-20	0.80(0.59-1.09)	0.17	0.968371	0.510693
		Chronic widespread pain	-	110	0.93(0.92-0.94)	8.6e-33	0.94(0.92-0.95)	1.3e-15	0.92(0.88-0.97)	0.00082	0.996449	0.711722
		Headache	ukb-b-469	135	0.65(0.56-0.75)	6.5e-09	0.64(0.53-0.76)	1.2e-06	0.76(0.43-1.36)	0.36	0.584758	0.664855
		Hip pain	ukb-a-475	137	0.88(0.87-0.90)	5.6e-32	0.89(0.87-0.92)	9.6e-17	0.90(0.84-0.98)	0.01	0.989424	0.248837
		Neck and shoulder pain	ukb-a-472	137	0.87(0.84-0.89)	7.2e-23	0.88(0.85-0.91)	3.5e-11	0.84(0.75-0.93)	0.0018	0.807945	0.626728
		Stomach or abdominal pain	ukb-a-474	137	0.94(0.93-0.96)	1.9e-10	0.93(0.91-0.96)	7.8e-09	0.91(0.85-0.97)	0.0047	0.600171	0.0181007
		Back pain(3+ months)	ukb-a-346	137	0.81(0.77-0.85)	2.9e-16	0.79(0.74-0.85)	3.5e-10	0.83(0.69-1.01)	0.07	0.995301	0.690583
		Back pain(1 month)	ukb-a-473	137	0.85(0.83-0.88)	7.3e-32	0.85(0.82-0.88)	1.9e-18	0.83(0.75-0.91)	0.00025	0.979589	0.420792
		Knee pain(3+ months)	ukb-a-353	137	0.91(0.87-0.96)	0.00016	0.90(0.84-0.97)	0.0035	0.91(0.76-1.10)	0.33	0.966792	0.77051
		Knee pain(1 month)	ukb-a-476	137	0.83(0.81-0.85)	6.8e-40	0.85(0.82-0.88)	1.5e-20	0.83(0.75-0.92)	0.00074	0.999321	0.481393
		Facial pain	ukb-a-471	137	0.99(0.98-0.99)	5.1e-05	0.99(0.98-1.00)	0.01	1.02(0.99-1.04)	0.23	0.978075	0.0584212
Chronic pain as exposure (replication)
Exposures		Outcomes		nSNP	IVW		Weighted median		MR Egger		Sensitivity analysis
Chronic pain	GWAS ID	Sarcopenia	GWAS ID		OR(95%CI)	P-val	OR(95%CI)	P-val	OR(95%CI)	P-val	Heterogeneity Q p_value	Pleiotropy p_value
Multisite chronic pain	-	Hand grip strength(EWGSOP)	GCST90007526	145	1.32(1.17-1.49)	8e-06	1.31(1.13-1.52)	0.00045	1.16(0.68-1.99)	0.59	0.744804	0.929637
		Hand grip strength(FNIH)	GCST90007529	146	1.47(1.24-1.75)	1.3e-05	1.39(1.11-1.73)	0.0039	1.93(0.90-4.17)	0.09	0.903614	0.804979
		Hand grip strength(right, 2018)	ukb-b-10215	145	0.92(0.89-0.96)	2.8e-05	0.95(0.91-0.98)	0.00099	0.88(0.74-1.04)	0.13	0.280661	0.420288
		Hand grip strength(right, 2017)	ukb-a-379	143	0.92(0.89-0.96)	6e-05	0.95(0.92-0.99)	0.0065	0.88(0.70-0.99)	0.04	0.449355	0.857705
		Hand grip strength(left, 2018)	ukb-b-7478	145	0.93(0.90-0.97)	0.00071	0.95(0.92-0.99)	0.0067	0.89(0.76-1.06)	0.2	0.596516	0.279501
		Hand grip strength(left, 2017)	ukb-a-374	143	0.93(0.90-0.97)	0.00074	0.95(0.91-0.98)	0.0035	0.83(0.70-0.99)	0.04	0.842693	0.376312
		Appendicular lean mass	GCST90000025	131	0.95(0.91-0.99)	0.02	0.95(0.90-0.99)	0.02	1.01(0.86-1.19)	0.92	0.426092	0.784517
		Walking pace(2018)	ukb-b-4711	145	0.83(0.81-0.86)	7.3e-32	0.88(0.85-0.90)	6.7e-20	0.78(0.68-0.89)	0.00023	0.83759	0.432279
		Walking pace(2017)	ukb-a-513	143	0.83(0.80-0..85)	1.5e-29	0.86(0.83-0.89)	4.5e-17	0.75(0.65-0.86)	0.00011	0.87177	0.449086
Chronic widespread pain	-	Hand grip strength(EWGSOP)	GCST90007526	27	3.00(0.88-10.28)	0.08	4.54(0.84-24.65)	0.08	2.14(0.06-75.37)	0.68	0.893166	0.844716
		Hand grip strength(FNIH)	GCST90007529	27	12.83(2.19-75.13)	0.0047	16.34(1.40-191.01)	0.03	23.95(0.14-4.13.83)	0.24	0.980787	0.596391
		Hand grip strength(right, 2018)	ukb-b-10215	27	0.90(0.60-1.34)	0.6	0.76(0.51-1.13)	0.18	1.17(0.37-3.73)	0.79	0.263775	0.277297
		Hand grip strength(right, 2017)	ukb-a-379	27	0.88(0.60-1.28)	0.49	0.78(0.51-1.20)	0.26	1.42(0.48-4.19)	0.53	0.849175	0.963782
		Hand grip strength(left, 2018)	ukb-b-7478	27	0.89(0.59-1.33)	0.56	0.82(0.55-1.22)	0.32	1.04(0.32-3.40)	0.95	0.488353	0.980534
		Hand grip strength(left, 2017)	ukb-a-374	27	0.91(0.61-1.37)	0.66	1.04(0.69-1.58)	0.84	1.51(0.47-4.81)	0.5	0.729902	0.821243
		Appendicular lean mass	GCST90000025	23	1.10(0.69-1.76)	0.68	1.01(0.58-1.73)	0.98	0.34(0.11-1.12)	0.09	3.64e-32	0.754661
		Walking pace(2018)	ukb-b-4711	27	0.45(0.32-0.63)	6.1e-06	0.52(0.36-0.73)	0.0002	0.37(0.14-1.04)	0.07	0.663177	0.066442
		Walking pace(2017)	ukb-a-513	27	0.44(0.31-0.63)	6.1e-06	0.54(0.36-0.80)	0.0022	0.31(0.11-0.86)	0.03	0.711175	0.287982
Headache	ukb-b-469	Hand grip strength(EWGSOP)	GCST90007526	20	0.97(0.86-1.09)	0.62	0.90(0.78-1.04)	0.15	0.94(0.70-1.26)	0.68	0.6676	0.819464
		Hand grip strength(FNIH)	GCST90007529	20	0.95(0.83-1.10)	0.52	0.85(0.69-1.05)	0.14	0.81(0.57-1.16)	0.26	0.945248	0.744365
		Hand grip strength(right, 2018)	ukb-b-10215	20	1.00(0.97-1.03)	0.95	1.01(0.98-1.04)	0.57	1.04(0.97-1.12)	0.27	0.427904	0.639744
		Hand grip strength(right, 2017)	ukb-a-379	19	1.01(0.98-1.04)	0.72	1.01(0.97-1.04)	0.73	1.00(0.93-1.09)	0.93	0.888327	0.268306
		Hand grip strength(left, 2018)	ukb-b-7478	20	0.99(0.96-1.03)	0.74	1.00(0.96-1.03)	0.93	1.03(0.95-1.11)	0.53	0.316486	0.380511
		Hand grip strength(left, 2017)	ukb-a-374	19	1.00(0.96-1.03)	0.93	1.00(0.96-1.04)	0.96	1.01(0.92-1.11)	0.82	0.725489	0.0268241
		Appendicular lean mass	GCST90000025	19	0.96(0.93-0.99)	0.0035	0.94(0.91-0.98)	0.0018	0.93(0.87-0.99)	0.04	0.0882362	0.467975
		Walking pace(2018)	ukb-b-4711	20	0.97(0.95-1.00)	0.02	0.97(0.95-1.00)	0.04	1.01(0.95-1.07)	0.72	0.716976	0.540977
		Walking pace(2017)	ukb-a-513	19	0.96(0.94-0.99)	0.0056	0.96(0.93-0.99)	0.0051	0.98(0.91-1.04)	0.48	0.585769	0.0922417
Hip pain	ukb-a-475	Hand grip strength(EWGSOP)	GCST90007526	26	1.25(0.50-3.11)	0.63	1.61(0.55-4.71)	0.38	2.80(0.28-28.33)	0.39	0.784894	0.229021
		Hand grip strength(FNIH)	GCST90007529	26	0.86(0.30-2.53)	0.79	0.70(0.15-3.34)	0.66	12.30(0.82-184.60)	0.08	0.479319	0.0471642
		Hand grip strength(right, 2018)	ukb-b-10215	29	0.97(0.67-1.41)	0.88	0.89(0.70-1.14)	0.35	0.48(0.20-1.20)	0.13	0.719492	0.443905
		Hand grip strength(right, 2017)	ukb-a-379	29	0.92(0.62-1.36)	0.68	0.79(0.60-1.03)	0.08	0.45(0.18-1.15)	0.11	0.32256	0.254461
		Hand grip strength(left, 2018)	ukb-b-7478	29	0.96(0.66-1.38)	0.81	0.81(0.65-1.01)	0.06	0.53(0.22-1.30)	0.18	0.371558	0.126356
		Hand grip strength(left, 2017)	ukb-a-374	29	0.90(0.62-1.31)	0.58	0.73(0.55-0.96)	0.02	0.51(0.20-1.30)	0.17	0.553675	0.517467
		Appendicular lean mass	GCST90000025	25	0.83(0.59-1.15)	0.26	0.97(0.70-1.34)	0.85	0.80(0.35-1.81)	0.59	0.470235	0.704826
		Walking pace(2018)	ukb-b-4711	29	0.60(0.46-0.79)	0.00027	0.77(0.63-0.94)	0.01	0.62(0.31-1.23)	0.18	0.756311	0.749731
		Walking pace(2017)	ukb-a-513	29	0.54(0.40-0.73)	5.1e-05	0.65(0.51-0.82)	0.00024	0.55(0.26-1.16)	0.13	0.477629	0.0292146
Neck or shoulder pain	ukb-a-472	Hand grip strength(EWGSOP)	GCST90007526	39	2.28(1.20-4.35)	0.01	2.52(1.20-5.30)	0.01	1.69(0.16-17.76)	0.66	0.285106	0.441206
		Hand grip strength(FNIH)	GCST90007529	39	2.53(1.14-5.63)	0.02	2.31(0.88-6.06)	0.09	3.77(0.21-68.13)	0.37	0.853205	0.676573
		Hand grip strength(right, 2018)	ukb-b-10215	42	0.75(0.60-0.94)	0.01	0.91(0.77-1.06)	0.21	0.50(0.24-1.02)	0.07	0.571587	0.0742303
		Hand grip strength(right, 2017)	ukb-a-379	42	0.71(0.56-0.90)	0.0054	0.94(0.78-1.21)	0.48	0.47(0.21-1.03)	0.07	0.153206	0.1218
		Hand grip strength(left, 2018)	ukb-b-7478	42	0.78(0.62-0.97)	0.03	0.85(0.73-0.99)	0.04	0.57(0.27-1.20)	0.15	0.560079	0.109524
		Hand grip strength(left, 2017)	ukb-a-374	42	0.74(0.58-0.94)	0.01	0.85(0.70-1.03)	0.09	0.51(0.23-1.13)	0.11	0.30024	0.145795
		Appendicular lean mass	GCST90000025	35	0.74(0.61-0.88)	0.00096	0.70(0.57-0.86)	0.00086	0.75(0.53-1.30)	0.31	0.131379	0.660095
		Walking pace(2018)	ukb-b-4711	42	0.69(0.60-0.81)	2.2e-06	0.83(0.73-0.94)	0.0037	0.52(0.32-0.85)	0.01	0.489356	0.478978
		Walking pace(2017)	ukb-a-513	42	0.66(0.57-0.77)	7.5e-08	0.72(0.62-0.83)	6.2e-06	0.51(0.31-0.83)	0.01	0.804474	0.920312
Stomach or abdominal pain	ukb-a-474	Hand grip strength(EWGSOP)	GCST90007526	20	3.24(0.85-12.42)	0.09	3.26(0.77-13.87)	0.11	1.08(0.02-77.23)	0.97	0.91651	0.848585
		Hand grip strength(FNIH)	GCST90007529	20	2.75(0.32-23.99)	0.36	4.53(0.55-37.42)	0.16	1.25(0.01-1299.04)	0.95	0.620006	0.859198
		Hand grip strength(right, 2018)	ukb-b-10215	20	0.77(0.53-1.10)	0.15	0.98(0.74-1.31)	0.92	1.25(0.41-3.86)	0.71	0.92799	0.479182
		Hand grip strength(right, 2017)	ukb-a-379	20	0.83(0.53-1.30)	0.41	0.91(0.63-1.31)	0.61	1.83(0.45-7.37)	0.41	0.541752	0.293134
		Hand grip strength(left, 2018)	ukb-b-7478	20	0.77(0.54-1.09)	0.14	0.98(0.72-1.32)	0.88	1.72(0.60-4.96)	0.33	0.881191	0.107262
		Hand grip strength(left, 2017)	ukb-a-374	20	0.79(0.51-1.22)	0.29	0.90(0.64-1.28)	0.57	2.20(0.60-8.05)	0.25	0.903554	0.246767
		Appendicular lean mass	GCST90000025	18	0.85(0.51-1.43)	0.54	0.74(0.48-1.15)	0.18	3.69(0.90-15.15)	0.09	0.920616	0.391812
		Walking pace(2018)	ukb-b-4711	20	0.70(0.57-0.84)	0.00023	0.80(0.62-1.04)	0.09	1.00(0.55-1.80)	0.99	0.797053	0.557412
		Walking pace(2017)	ukb-a-513	20	0.68(0.51-0.91)	0.0084	0.95(0.69-1.29)	0.73	0.89(0.36-2.18)	0.8	0.846363	0.948461
Back pain(3+ months)	ukb-a-346	Hand grip strength(EWGSOP)	GCST90007526	12	0.95(0.64-1.42)	0.82	1.00(0.59-1.69)	0.99	1.38(0.57-3.35)	0.49	0.41048	0.37778
		Hand grip strength(FNIH)	GCST90007529	12	0.87(0.43-1.77)	0.71	0.56(0.25-1.23)	0.15	1.34(0.27-0.68)	0.73	0.336676	0.245923
		Hand grip strength(right, 2018)	ukb-b-10215	12	0.95(0.88-1.03)	0.22	0.97(0.87-1.08)	0.57	0.96(0.80-1.15)	0.66	0.739032	0.831773
		Hand grip strength(right, 2017)	ukb-a-379	12	0.90(0.82-0.99)	0.03	0.93(0.83-1.05)	0.24	0.95(0.77-1.16)	0.63	0.881132	0.541386
		Hand grip strength(left, 2018)	ukb-b-7478	12	0.98(0.89-1.08)	0.64	0.98(0.88-1.09)	0.72	1.02(0.82-1.27)	0.88	0.952781	0.72338
		Hand grip strength(left, 2017)	ukb-a-374	12	0.95(0.86-1.05)	0.32	1.03(0.91-1.18)	0.62	1.06(0.84-1.32)	0.65	0.564911	0.230915
		Appendicular lean mass	GCST90000025	10	1.02(0.84-1.24)	0.81	1.10(0.92-1.31)	0.29	1.24(0.82-1.87)	0.34	0.525775	0.806727
		Walking pace(2018)	ukb-b-4711	12	0.98(0.92-1.05)	0.55	0.99(0.91-1.08)	0.82	1.00(0.86-1.16)	0.99	0.551483	0.772239
		Walking pace(2017)	ukb-a-513	12	0.98(0.91-1.06)	0.61	0.96(0.86-1.07)	0.46	1.02(0.85-1.22)	0.84	0.849422	0.727617
Back pain(1 month)	ukb-a-473	Hand grip strength(EWGSOP)	GCST90007526	60	0.78(0.50-1.21)	0.26	1.12(0.66-1.90)	0.68	0.18(0.04-0.78)	0.03	0.802512	0.958402
		Hand grip strength(FNIH)	GCST90007529	60	0.71(0.41-1.24)	0.23	0.90(0.43-1.89)	0.79	0.10(0.02-0.63)	0.02	0.861097	0.249708
		Hand grip strength(right, 2018)	ukb-b-10215	61	1.12(0.99-1.26)	0.07	1.10(0.98-1.23)	0.11	1.14(0.75-1.73)	0.54	0.868302	0.974581
		Hand grip strength(right, 2017)	ukb-a-379	61	1.09(0.96-1.25)	0.19	1.03(0.90-1.17)	0.66	1.06(0.67-1.66)	0.82	0.996757	0.876577
		Hand grip strength(left, 2018)	ukb-b-7478	61	1.11(0.99-1.25)	0.08	1.14(1.02-1.27)	0.02	1.06(0.71-1.58)	0.78	0.668308	0.260832
		Hand grip strength(left, 2017)	ukb-a-374	61	1.06(0.94-1.20)	0.34	1.02(0.89-1.16)	0.82	0.98(0.64-1.50)	0.92	0.92298	0.3118
		Appendicular lean mass	GCST90000025	54	1.00(0.85-1.19)	0.96	1.02(0.86-1.20)	0.84	0.77(0.44-1.33)	0.35	0.732589	0.790998
		Walking pace(2018)	ukb-b-4711	61	0.79(0.72-0.86)	8.5e-08	0.79(0.72-0.87)	3.4e-06	0.80(0.60-1.08)	0.15	0.667687	0.462237
		Walking pace(2017)	ukb-a-513	61	0.78(0.70-0.86)	6.9e-07	0.77(0.69-0.86)	4.2e-06	0.72(0.51-1.01)	0.06	0.617584	0.307687
Knee pain(3+ months)	ukb-a-353	Hand grip strength(EWGSOP)	GCST90007526	10	0.83(0.54-1.28)	0.4	0.96(0.56-1.64)	0.87	0.57(0.23-1.39)	0.25	0.825588	0.370152
		Hand grip strength(FNIH)	GCST90007529	10	0.63(0.33-1.21)	0.17	0.43(0.19-0.98)	0.04	0.59(0.14-2.49)	0.49	0.556393	0.501656
		Hand grip strength(right, 2018)	ukb-b-10215	10	1.01(0.92-1.11)	0.81	0.97(0.87-1.10)	0.06	0.99(0.81-1.21)	0.93	0.81951	0.661413
		Hand grip strength(right, 2017)	ukb-a-379	10	1.01(0.91-1.12)	0.89	1.02(0.89-1.17)	0.82	0.97(0.78-1.20)	0.76	0.760866	0.67863
		Hand grip strength(left, 2018)	ukb-b-7478	10	1.02(0.93-1.11)	0.72	1.02(0.91-1.15)	0.68	0.90(0.75-1.08)	0.3	0.636928	0.184287
		Hand grip strength(left, 2017)	ukb-a-374	10	1.00(0.90-1.10)	0.94	1.01(0.89-1.14)	0.92	0.89(0.71-1.10)	0.3	0.863183	0.257181
		Appendicular lean mass	GCST90000025	10	1.13(0.93-1.38)	0.22	1.10(0.91-1.32)	0.33	1.20(0.78-1.85)	0.43	0.131462	0.466338
		Walking pace(2018)	ukb-b-4711	10	0.95(0.88-1.02)	0.18	0.95(0.86-1.04)	0.27	0.96(0.82-1.13)	0.65	0.739596	0.941614
		Walking pace(2017)	ukb-a-513	10	0.95(0.86-1.05)	0.28	0.93(0.82-1.05)	0.22	1.00(0.81-1.24)	0.99	0.425554	0.705039
Knee pain(1 month)	ukb-a-476	Hand grip strength(EWGSOP)	GCST90007526	57	1.87(1.12-3.11)	0.02	1.09(0.61-1.94)	0.78	0.70(0.11-4.57)	0.71	0.702616	0.581064
		Hand grip strength(FNIH)	GCST90007529	56	1.77(0.89-3.50)	0.1	1.24(0.52-2.96)	0.62	0.97(0.08-11.81)	0.98	0.798421	0.776389
		Hand grip strength(right, 2018)	ukb-b-10215	59	0.79(0.64-0.97)	0.03	0.95(0.84-1.08)	0.45	0.55(0.26-1.18)	0.13	0.437895	0.484678
		Hand grip strength(right, 2017)	ukb-a-379	59	0.76(0.62-0.94)	0.01	0.88(0.75-1.04)	0.13	0.49(0.23-1.07)	0.08	0.680894	0.613068
		Hand grip strength(left, 2018)	ukb-b-7478	59	0.83(0.68-1.00)	0.05	0.93(0.82-1.06)	0.29	0.65(0.32-1.30)	0.23	0.641217	0.686727
		Hand grip strength(left, 2017)	ukb-a-374	59	0.80(0.67-0.97)	0.02	0.87(0.75-1.01)	0.06	0.63(0.32-1.27)	0.2	0.421208	0.537564
		Appendicular lean mass	GCST90000025	49	0.97(0.81-1.16)	0.74	0.86(0.73-1.03)	0.09	1.56(0.84-2.87)	0.16	0.510125	0.520503
		Walking pace(2018)	ukb-b-4711	59	0.67(0.60-0.76)	3.8e-11	0.72(0.64-0.80)	4.5e-09	0.84(0.55-1.28)	0.41	0.68994	0.768807
		Walking pace(2017)	ukb-a-513	59	0.63(0.56-0.71)	7.5e-15	0.68(0.60-0.77)	1.1e-09	0.84(0.55-1.28)	0.42	0.833505	0.594926
Facial pain	ukb-a-471	Hand grip strength(EWGSOP)	GCST90007526	21	3.57(0.41-31.30)	0.25	4.49(0.23-87.96)	0.32	2.52(0.03-243.4)	0.7	0.41299	0.635924
		Hand grip strength(FNIH)	GCST90007529	21	8.09(0.44-149.39)	0.16	9.88(0.15-653.59)	0.28	7.14(0.02-3322.41)	0.54	0.432358	0.964431
		Hand grip strength(right, 2018)	ukb-b-10215	21	0.75(0.46-1.21)	0.24	1.09(0.59-2.02)	0.78	0.38(0.15-0.99)	0.06	0.410133	0.257908
		Hand grip strength(right, 2017)	ukb-a-379	21	0.72(0.44-1.19)	0.2	1.13(0.58-2.21)	0.72	0.35(0.13-0.95)	0.05	0.947222	0.550086
		Hand grip strength(left, 2018)	ukb-b-7478	21	0.81(0.54-1.23)	0.33	1.08(0.60-1.92)	0.8	0.36(0.16-0.83)	0.03	0.618231	0.0892129
		Hand grip strength(left, 2017)	ukb-a-374	21	0.67(0.40-1.11)	0.12	0.50(0.26-0.99)	0.04	0.33(0.12-0.93)	0.04	0.603447	0.189
		Appendicular lean mass	GCST90000025	21	1.39(0.64-3.01)	0.41	1.33(0.60-2.96)	0.48	0.54(0.11-2.56)	0.45	0.401663	0.119907
		Walking pace(2018)	ukb-b-4711	21	0.75(0.49-1.15)	0.19	0.73(0.44-1.22)	0.23	0.62(0.26-1.49)	0.3	0.853809	0.632908
		Walking pace(2017)	ukb-a-513	21	0.68(0.42-1.10)	0.12	0.94(0.53-1.65)	0.82	0.73(0.26-2.03)	0.55	0.871602	0.966367
