# Supplementary material for: Sarcopenia and chronic pain: Identification of shared genetic determinants and therapeutic implication
Source: Medicine (Baltimore). 2026 May 15;105(20):e48819. doi: 10.1097/MD.0000000000048819 (PMC13183096; doi:10.1097/MD.0000000000048819)
Supplement: Supplementary file 5 [file medi-105-e48819-s006.xlsx]

## Sheet: Table S5
Table S5. Genes significant in SMR analysis.
HGS(EWGSOP)
eQTLgen wholeblood eQTL						GTEx wholeblood eQTL						GTEx muscleskeletal eQTL
Exposure(gene)	topSNP	b_SMR	p_SMR	FDR	p_HEIDI	Exposure(gene)	topSNP	b_SMR	p_SMR	FDR	p_HEIDI	Exposure(gene)	topSNP	b_SMR	p_SMR	FDR	p_HEIDI
DYM	rs549201	-0.211404	2.6e-09	3.07e-07	0.224538	DDX42	rs2854153	0.329541	0.000323148	0.000323148	0.131029	NUP160	rs2290850	0.177645	0.000363012	0.000370574	0.172635
VARS2	rs707939	0.262705	2.95e-08	6.34e-07	0.44818	VARS2	rs2844476	0.302147	0.000291638	0.000297714	0.460134	PRRC2A	rs2844476	0.261267	0.000252877	0.000275354	0.217209
ERP27	rs2445388	-0.0715196	3.67e-08	6.46e-07	0.161805	MAP1LC3A	rs2378135	-0.257422	0.000172364	0.00019195	0.154063	DDX42	rs11658175	0.319081	0.000176286	0.000200885	0.0618894
ZBTB38	rs1344674	-0.171735	4.45e-08	7.01e-07	0.216309	HLA-S	rs2077492	0.112551	0.000131219	0.000153089	0.758347	BAG6	rs2844479	0.406911	0.000150739	0.000178108	0.209997
MGP	rs2445388	0.206731	7.32e-08	1.02e-06	0.0601011	STK19P	rs592229	0.101354	0.000108031	0.00012911	0.10381	APOM	rs2844458	0.273766	0.000124302	0.00015227	0.330552
HLA-B	rs6449	-0.278224	1.14e-07	1.41e-06	0.0979278	TAP2	rs9274835	-0.23586	9.08e-05	0.000114126	0.196685	GPANK1	rs2844476	-0.262299	0.000107872	0.000142858	0.210587
RBM39	rs143384	-0.885663	1.54e-07	1.65e-06	0.599444	XXbac-BPG299F13.17	rs2753960	-0.300794	7.97e-05	0.000110212	0.153703	ACSS2	rs6088618	-0.268613	6.24e-05	8.99e-05	0.621641
PRRC2A	rs707939	0.282994	1.87e-07	1.92e-06	0.197867	XXbac-BPG248L24.12	rs2844479	0.123777	7.48e-05	0.000110212	0.446782	RNF5	rs2753960	0.300748	2.78e-05	5.04e-05	0.226479
NOTCH4	rs6449	-0.401566	2.1e-07	2.06e-06	0.130846	DDX39B	rs41268899	-0.188553	7.7e-05	0.000110212	0.750558	MTCH2	rs34923397	0.155667	2.25e-05	4.42e-05	0.0673622
PPT2	rs4151657	-0.317097	2.72e-07	2.57e-06	0.297966	TRPC4AP	rs2273684	0.284529	7.38e-05	0.000110212	0.107488	DDAH2	rs805293	0.434319	1.81e-05	3.86e-05	0.382543
EGFL8	rs41268896	-0.394456	3.34e-07	2.92e-06	0.0611115	FTSJ3	rs9902275	-0.173737	6.69e-05	0.000105772	0.0621843	CSNK2B	rs812561	-0.367994	1.53e-05	3.75e-05	0.59173
JMJD4	rs10799444	0.165759	4.22e-07	3.56e-06	0.405484	HLA-DOB	rs9274747	0.212168	3.17e-05	5.76e-05	0.136267	MAP1LC3A	rs6059938	-0.184373	1.35e-05	3.49e-05	0.33591
PBX2	rs41268896	0.325623	4.6e-07	3.75e-06	0.612069	MYBPC3	rs67116452	-0.177847	2.8431e-05	5.36e-05	0.0998768	HLA-DRA	rs28952268	0.185854	4.72e-06	2.1e-05	0.293582
EBPL	rs9535455	0.378304	6.89e-07	4.85e-06	0.139423	DYM	rs7231453	-0.215201	2.13e-05	4.53e-05	0.206099	HLA-DRB6	rs28366316	0.0378617	4.1e-06	2.01e-05	0.0876098
MICB	rs2507954	0.327269	1.58e-06	8.09e-06	0.152528	HLA-DRB9	rs7762488	0.0837719	1.84e-05	4.29e-05	0.0592213	HLA-DQA1	rs9273344	-0.121284	2.65e-08	2.6e-07	0.312478
RCBTB1	rs12872671	0.552043	2.05e-06	9.66e-06	0.349241	HLA-DRB1	rs9271465	-0.194547	9.44e-06	2.89e-05	0.280057	HLA-DQB1-AS1	rs9273344	-0.0919557	1.77e-08	2.17e-07	0.342847
ARHGDIB	rs7134290	-0.517054	2.47e-06	1.1e-05	0.0993351	CYP21A1P	rs204883	0.0849358	8.8e-06	2.87e-05	0.0778928	HLA-DQB2	rs9273344	0.0582875	2.41e-09	5.9e-08	0.212067
HSPA1B	rs707939	0.497136	2.83e-06	1.22e-05	0.164485	ZBTB38	rs724016	-0.254568	4.08e-06	1.44e-05	0.228181	HLA-DQB1	rs9273344	-0.0578899	1.04e-09	5.09e-08	0.0934436
ACP2	rs326217	0.146188	3.66e-06	1.39e-05	0.193676	HLA-DRB6	rs28366332	0.0532782	1.42e-06	9.5e-06	0.0557274
DLEU7	rs3095527	0.668986	3.43e-06	1.39e-05	0.111473	ERP27	rs2445388	-0.200276	1.55e-06	9.5e-06	0.093597
DLEU1-AS1	rs3095527	0.668986	3.43e-06	1.39e-05	0.111473	SLC5A11	rs8059004	0.0385772	2.31e-07	1.88e-06	0.0628044
MYBPC3	rs11039203	-0.0627737	4.64e-06	1.46e-05	0.111287	UQCC1	rs6060401	0.21762	8.33e-08	8.17e-07	0.093045
C1QTNF4	rs2290850	-0.0799436	4.42e-06	1.46e-05	0.0627537	HLA-DQB1-AS1	rs9273344	-0.142853	1.46e-08	1.79e-07	0.0757068
RNF5	rs9272426	-0.280216	4.26e-06	1.46e-05	0.0673694	HLA-DQA1	rs9273344	-0.167105	6.41e-09	1.05e-07	0.543506
CCHCR1	rs6902493	-0.536288	4.73e-06	1.46e-05	0.143172	HLA-DQB1	rs9273344	-0.076218	9.76e-10	2.56e-08	0.117597
SLC39A8	rs13107325	-0.76619	6.04e-06	1.58e-05	0.840416	HLA-DQB2	rs9273344	0.0609039	1.05e-09	2.56e-08	0.301845
DDR1	rs2736428	0.392567	6.93e-06	1.67e-05	0.0509968
TNRC6A	rs9922436	-0.503805	7.18e-06	1.71e-05	0.160691
VWA7	rs2507954	0.327204	9.53e-06	2.16e-05	0.143367
GBE1	rs4856368	-0.417467	1.03e-05	2.29e-05	0.069391
NTHL1	rs2516726	0.397914	1.11e-05	2.41e-05	0.318854
PSMC3	rs67116452	0.326345	1.61e-05	3.09e-05	0.0908297
NEU1	rs707939	0.60115	1.68e-05	3.11e-05	0.46514
ERGIC3	rs6060401	1.08237	1.77e-05	3.22e-05	0.224822
PKD1	rs13333747	-0.336412	1.86e-05	3.3e-05	0.107783
DDB2	rs326217	0.432316	2.25e-05	3.74e-05	0.269145
PSMC5	rs28463311	0.266985	2.33e-05	3.84e-05	0.0559326
FNBP4	rs2290850	0.41546	2.7e-05	4.4e-05	0.078646
EHMT2	rs3020644	-0.43747	3.51e-05	5.48e-05	0.0570522
ATP6V1G2	rs2072633	0.470864	3.8e-05	5.86e-05	0.189086
WBP11	rs725445	-0.638218	4.01e-05	6.11e-05	0.29315
RNPS1	rs9928737	0.561782	4.2e-05	6.19e-05	0.119656
PTPRJ	rs2930191	-0.4506	4.85e-05	7.02e-05	0.790694
RAPSN	rs2930191	-0.494577	4.84e-05	7.02e-05	0.438459
AGAP3	rs10952289	0.897709	4.97e-05	7.06e-05	0.162792
TGFA	rs3755381	0.918828	5.54e-05	7.74e-05	0.525888
AQP9	rs2704196	0.884072	6.06e-05	8.27e-05	0.371823
LTA	rs2072633	-0.513643	6.99e-05	9.21e-05	0.0872473
MADD	rs2930191	0.551638	7.73e-05	9.98e-05	0.266066
CD79B	rs2011732	-0.827706	9.22e-05	0.00011453	0.704258
EEF1DP7	rs7223966	-0.405743	9.8e-05	0.000120428	0.10154
FKBPL	rs9271411	0.402572	0.000120978	0.000140328	0.0666472
MSH5	rs2072633	0.360808	0.0001213	0.000140328	0.205917
GIMAP8	rs12667112	0.921939	0.000135731	0.000155497	0.289957
SYNGR3	rs12445258	-0.534278	0.000154151	0.000172415	0.0700925
MTCH2	rs2290850	-0.675517	0.000206473	0.000225591	0.277974
HCP5	rs2734335	0.518152	0.000226563	0.00024415	0.0787246
PTPMT1	rs34923397	-0.641081	0.000285831	0.00029586	0.0978819
GSS	rs10747514	0.844302	0.00029168	0.000300596	0.185673
RASA2	rs6440008	-0.496247	0.000303165	0.000308391	0.0702232
HGS(FNIH)
eQTLgen wholeblood eQTL						GTEx wholeblood eQTL						GTEx muscleskeletal eQTL
Exposure(gene)	topSNP	b_SMR	p_SMR	FDR	p_HEIDI	Exposure(gene)	topSNP	b_SMR	p_SMR	FDR	p_HEIDI	Exposure(gene)	topSNP	b_SMR	p_SMR	FDR	p_HEIDI
GIMAP8	rs12667112	1.19958	0.000302743	0.000302743	0.472604	LY6G5B	rs3104414	-0.581447	0.000369834	0.000369834	0.492079	NOTCH4	rs9268362	0.288229	6.63e-05	7.58e-05	0.31164
UGGT1	rs58307253	1.11193	0.000218781	0.000223869	0.0611172	DYM	rs9967417	-0.283526	0.000172312	0.000189543	0.124361	HLA-DRA	rs28952268	0.26945	8.32e-06	1.8e-05	0.132719
AQP9	rs2704196	1.10617	0.000199876	0.000209394	0.414434	HLA-DOB	rs9274747	0.291115	8.31e-05	0.000112813	0.200528	HLA-DRB6	rs28366316	0.058667	2.01e-06	1.8e-05	0.775461
PCYOX1	rs3771496	1.21807	0.000194528	0.000206246	0.0876583	TAP2	rs9274830	-0.351039	8.3e-05	0.000112813	0.487032	HLA-DRB1	rs9271589	-0.155871	6.33e-06	1.8e-05	0.111505
KCNE3	rs11236209	-1.09854	0.000172254	0.00018714	0.667911	CYP21A1P	rs4321864	0.174091	5.8e-05	9.11e-05	0.49758	HLA-DQA1	rs9271365	-0.161356	3.4e-05	4.95e-05	0.253796
AGAP3	rs10952289	1.1371	0.000143579	0.000159936	0.220086	STK19P	rs9268627	0.236341	1.4e-05	3.42e-05	0.995063	HLA-DQB1-AS1	rs9275273	-0.112424	1.57e-05	2.61e-05	0.356227
RPL17	rs550258	1.15155	8.58e-05	0.000103455	0.593969	HLA-DQA1	rs9271365	-0.217857	1.28e-05	3.42e-05	0.0785886	HLA-DQA2	rs9271430	0.0520764	5.5e-06	1.8e-05	0.0637848
TGFA	rs3771496	1.05084	7.23e-05	9.35e-05	0.0633686	HLA-DQB2	rs9271365	0.0851401	6.26e-06	2.3e-05	0.214499
PGM5	rs78940498	-0.735387	6.32e-05	8.3e-05	0.0815575	HLA-DRB9	rs9268835	0.161333	4.53e-06	2.22e-05	0.49974
AGER	rs9271469	0.505325	2.16e-05	4.03e-05	0.132269	HLA-DRB1	rs9271465	-0.307328	3.72e-06	2.22e-05	0.261781
TJP2	rs113300414	0.699085	1.65e-05	3.38e-05	0.987979	HLA-DQA2	rs9271589	0.0515522	1.31e-06	1.44e-05	0.112515
HLA-DRB5	rs17613292	-0.126125	8.06e-07	7.92e-06	0.0644571	HLA-DRB6	rs28366332	0.0812433	5.15e-07	1.13e-05	0.808233
PBX2	rs660895	0.572147	4.5e-07	7.91e-06	0.265536
PRRC2A	rs601945	0.581812	1.8e-07	3.96e-06	0.262876
DYM	rs549201	-0.275974	4.09e-08	1.8e-06	0.300075
ALM
eQTLgen wholeblood eQTL						GTEx wholeblood eQTL						GTEx muscleskeletal eQTL
Exposure(gene)	topSNP	b_SMR	p_SMR	FDR	p_HEIDI	Exposure(gene)	topSNP	b_SMR	p_SMR	FDR	p_HEIDI	Exposure(gene)	topSNP	b_SMR	p_SMR	FDR	p_HEIDI
RUNX1	rs17812917	-0.18963	0.000395531	0.000396735	0.278003	ARID5A	rs1585272	-0.117413	0.000516215	0.000516215	0.230344	LMCD1	rs355127	-0.0856754	0.000417836	0.000418641	0.320567
LOC100506403	rs17812917	-0.18963	0.000395531	0.000396735	0.278003	POLR1D	rs2232676	-0.0840795	0.000392952	0.000394057	0.441193	ECHDC2	rs1672911	0.0821952	0.000350764	0.000354169	0.368215
MTHFD2	rs10165243	0.187707	0.00039135	0.000392668	0.220409	DUS2	rs56899435	-0.0737216	0.000381197	0.000382807	0.474745	IFT140	rs2281236	0.0554705	0.000330878	0.00033474	0.174961
CLUH	rs2013515	-0.173142	0.000379981	0.000381627	0.181774	HSD17B7	rs4411113	0.0509991	0.000318986	0.000323984	0.131903	REEP5	rs2545170	0.0691509	0.000318397	0.000322532	0.0723632
UCHL3	rs3812846	0.135076	0.000369813	0.000371714	0.119487	ERVK13-1	rs4786284	0.059902	0.000282188	0.000290332	0.0872721	GLUL	rs78659367	-0.0892473	0.000314836	0.00031934	0.506821
SLC16A5	rs9898765	0.203017	0.000368776	0.00037073	0.300431	LSS	rs13049010	-0.0521461	0.000280495	0.000288799	0.318092	ODF2L	rs2791463	-0.0558157	0.000309159	0.000314194	0.323723
OSBPL7	rs8071267	0.192278	0.000358691	0.00036094	0.14335	H3F3A	rs2755093	-0.105154	0.000278259	0.00028691	0.305802	HLA-T	rs74917683	0.0295407	0.000304896	0.000310672	0.394549
PDAP1	rs6962772	-0.193909	0.000357545	0.000359903	0.104411	UNC119B	rs470225	0.0855512	0.000271681	0.000280331	0.240569	SLMO1	rs8097346	0.0471929	0.000301649	0.000307765	0.111366
AURKC	rs12609681	0.190533	0.000349033	0.000351561	0.0788315	RP11-1149O23.3	rs4439140	0.0414803	0.000257482	0.000267227	0.351839	RAPGEF1	rs7035496	0.063532	0.000295415	0.000301799	0.243822
TMEM225B	rs10271582	-0.0831992	0.000341781	0.000344534	0.282212	PHLDA2	rs12421922	-0.0490012	0.00025554	0.000265404	0.38459	RP11-395I6.3	rs1706031	0.0339234	0.00029025	0.000297301	0.307709
PTPRCAP	rs1626067	-0.182828	0.000341605	0.000344412	0.094356	PRKAG1	rs10875912	0.106908	0.000254007	0.000264004	0.235234	TMEM110	rs3617	0.0572947	0.000288333	0.000295921	0.236578
NLRC5	rs3816117	0.131586	0.000340316	0.000343167	0.1433	PEAR1	rs6671171	-0.0829489	0.000251236	0.000261315	0.388867	ABT1	rs72839470	0.0522891	0.000272097	0.000280921	0.431514
MCOLN2	rs600098	0.186865	0.00033978	0.000342738	0.209519	FDFT1	rs2686198	0.0465011	0.000247841	0.00025816	0.378752	TRPM7	rs522356	-0.0508216	0.000268362	0.000277248	0.347798
FAM118A	rs138204	0.185998	0.000321122	0.000324807	0.19627	RP11-360F5.3	rs1560395	0.0327293	0.00024731	0.000257865	0.0864483	DENND5A	rs5014247	0.0761291	0.000265369	0.000274338	0.0748442
PTPRB	rs7974636	-0.135489	0.000319346	0.000323148	0.348448	ORMDL3	rs12453682	-0.0659027	0.000247377	0.000257865	0.75637	RN7SL767P	rs9876528	0.0307285	0.000260723	0.000270251	0.235353
DPYD	rs149657041	0.171905	0.000319378	0.000323148	0.609001	RP11-572M11.3	rs35097436	0.0322138	0.00024572	0.000256701	0.0836684	GFM1	rs1656369	-0.0694266	0.000249642	0.000259974	0.107533
LIN9	rs4653440	-0.18441	0.000309838	0.00031385	0.385593	SURF6	rs6597614	0.067029	0.00024355	0.000255557	0.0692349	SLC27A6	rs2577439	-0.0299564	0.000247089	0.000258228	0.263061
ZFYVE1	rs11158992	-0.180374	0.000308254	0.000312346	0.0616505	EDEM3	rs2064605	0.161279	0.00024306	0.000255231	0.107298	NUDT5	rs1996999	0.061548	0.000247138	0.000258228	0.905292
SLC35F6	rs112385378	0.163886	0.000306797	0.000310971	0.110187	ECHDC1	rs9398836	-0.0863809	0.000241176	0.000253626	0.561141	TMEM165	rs10001607	0.0706169	0.00024327	0.000254528	0.381249
BRF1	rs55757119	0.168637	0.000303731	0.000307913	0.0851763	CTC-487M23.5	rs2546110	0.0480172	0.000239734	0.000252295	0.326516	AC114730.11	rs62190356	-0.0428729	0.000237194	0.000249006	0.253605
SPACDR	rs2527882	0.207027	0.000302074	0.000306382	0.351942	CTC1	rs4792590	-0.077983	0.000236353	0.000248921	0.105694	GTF2A1L	rs13392004	-0.0288857	0.000227396	0.000239932	0.220737
DHRS12	rs6561637	-0.201331	0.000300494	0.000304829	0.339061	KCNMB4	rs7958131	0.0355333	0.000234926	0.000247601	0.35641	SGMS1	rs2574955	-0.0654603	0.000222205	0.000235169	0.712451
BTNL3	rs1592937	0.175784	0.000299132	0.000303546	0.11449	PIDD	rs28677123	0.104083	0.000229841	0.000242781	0.103747	FAHD2CP	rs2579499	-0.0540901	0.000218994	0.000232264	0.0720841
CCDC184	rs7304474	0.145593	0.00029472	0.000299263	0.175634	ARL5B	rs60089004	-0.0981751	0.000223992	0.000236953	0.498246	SRP14	rs112959206	-0.0881	0.000215491	0.000228996	0.132793
XPO1	rs7583383	-0.200439	0.000291498	0.000296087	0.45863	RP11-967K21.1	rs12368149	0.0428697	0.000221113	0.000234081	0.115503	METTL5	rs12994279	0.0738863	0.000203721	0.000217529	0.647199
PSENEN	rs17638853	-0.16837	0.000288863	0.000293601	0.0904456	CUL9	rs113113059	0.0652075	0.000214914	0.000228034	0.358753	LINC00984	rs11635059	0.0673683	0.000203683	0.000217529	0.529364
RTN4RL1	rs34281014	-0.123453	0.000286445	0.000291238	0.274955	EXOSC6	rs8061221	0.0526409	0.000207936	0.000221446	0.0926494	RGMB-AS1	rs2545678	-0.0539734	0.000200999	0.000215504	0.0686079
PMPCB	rs56356294	-0.190493	0.000282168	0.000287123	0.159748	ZBED4	rs28690400	0.0575148	0.000204393	0.000218325	0.440667	TOX4	rs35458303	-0.105847	0.000200787	0.000215425	0.127652
TYMP	rs146143398	-0.161231	0.000273982	0.00027902	0.173914	SLC22A18	rs4758621	-0.0472965	0.000202721	0.000216702	0.214091	CRTAP	rs4678475	-0.0661183	0.000199977	0.000214703	0.0550044
ATP5F1D	rs35434635	-0.164048	0.000273535	0.00027861	0.150286	PPIP5K2	rs10061674	0.094784	0.000202453	0.000216577	0.228984	MTHFD1	rs57087457	0.0616147	0.000193173	0.000207827	0.109364
STAG1	rs115050567	0.183717	0.000268005	0.000273155	0.267748	AC010883.5	rs13399366	-0.0590789	0.000198042	0.000212656	0.0697334	ERVK13-1	rs4786284	0.0502581	0.000190495	0.000205513	0.0677198
ARFGEF1	rs7004201	0.211951	0.000265906	0.000271192	0.653097	STK19	rs34105339	0.076526	0.000195767	0.000210848	0.0794578	RP11-50B3.2	rs3809004	0.050018	0.00018753	0.000202735	0.142888
TUB	rs7952320	-0.184828	0.000258455	0.000264024	0.127639	SHF	rs8025079	-0.0523904	0.000194502	0.000209645	0.0727203	NBEAL2	rs2242116	0.0532497	0.000184862	0.000200128	0.274835
PLCH1	rs12488133	-0.168461	0.000258253	0.000263861	0.358137	AC007879.2	rs12328009	0.034483	0.000189883	0.000205287	0.114651	RPP38	rs73604531	0.0723141	0.00017552	0.000191075	0.126504
CD177	rs138167853	-0.16858	0.000256461	0.000262201	0.123782	COL6A1	rs2481872	-0.0560612	0.000189067	0.000204559	0.217993	GMCL1	rs6759603	0.0547887	0.000175174	0.000190832	0.618045
PODXL	rs10954312	0.209239	0.00025219	0.000258045	0.651663	MAD1L1	rs34279734	-0.0491451	0.000188053	0.000203771	0.270989	ZNF385C	rs4796756	-0.0642854	0.000175013	0.00019079	0.117862
CARS1-AS1	rs12793371	-0.0646552	0.000251377	0.000257255	0.114099	ZNF425	rs1202469	-0.0537751	0.000186341	0.00020207	0.281395	KDM3B	rs2277067	-0.0799768	0.000174513	0.000190378	0.176199
RAB5A	rs62280069	0.19201	0.000251227	0.000257186	0.648422	KCTD10	rs17608087	0.0558845	0.0001786	0.000194712	0.191008	RP3-522J7.6	rs9616371	-0.0331183	0.000172948	0.000188935	0.529658
ATP5MF	rs3137	-0.1763	0.000249414	0.000255442	0.363776	XCR1	rs9850642	0.0416056	0.000177902	0.000194099	0.891268	PRKAG1	rs34436857	-0.0568636	0.000169798	0.000186015	0.108839
GPRC5D-AS1	rs3759219	-0.0745929	0.000249332	0.000255414	0.0678816	DEPDC7	rs12276109	0.0342336	0.00017568	0.000192263	0.109861	UGDH	rs2687965	0.0511205	0.000168475	0.000184825	0.0983909
WNT11	rs118148255	0.187625	0.000245697	0.000251855	0.114104	ARL16	rs57604384	0.036127	0.00017491	0.000191569	0.136151	C1orf216	rs379507	0.0416537	0.000168127	0.000184703	0.0860788
TRIB1	rs2385094	0.205024	0.000244127	0.000250327	0.213452	KLF11	rs6737737	0.077285	0.000167709	0.000185236	0.10788	TRMT10C	rs113499897	-0.0799678	0.000168078	0.000184703	0.0660499
PPP1R16A	rs111281369	-0.149204	0.000243927	0.000250163	0.138823	DDX6	rs570806	0.0983823	0.00016795	0.000185236	0.299765	ZBTB32	rs2280743	0.0310012	0.000165135	0.000182315	0.206985
CCNB1	rs164573	-0.200594	0.000243146	0.000249403	0.0790034	ZNF500	rs1684621	0.049827	0.000167094	0.000184877	0.393318	DLK1	rs12881760	-0.0440272	0.000161713	0.000178916	0.102601
DPF3	rs72732444	-0.20336	0.000234994	0.000241551	0.0904264	BCAR1	rs13337397	0.0551254	0.000164522	0.000182471	0.0549299	COASY	rs62075834	0.0738854	0.000161691	0.000178916	0.0941404
KYNU	rs75898962	0.176391	0.000232978	0.000239601	0.0602214	RGS12	rs3129310	0.0711776	0.000158103	0.000176595	0.765651	CTD-2555O16.2	rs12879827	-0.0335983	0.000156523	0.000173667	0.468373
GM2A	rs11745888	-0.188094	0.000232443	0.000239091	0.168506	RRBP1	rs11960	-0.0777381	0.000154433	0.00017313	0.242731	DCBLD1	rs2173890	-0.03821	0.000156164	0.000173515	0.123412
GOLM1	rs8181071	0.202383	0.000232174	0.000238893	0.0965218	LILRA5	rs12984962	-0.116345	0.000147416	0.000165785	0.150157	RBFA	rs9958792	-0.060094	0.000152046	0.000169302	0.590715
ZNF37A	rs12412221	0.119141	0.000227478	0.000234369	0.246791	RTN1	rs11158268	-0.0461825	0.000146255	0.000164739	0.242682	TMEM245	rs7022699	-0.0745232	0.000149086	0.0001666	0.177591
PLPBP	rs35422477	0.213926	0.000224385	0.000231311	0.805977	ISOC1	rs2577439	-0.0408702	0.000144534	0.00016293	0.0628424	JPH2	rs6031395	0.0802169	0.00014566	0.00016324	0.266086
MTMR9	rs6995204	0.174961	0.000223721	0.000230688	0.169459	YPEL4	rs1647403	-0.0909521	0.000140855	0.000159286	0.318685	CTD-2555O16.4	rs12879827	-0.0333427	0.000144368	0.000162375	0.101814
LYNX1	rs9650581	-0.181137	0.00022128	0.000228416	0.277924	RSG1	rs6676143	0.0450358	0.000137388	0.000155736	0.727619	LHPP	rs7919418	-0.0622863	0.000142709	0.000161433	0.627912
JAKMIP3	rs9419387	-0.19138	0.000216633	0.000223859	0.14222	HIST1H2BK	rs77380818	-0.0540224	0.000136627	0.00015512	0.108436	RP11-53O19.1	rs62368532	0.0534811	0.000140418	0.000159194	0.154326
RPS4XP16	rs1537464	-0.0855881	0.000215431	0.000222763	0.444185	RP1-257I20.14	rs10854749	0.0422887	0.000134967	0.000153479	0.272711	ARHGAP26	rs6580274	-0.0484763	0.000140121	0.000158973	0.123778
ERBB2	rs3817160	-0.1955	0.000208514	0.000215932	0.228754	PPP2R5D	rs41274898	0.085068	0.000134837	0.000153473	0.14872	ABHD17C	rs11632439	0.0565079	0.000139394	0.000158264	0.304558
TXNRD1	rs2700495	0.171795	0.000205334	0.000212745	0.0880911	GSTO2	rs180934412	0.0562344	0.000133273	0.000151917	0.708284	HDLBP	rs62186363	-0.0659048	0.00013797	0.000156876	0.0977483
EGF	rs12108641	0.158403	0.000205136	0.000212575	0.655212	RP4-798A10.2	rs277452	0.0347297	0.000127193	0.000145684	0.160468	ZFP41	rs10113670	-0.0683731	0.000137001	0.000156001	0.668394
ANXA11	rs12768733	-0.186533	0.000203035	0.000210502	0.304788	TMX2	rs488769	-0.0890012	0.000125858	0.000144388	0.126113	DUOX1	rs11639483	-0.0391767	0.000136637	0.0001557	0.0850786
CLDN10	rs912690	-0.191204	0.000200372	0.000207914	0.146748	MAP1S	rs35976034	0.0801428	0.000125505	0.000144098	0.61545	SMCO3	rs10744078	0.035451	0.000135756	0.000154956	0.171275
NECTIN2	rs10416261	-0.192628	0.000198244	0.000205945	0.0590634	SNAP47	rs10916208	0.0640926	0.000123596	0.000142135	0.0725158	AF131215.2	rs28417109	0.0339707	0.000133371	0.000152647	0.279626
C2CD2L	rs10892301	-0.196914	0.000197179	0.00020494	0.318754	SYN2	rs76865100	-0.0561398	0.000123227	0.00014194	0.154769	RP11-85F14.5	rs9840500	-0.0499179	0.000131828	0.000151325	0.117357
LINC01237	rs6716077	-0.083432	0.000196908	0.000204693	0.149859	ZKSCAN5	rs10278040	-0.0681086	0.000122898	0.000141676	0.382586	NEAT1	rs36075068	-0.0562758	0.000130875	0.000150675	0.290756
FAM86C1P	rs61895574	-0.0940682	0.000191591	0.000199597	0.156159	SP1	rs10876450	0.113605	0.000122659	0.000141629	0.272267	ZNF271	rs1131709	0.0799778	0.000127499	0.000147005	0.410347
CCDC159	rs8111456	0.100661	0.000190738	0.000198741	0.129832	CD302	rs145983336	0.0859625	0.00012203	0.000141057	0.0622578	RP11-638I2.9	rs7143006	0.032299	0.000126842	0.000146356	0.157323
PKN3	rs10988239	-0.222189	0.000190109	0.000198152	0.582582	HIST4H4	rs10846062	-0.0447744	0.000121848	0.000141035	0.128698	PNMT	rs12453682	-0.0588259	0.000121489	0.000141119	0.50568
CCDC6	rs10994094	-0.126479	0.000187148	0.00019526	0.689543	LHPP	rs11245274	-0.0776802	0.000121682	0.000140957	0.617302	THEM6	rs7000765	-0.0632883	0.000120817	0.000140443	0.113633
RTP5	rs7369611	-0.169977	0.000186629	0.000194817	0.563345	ZNF786	rs4727020	-0.0402995	0.000120735	0.000139974	0.296669	CYBA	rs9929039	0.0639135	0.00012061	0.000140307	0.122284
NDUFC2	rs12788711	0.205018	0.000186298	0.000194568	0.115025	RP11-617D20.1	rs57978465	0.0498177	0.000118394	0.000137372	0.84848	DDAH1	rs7547571	0.0483667	0.000120394	0.00014016	0.0815085
HMGCS1	rs4866820	-0.190847	0.00018385	0.000192108	0.0951864	PSMD4	rs1536617	-0.12526	0.000118037	0.000137069	0.255556	PIN1	rs73018067	-0.0921051	0.000120244	0.00014009	0.774945
PRDM8	rs111264975	-0.166007	0.000182271	0.000190585	0.0587075	BLK	rs1478892	-0.0616209	0.000117863	0.000137051	0.178175	FAM184A	rs113320639	0.0379187	0.000119331	0.000139206	0.0580889
SLC38A10	rs4969259	-0.16803	0.000182156	0.000190497	0.101834	PSMB8	rs3763348	0.111166	0.000117595	0.000136892	0.345097	TOP1MT	rs6558349	-0.0817595	0.000118762	0.000138745	0.575647
MLC1	rs9616375	0.167784	0.000179915	0.000188248	0.252671	ZFP90	rs9936766	-0.0424097	0.000116685	0.000136165	0.125408	FAM47E-STBD1	rs2271401	-0.0820822	0.000117906	0.000138191	0.211792
PRKCQ-AS1	rs7913026	-0.166818	0.000178053	0.000186517	0.0650168	RP11-23P13.6	rs4924588	0.0506957	0.000110603	0.000129704	0.0817222	UPK3BP1	rs56076430	0.0380481	0.000117334	0.000137625	0.488181
CHCHD4	rs2733531	0.13258	0.000175068	0.000183513	0.0927666	NECAP2	rs698868	-0.0565829	0.000110382	0.000129552	0.225875	CHCHD4	rs11709226	-0.051385	0.000116406	0.000136741	0.214079
N4BP2L1	rs9595963	-0.201883	0.000173302	0.000181815	0.606907	LSP1	rs536462	-0.0933339	0.000105768	0.000124751	0.364944	ZNF322	rs1624064	-0.0358019	0.000115038	0.000135543	0.54583
LY96	rs35575939	-0.217578	0.00017111	0.000179665	0.257234	HMGN4	rs1624064	0.0471816	0.000104959	0.000123938	0.0925388	PTBP2	rs273866	0.0535256	0.000114645	0.000135182	0.139217
ZNF257	rs7255934	-0.166852	0.000169014	0.000177614	0.129613	RP11-20I23.13	rs4786284	-0.0274435	0.000104337	0.000123473	0.0526963	ZNF248	rs1148294	-0.089782	0.000114447	0.000135051	0.649406
PPP2R2A	rs11135932	0.126181	0.000168091	0.000176673	0.403655	ATP6V1D	rs7153936	-0.096197	0.000104084	0.000123275	0.0834164	NMT2	rs6602818	-0.0401052	0.000112014	0.00013248	0.139959
CANT1	rs1057040	0.211589	0.000165566	0.000174137	0.326294	KIAA1875	rs56316167	0.0402128	0.000103542	0.000122801	0.0973894	RP11-412D9.4	rs10746071	0.0571205	0.000111481	0.00013215	0.220037
HAUS3	rs3762942	-0.217819	0.00016511	0.000173686	0.263573	SCAND2P	rs1429444	0.0590307	0.0001014	0.000120583	0.12724	RP4-800G7.2	rs1202422	0.0513049	0.000111017	0.000131701	0.14662
CMKLR1	rs4964667	-0.213361	0.000161939	0.000170579	0.076328	RP11-290F20.3	rs3761181	0.0784867	0.000101473	0.000120583	0.122847	DCAF17	rs6713612	0.0845039	0.000110493	0.000131178	0.347914
JADE2	rs1860059	-0.185664	0.000159836	0.00016845	0.884797	PIGCP1	rs12276109	0.0407651	0.000100943	0.000120418	0.153414	RNASEH2C	rs491666	0.0694964	0.000110239	0.000130977	0.718971
EFCAB13-DT	rs73316435	-0.0771663	0.000158046	0.000166704	0.710786	RP4-647C14.2	rs2293793	-0.0397547	9.95e-05	0.000118966	0.543238	NDUFB2	rs11769042	-0.101922	0.000109719	0.000130459	0.0891944
KLHL24	rs262965	0.111359	0.000156851	0.000165534	0.180438	AF131215.2	rs17724226	0.0404486	9.44e-05	0.000113644	0.403375	POC5	rs34356	-0.0536481	0.000107991	0.000128502	0.589985
ZNF439	rs62109828	-0.187751	0.000156858	0.000165534	0.833844	FLT1P1	rs61599917	0.0515707	9.35e-05	0.000112576	0.363307	BROX	rs61826471	-0.102519	0.000107317	0.000127895	0.909455
GLUL	rs80037405	-0.182069	0.000155322	0.00016408	0.146517	NBPF1	rs277461	0.0344195	9.26e-05	0.000111687	0.26828	RP11-386G11.5	rs10875912	-0.03783	0.000105819	0.000126496	0.0955161
YDJC	rs240619	-0.185824	0.000154096	0.000162894	0.0684631	NINJ1	rs13298119	-0.0809536	9.24e-05	0.000111625	0.914665	PROSER2-AS1	rs117789748	-0.0356596	0.00010571	0.000126463	0.20123
HMOX1	rs138760	0.173086	0.000153668	0.000162496	0.0626029	CACNB3	rs2070615	0.0896467	9.19e-05	0.000111246	0.332636	GNAO1	rs730300	0.057577	0.000105315	0.000126281	0.169198
PTCD1	rs10278040	-0.166866	0.000152683	0.000161592	0.361058	GTF3A	rs9581843	-0.0537272	8.98e-05	0.000109171	0.114634	RNF212	rs28569895	0.0435807	0.000104503	0.000125403	0.605244
RPS14	rs2748218	0.177359	0.000151978	0.000160915	0.0616675	SLC22A20	rs487989	0.0334594	8.93e-05	0.000108631	0.127081	SEC61A2	rs10906089	0.0426846	0.000102372	0.000123035	0.829559
GMDS	rs2569845	-0.186139	0.000146871	0.000155783	0.612619	UBE2E2	rs6808513	-0.0594225	8.73e-05	0.00010654	0.20986	RAD18	rs588232	-0.0471541	0.000101523	0.000122204	0.478917
HSPBAP1	rs4467388	0.187347	0.000146643	0.00015562	0.237963	MED15	rs148876050	-0.068716	8.69e-05	0.000106332	0.0644425	TMEM133	rs12280935	0.0351399	0.000101266	0.000121988	0.0548049
AKR1C4	rs3209896	0.180076	0.000146587	0.000155588	0.192983	MECR	rs12122508	0.0627721	8.44e-05	0.000103447	0.0913565	C14orf80	rs28719751	-0.071781	0.000100361	0.000121085	0.614527
ZBTB42	rs4983559	-0.137483	0.000146467	0.000155512	0.116551	MPI	rs11072516	-0.0629291	8.42e-05	0.000103261	0.17131	RP11-247A12.7	rs10988239	0.0373479	9.88e-05	0.000119631	0.507117
ETV6	rs2723835	0.119523	0.00014523	0.000154304	0.0710604	FAM216A	rs11065287	-0.0510951	8.37e-05	0.00010286	0.11991	RP11-463O9.1	rs9926723	0.0403955	9.87e-05	0.000119535	0.188396
TBCA	rs7715204	-0.113603	0.000145015	0.000154101	0.187721	RP11-295M18.2	rs11118606	-0.0341828	8.19e-05	0.000100954	0.155014	FTSJ2	rs2398709	0.0510665	9.85e-05	0.00011937	0.0845522
PLS1	rs2140433	0.162845	0.000140409	0.00014946	0.0801063	HRK	rs4767469	-0.0467655	8.09e-05	9.98e-05	0.0720399	MAPK1	rs7292584	-0.060509	9.66e-05	0.000117647	0.201049
MXD1	rs6759603	-0.193009	0.000139131	0.000148201	0.4389	ERMP1	rs4554522	-0.0803739	8.02e-05	9.92e-05	0.154262	FBP2	rs478563	0.0693476	9.54e-05	0.000116409	0.223304
GEMIN2	rs11626768	-0.149778	0.000138569	0.000147678	0.0545065	MVK	rs12314392	-0.0354293	7.98e-05	9.88e-05	0.107482	GORASP2	rs34077758	0.067096	9.49e-05	0.00011583	0.117518
GEMIN4	rs16953523	0.218519	0.000138225	0.000147361	0.134753	SPTBN5	rs2412652	-0.0448317	7.98e-05	9.88e-05	0.201919	NOC4L	rs11246947	0.0547287	9.39e-05	0.000114749	0.538682
OSER1-DT	rs12329575	0.0701607	0.000136903	0.000146077	0.0918422	CTC-510F12.2	rs57681847	0.0476247	7.98e-05	9.88e-05	0.637985	RP11-195F19.5	rs2772554	0.0458188	9.3e-05	0.000113873	0.0745634
SHARPIN	rs11785500	0.166202	0.000136666	0.000145849	0.114972	NEIL2	rs2179011	0.0389849	7.95e-05	9.86e-05	0.819857	TTC21A	rs6786855	-0.0464054	9.21e-05	0.000112854	0.142038
ZNF184	rs79104544	0.165036	0.000135821	0.00014512	0.0956173	DTX2P1	rs201315948	0.034212	7.8e-05	9.71e-05	0.379195	STXBP4	rs244315	0.0365925	9.14e-05	0.000112282	0.101853
PPP1R7	rs6753106	0.118015	0.000132714	0.00014197	0.0618696	BEGAIN	rs11624075	0.0335261	7.77e-05	9.69e-05	0.602208	UROD	rs364482	-0.0811025	9.02e-05	0.000111028	0.807059
SELENOI	rs3795958	-0.218285	0.000132418	0.000141726	0.132385	RP11-797A18.6	rs80163863	0.0416034	7.75e-05	9.67e-05	0.472371	RP11-349A22.5	rs8021574	-0.0609043	8.95e-05	0.000110211	0.386118
LOC102723566	rs10819272	-0.0847279	0.000132141	0.000141453	0.560056	PRRC1	rs138903624	-0.0771945	7.58e-05	9.48e-05	0.308598	EML4	rs12712837	-0.0562671	8.94e-05	0.000110146	0.0845079
SELENOO	rs28642259	0.14582	0.00013202	0.000141348	0.38983	PLA2G4B	rs17678767	-0.113136	7.54e-05	9.45e-05	0.0585792	RP11-593F23.1	rs62027055	-0.0383825	8.75e-05	0.000108515	0.834243
PNMT	rs3764352	-0.183386	0.000132011	0.000141348	0.0590251	ISL2	rs2469196	0.0545563	7.51e-05	9.41e-05	0.921341	RP11-258F22.1	rs1623969	0.0431874	8.73e-05	0.000108447	0.928165
SLC7A11	rs2028336	-0.16759	0.000131308	0.000140658	0.0802406	LINC00925	rs176647	-0.0354258	7.41e-05	9.31e-05	0.104324	DFNB31	rs4978584	-0.0463831	8.65e-05	0.000107573	0.651302
CYP2S1	rs11083617	0.229766	0.000130974	0.000140349	0.0930576	ZNRD1	rs114058671	-0.0536776	7.35e-05	9.25e-05	0.0932658	SHF	rs8025079	-0.0470269	8.63e-05	0.000107479	0.059701
TBC1D2B	rs12905285	0.162901	0.000130371	0.000139774	0.411771	EIF2AK4	rs534757	-0.0791388	7.3e-05	9.18e-05	0.394524	CCNG2	rs28503908	0.054837	8.55e-05	0.000106688	0.0711633
AFG3L1P	rs7192165	-0.132378	0.000130306	0.000139728	0.130327	PRMT2	rs11089085	0.0558414	7.28e-05	9.17e-05	0.0981576	CABLES2	rs2427313	-0.038831	8.16e-05	0.000102493	0.100838
PPIAP45	rs4768146	0.0677612	0.000130076	0.000139505	0.697561	KIF1B	rs6699879	0.144252	7.25e-05	9.14e-05	0.334495	PQLC1	rs62101190	0.107516	8.08e-05	0.000101621	0.430643
TLR10	rs73134233	0.212478	0.000128798	0.000138206	0.696582	RPL9	rs2608820	-0.0779223	7.23e-05	9.12e-05	0.247529	ZNF204P	rs9468013	-0.0477032	8.03e-05	0.00010106	0.0939594
SLC35E2B	rs2076327	-0.103217	0.00012816	0.000137616	0.0503267	RSRC2	rs10846830	-0.101961	6.99e-05	8.85e-05	0.124059	RPL4	rs12101954	-0.0779979	7.98e-05	0.000100501	0.249291
COLEC12	rs12963050	-0.162931	0.000127667	0.00013718	0.295857	NNT	rs6451719	0.0962791	6.95e-05	8.82e-05	0.572584	TAPBP	rs213200	0.0485537	7.93e-05	0.000100064	0.0563204
ZDHHC17	rs61932803	0.216887	0.000127447	0.000136992	0.088577	RP11-53B2.2	rs6416995	-0.0360213	6.91e-05	8.77e-05	0.330069	AC034193.5	rs17050675	0.0547945	7.91e-05	9.98e-05	0.187663
SFTPB	rs71411832	0.170249	0.000127384	0.000136947	0.30094	CROCCP2	rs277462	0.0348792	6.88e-05	8.74e-05	0.0688646	KLHL5	rs2060005	-0.0555701	7.91e-05	9.98e-05	0.0758845
MIR4432HG	rs10190092	0.131015	0.000127283	0.000136876	0.239254	SRP19	rs448475	0.0851989	6.78e-05	8.63e-05	0.204518	SP1	rs7968637	0.0674949	7.86e-05	9.93e-05	0.371943
LOC124906010	rs10190092	0.131015	0.000127283	0.000136876	0.239254	SAMD15	rs8018808	-0.0540701	6.64e-05	8.5e-05	0.174722	PRSS56	rs62191571	0.0574405	7.72e-05	9.78e-05	0.0932376
MRPS12	rs4803045	0.160547	0.00012537	0.000134967	0.276916	RBBP8	rs7239066	0.0510217	6.59e-05	8.43e-05	0.322343	RHOA	rs6446285	0.065027	7.72e-05	9.78e-05	0.0594731
EGR3	rs73212822	0.159709	0.000125156	0.000134761	0.0780804	SLC31A1	rs10981699	0.0642079	6.54e-05	8.39e-05	0.967642	RP11-360F5.3	rs6829660	0.0378488	7.55e-05	9.59e-05	0.307334
RAB25	rs12091730	0.222796	0.000124778	0.000134399	0.167454	PRMT7	rs56899435	-0.0701854	6.47e-05	8.32e-05	0.0567919	SNRNP35	rs3087496	-0.0535817	7.5e-05	9.54e-05	0.127839
MEA1	rs1981008	0.174861	0.000124197	0.000133819	0.172699	OASL	rs55691424	-0.0480618	6.41e-05	8.26e-05	0.537189	JMJD7	rs17678767	-0.0581304	7.45e-05	9.5e-05	0.172244
COL24A1	rs12080986	0.139226	0.00012229	0.000132037	0.184924	AC137932.6	rs1078577	-0.0494528	6.3094e-05	8.17e-05	0.0737605	NUDC	rs113849058	0.0623892	7.36e-05	9.38e-05	0.330934
YTHDF2	rs7525656	-0.123496	0.000122199	0.000131962	0.35847	RHPN1	rs13272128	-0.074171	6.3e-05	8.16e-05	0.337584	SNX15	rs1195959	0.127999	7.27e-05	9.28e-05	0.633114
DDX28	rs255056	-0.187284	0.000121781	0.00013162	0.0791402	LGALS9C	rs59366579	0.0414487	6.28e-05	8.15e-05	0.804806	DHRS7B	rs3744226	0.067783	7.2e-05	9.2e-05	0.480719
TRMT112	rs11602797	-0.184236	0.000120564	0.000130399	0.967878	PEX6	rs35805828	-0.0562178	6.25e-05	8.13e-05	0.729172	DNAJC12	rs112586929	-0.0528618	7.19e-05	9.19e-05	0.0802563
NOP53	rs2334284	0.178829	0.000120343	0.000130183	0.15762	KRT17P2	rs62072546	0.03545	6.17e-05	8.04e-05	0.0957397	RILPL2	rs871163	-0.0595695	7.09e-05	9.08e-05	0.0693445
TMEM268	rs10739409	0.176004	0.000119352	0.000129177	0.0699739	HLA-V	rs9259940	-0.0325532	6.09e-05	7.95e-05	0.584679	KDM4B	rs4807682	0.0899811	7e-05	8.97e-05	0.546595
STRN3	rs11624447	-0.159933	0.000118094	0.000128015	0.0532131	FAM167A	rs13249843	0.0228523	5.99e-05	7.84e-05	0.0529734	AMHR2	rs921990	0.0560992	6.96e-05	8.93e-05	0.579421
BFSP1	rs11960	-0.172237	0.000117053	0.00012693	0.201828	RP11-617F23.1	rs2939845	-0.0350791	5.99e-05	7.84e-05	0.0890866	FIGNL1	rs3807562	-0.0653273	6.89e-05	8.86e-05	0.111813
LZTFL1	rs9850642	0.164401	0.000116417	0.000126263	0.162573	GSDMB	rs3751903	-0.0694185	5.95e-05	7.8e-05	0.30075	IMPA2	rs55638894	-0.0515745	6.78e-05	8.75e-05	0.216957
SUZ12	rs8074383	-0.174516	0.000114359	0.000124246	0.137347	PLEKHG3	rs4899143	0.0573109	5.94e-05	7.79e-05	0.0610494	NOXRED1	rs6574370	0.0303823	6.73e-05	8.69e-05	0.690868
ZFHX3	rs62055086	0.165867	0.000114129	0.000124039	0.334316	GLI4	rs2467895	-0.0934097	5.92e-05	7.78e-05	0.791685	LLGL1	rs7211573	0.0744351	6.72e-05	8.68e-05	0.239419
LRRC37A6P	rs6482602	-0.153484	0.000113552	0.00012352	0.089425	CDC42	rs10917076	0.0919269	5.75e-05	7.59e-05	0.0942823	CROCCP2	rs9439632	0.02915	6.68e-05	8.65e-05	0.302931
MPZL3	rs7125115	-0.191431	0.000113072	0.000123126	0.0880456	UBE3B	rs139863617	0.0585966	5.75e-05	7.59e-05	0.0955938	LA16c-390E6.4	rs12918994	-0.0352032	6.63e-05	8.59e-05	0.332506
SLC25A34	rs58158339	0.188189	0.000108795	0.000118779	0.820233	RP11-295M18.6	rs11118606	-0.0325187	5.68e-05	7.53e-05	0.102753	CLCN7	rs12918994	-0.0541937	6.63e-05	8.59e-05	0.226969
CARMIL2	rs255048	0.125247	0.000108095	0.000118035	0.587415	LRRC6	rs2467959	0.0321941	5.61e-05	7.45e-05	0.153465	ZNF774	rs2601197	0.0485879	6.45e-05	8.44e-05	0.0923618
POR	rs181963373	-0.167731	0.000106218	0.000116087	0.141708	GRK4	rs9761159	-0.0291752	5.57e-05	7.4e-05	0.319315	PINLYP	rs2682585	-0.0347166	6.41e-05	8.4e-05	0.159524
UCP3	rs1279293	0.168272	0.000105963	0.000115868	0.307378	CYBA	rs3794624	0.144206	5.53e-05	7.36e-05	0.0948668	ATP6V0A2	rs67516712	0.0925151	6.19e-05	8.15e-05	0.665702
EFHD1	rs74453786	0.132847	0.000105908	0.000115829	0.141251	FAM177A1	rs17103013	-0.0665452	5.49e-05	7.33e-05	0.455663	TOMM7	rs73078332	-0.0586013	6.12e-05	8.09e-05	0.224352
CAMK1D	rs4750169	-0.175924	0.000105746	0.000115671	0.265547	NDST2	rs2243610	0.0753374	5.47e-05	7.3e-05	0.0731198	TAB1	rs4821892	-0.0846094	6.06e-05	8.03e-05	0.0538205
TENT4B	rs11863670	0.209887	0.000105578	0.000115508	0.191516	SPRYD3	rs3892410	0.146247	5.46e-05	7.3e-05	0.804771	PHF11	rs76832563	0.0399317	5.99e-05	7.97e-05	0.178559
BBS9	rs10232036	0.166102	0.000105573	0.000115508	0.0578973	PLXNB2	rs62241231	0.0814038	5.42e-05	7.25e-05	0.0945129	SRD5A3-AS1	rs1818461	-0.0370519	5.89e-05	7.84e-05	0.91849
KCNS1	rs6130784	0.176094	0.000105472	0.000115447	0.147512	PKD1P6	rs11075256	0.0748595	5.39e-05	7.23e-05	0.0648603	C9orf156	rs2805806	-0.0452218	5.88e-05	7.84e-05	0.198949
REL	rs10496091	-0.151303	0.000103715	0.000113768	0.274346	TAP1	rs3763348	0.0800397	5.35e-05	7.18e-05	0.0986298	LRIT3	rs10365	-0.0355472	5.85e-05	7.81e-05	0.347569
MGAT4A	rs4851153	0.147296	0.000103094	0.000113127	0.192263	ANKRD24	rs7260071	-0.0461716	5.34e-05	7.17e-05	0.246042	ATP6V1A	rs891574	0.0577391	5.84e-05	7.8e-05	0.208036
RNF125	rs9952201	0.100506	0.00010295	0.000113008	0.0502758	TRPM4	rs3760664	-0.0449562	5.21e-05	7.04e-05	0.46242	FLCN	rs6502557	0.0641262	5.78e-05	7.73e-05	0.569962
RAB33B	rs73856578	-0.16931	0.000102504	0.00011257	0.251554	PHKG1	rs4049337	-0.0561454	5.101e-05	6.92e-05	0.125527	LMO1	rs11041832	0.0630781	5.77e-05	7.73e-05	0.292307
PIGBOS1	rs12915465	0.0683156	0.000102514	0.00011257	0.172069	AKT1	rs4983559	-0.0591665	4.98e-05	6.81e-05	0.139005	SLC25A26	rs7629911	0.0432954	5.62e-05	7.58e-05	0.0935757
FSIP1	rs4923838	-0.245604	0.000101269	0.000111378	0.22488	SLC26A8	rs9380547	-0.0678287	4.96e-05	6.8e-05	0.144076	AC087393.1	rs66726311	0.0463242	5.59e-05	7.55e-05	0.296363
POMT1	rs7874376	0.182385	0.000100338	0.000110386	0.18219	RP11-672L10.6	rs12955961	-0.0246234	4.94e-05	6.78e-05	0.323132	EML3	rs2516633	0.0683837	5.5e-05	7.46e-05	0.0706373
CHAMP1	rs7328820	-0.172505	9.98e-05	0.000109896	0.0535609	ROCK1P1	rs201683951	0.0319017	4.92e-05	6.77e-05	0.123399	ITPKC	rs4802087	-0.0631558	5.35e-05	7.3e-05	0.10169
DNAJB13	rs513678	-0.179872	9.88e-05	0.00010881	0.480146	PPP2R2D	rs7912283	0.0345972	4.86e-05	6.7e-05	0.0588179	PILRB	rs2527882	0.0347349	5.34e-05	7.29e-05	0.18778
FAM98A	rs17657783	0.197583	9.83e-05	0.00010837	0.298341	ELOVL7	rs149171976	-0.0711301	4.82e-05	6.66e-05	0.09082	COL15A1	rs62564002	-0.0770596	5.32e-05	7.27e-05	0.250786
RASGRP3-AS1	rs17657783	0.197583	9.83e-05	0.00010837	0.298341	ATG7	rs6442241	-0.0952625	4.77e-05	6.61e-05	0.206629	CTD-3162L10.1	rs17206379	-0.0357314	5.25e-05	7.18e-05	0.333547
STEAP3	rs114830995	-0.170333	9.8e-05	0.000108051	0.0772013	SLC4A2	rs10245199	0.121051	4.73e-05	6.57e-05	0.108931	TBC1D23	rs1626074	-0.0372624	5.21e-05	7.13e-05	0.244062
COLGALT1	rs3745163	-0.149827	9.75e-05	0.000107529	0.165136	COMMD7	rs8122269	-0.0986147	4.62e-05	6.43e-05	0.694493	RP11-617D20.1	rs337607	0.0377684	5.13e-05	7.03e-05	0.182945
ZNF805	rs4801447	0.121154	9.72e-05	0.000107327	0.333522	AGPS	rs2123641	0.107809	4.56e-05	6.35e-05	0.54201	LIN7B	rs35903102	-0.0577088	5.1e-05	7.01e-05	0.0796429
SPTY2D1	rs111875764	0.201773	9.6e-05	0.000106104	0.0817116	PPIL2	rs450129	-0.0543003	4.31e-05	6.06e-05	0.141535	CYP2C8	rs7910217	0.030811	5.07e-05	6.99e-05	0.338067
UNC50	rs4851153	-0.144339	9.43e-05	0.000104357	0.731435	ZNF292	rs395358	0.160803	4.27e-05	6.03e-05	0.253174	DOCK9-AS2	rs913560	-0.034353	5.01e-05	6.93e-05	0.0526167
MIR5587	rs2007827	-0.0625111	9.28e-05	0.000102755	0.22058	TIAM2	rs9397793	0.0444524	4.2692e-05	6.03e-05	0.184493	NAGLU	rs77538818	-0.105599	4.93e-05	6.83e-05	0.540501
VPS52	rs9366822	-0.148223	9.27e-05	0.000102652	0.374643	AF131215.9	rs17724226	0.0314061	4.18e-05	5.94e-05	0.0931147	EIF3I	rs744454	-0.0805323	4.84e-05	6.74e-05	0.0622207
PPP5C	rs11670671	-0.152612	9.18e-05	0.000101766	0.142246	CTD-2203K17.1	rs6450987	-0.0276629	4.15e-05	5.91e-05	0.0777362	ARTN	rs11210935	-0.0422843	4.8e-05	6.69e-05	0.705644
GIGYF1	rs6965239	-0.147548	9.17e-05	0.000101733	0.0722237	UGGT2	rs117460454	-0.0427446	4.05e-05	5.78e-05	0.175562	TRIM7	rs373482	-0.066408	4.68e-05	6.55e-05	0.538632
MSTO1	rs11589479	-0.222801	9.09e-05	0.000100907	0.0608421	SOAT2	rs12228145	-0.0506662	3.98e-05	5.69e-05	0.83141	PPIL3	rs13425163	-0.066649	4.52e-05	6.37e-05	0.15237
LOC401127	rs12502015	0.201177	9.07e-05	0.000100694	0.45366	KHK	rs12467319	0.0344009	3.97e-05	5.69e-05	0.11379	MAPKAPK3	rs6807194	-0.0879379	4.52e-05	6.37e-05	0.105517
FMNL2	rs10803964	-0.163642	9.05e-05	0.000100509	0.0760861	C9orf3	rs7866487	-0.0545561	3.95e-05	5.66e-05	0.320583	CARM1	rs74179956	0.0631447	4.5e-05	6.37e-05	0.575897
RIC3	rs11041829	-0.201262	8.91e-05	9.91e-05	0.888511	EZH1	rs11868496	0.103551	3.84e-05	5.53e-05	0.741846	RP11-157P1.5	rs477859	0.0274041	4.51e-05	6.37e-05	0.251081
HNF1A	rs7971750	0.179703	8.86e-05	9.85e-05	0.122334	TSPAN3	rs4420499	0.034107	3.8e-05	5.47e-05	0.0579124	RP11-731C17.2	rs75685279	-0.0334674	4.44e-05	6.3e-05	0.364008
FLYWCH2	rs113069306	-0.140333	8.81e-05	9.8e-05	0.0565702	SERTAD3	rs4150992	-0.0666109	3.79e-05	5.47e-05	0.10931	ST3GAL4	rs78230040	0.0386066	4.42e-05	6.28e-05	0.132658
ATG101	rs10783484	-0.213541	8.78e-05	9.77e-05	0.160004	SARS2	rs11670675	0.0651326	3.78e-05	5.47e-05	0.962378	CHRNG	rs2697782	-0.0484492	4.38e-05	6.24e-05	0.608891
POLR2J4	rs2906509	-0.0856031	8.76e-05	9.75e-05	0.351449	POLR2L	rs7114218	-0.0603519	3.74e-05	5.42e-05	0.0560288	SPPL3	rs3213566	0.0726667	4.37e-05	6.23e-05	0.0805301
NEURL1	rs3758576	-0.253758	8.67e-05	9.66e-05	0.943052	MED19	rs527528	0.0602078	3.64e-05	5.29e-05	0.0816384	DNAJC3-AS1	rs9554333	-0.0439523	4.36e-05	6.23e-05	0.14982
LINC00639	rs75796007	-0.0674054	8.67e-05	9.66e-05	0.209284	PCBP1-AS1	rs728476	0.0485556	3.63e-05	5.29e-05	0.078134	ROCK2	rs12996712	-0.0932251	4.33e-05	6.19e-05	0.623563
TTBK2	rs1212814	-0.157584	8.53e-05	9.53e-05	0.995041	UPK1A	rs7245742	0.0255238	3.62e-05	5.28e-05	0.174911	CCDC122	rs9533738	-0.0289729	4.33e-05	6.19e-05	0.0520769
TTN	rs2046778	-0.204581	8.48e-05	9.48e-05	0.694952	DNLZ	rs11145912	-0.0373318	3.56e-05	5.21e-05	0.079617	ANKRD24	rs168423	-0.0519036	4.11e-05	5.93e-05	0.339833
ZNF428	rs4803647	0.243562	8.44e-05	9.43e-05	0.258474	HLA-W	rs10947091	-0.0279789	3.55e-05	5.2e-05	0.102768	DPY19L1P1	rs74945497	-0.0408282	4.09e-05	5.91e-05	0.175394
TRAPPC13	rs7720889	0.196302	8.4e-05	9.4e-05	0.662562	CRELD2	rs9616375	0.0286335	3.47e-05	5.1e-05	0.187953	IST1	rs11648530	0.0399322	3.98e-05	5.77e-05	0.0914519
NFKBIE	rs693955	-0.143719	8.4e-05	9.4e-05	0.60201	NAGK	rs1024892	-0.0740008	3.44e-05	5.07e-05	0.2952	FRZB	rs66727515	-0.040409	3.95e-05	5.74e-05	0.955336
ZNF3	rs2572000	-0.216756	8.37e-05	9.36e-05	0.325583	PRKCE	rs588969	-0.0872707	3.38e-05	4.99e-05	0.563415	RAB22A	rs1045473	-0.0829623	3.79e-05	5.55e-05	0.760353
GOLGA3	rs11613325	-0.137964	8.34e-05	9.34e-05	0.0505143	JMJD7	rs1918310	-0.0550118	3.32e-05	4.92e-05	0.113355	RP5-890E16.2	rs10775406	-0.0352949	3.77e-05	5.53e-05	0.370936
MARCHF7	rs1806935	0.180376	8.24e-05	9.24e-05	0.142568	TMEM43	rs2470458	0.13947	3.32e-05	4.91e-05	0.410372	MKL1	rs4299422	0.0709071	3.77e-05	5.53e-05	0.340261
BAP1	rs11130303	-0.195935	8.22e-05	9.22e-05	0.323603	PNMAL1	rs8109870	0.0244414	3.26e-05	4.85e-05	0.140526	NEU3	rs566480	-0.0757436	3.72e-05	5.47e-05	0.678957
RTN4R	rs5993929	0.158294	8.2e-05	9.2e-05	0.856611	FES	rs138682554	0.0758627	3.18e-05	4.75e-05	0.173828	MEF2C-AS1	rs17561711	-0.0434735	3.58e-05	5.29e-05	0.130604
GPR141	rs2598116	-0.215728	8.18e-05	9.18e-05	0.575647	RP11-182L21.6	rs1610442	0.0341037	3.08e-05	4.62e-05	0.168538	CTNNB1	rs4973930	0.0633509	3.52e-05	5.2e-05	0.189844
FAM13A-AS1	rs7663772	0.136876	8.08e-05	9.08e-05	0.0593703	LINC00984	rs934935	0.0561239	3.06e-05	4.62e-05	0.609182	ZNF414	rs1599869	-0.0466658	3.51e-05	5.19e-05	0.0697821
WWOX	rs390752	0.131359	8.03e-05	9.03e-05	0.729551	CCR3	rs2172246	0.0279236	3.05e-05	4.61e-05	0.197082	WBP2NL	rs1984419	0.0265698	3.5e-05	5.19e-05	0.116511
B4GALT4	rs6783970	-0.158667	7.99e-05	9e-05	0.157779	AC007278.2	rs11676124	0.0766218	3.03e-05	4.6e-05	0.166103	PNMAL2	rs4803966	0.0283003	3.36e-05	5.01e-05	0.100959
AXL	rs12980267	-0.17131	7.88e-05	8.88e-05	0.0932316	CDA	rs1048977	0.0736434	2.9e-05	4.44e-05	0.60318	CRAT	rs10988239	-0.0719398	3.35e-05	5e-05	0.248731
ZNF20	rs10421353	-0.203576	7.87e-05	8.87e-05	0.0598959	ACTN1-AS1	rs3809393	0.0324371	2.9e-05	4.44e-05	0.439234	IP6K2	rs3172494	-0.0452214	3.32e-05	4.96e-05	0.533668
STEAP4	rs73202327	0.155757	7.85e-05	8.85e-05	0.172168	FOXK1	rs7784748	0.0749604	2.88e-05	4.42e-05	0.270957	AC007000.12	rs2903899	-0.0510041	3.31e-05	4.96e-05	0.579658
C19orf73	rs35903102	-0.162323	7.84e-05	8.84e-05	0.181826	SLC20A2	rs2974333	-0.0807379	2.87e-05	4.41e-05	0.484668	SERPINA3	rs1004958	0.0605602	3.23e-05	4.85e-05	0.757975
XRCC6	rs132787	0.185907	7.81e-05	8.81e-05	0.107492	RP11-506M13.3	rs2678614	-0.03818	2.85e-05	4.39e-05	0.299168	CLEC18A	rs8061221	0.0205192	3.22e-05	4.85e-05	0.0541011
NEXN-AS1	rs1166706	0.0572102	7.73e-05	8.72e-05	0.0861805	SLC5A6	rs3769143	-0.0936416	2.83e-05	4.37e-05	0.195853	FARSA	rs8012	0.0750639	3.2e-05	4.84e-05	0.261349
ABHD2	rs78576823	-0.207602	7.71e-05	8.71e-05	0.118696	TMEM87B	rs3811640	0.0696697	2.83e-05	4.37e-05	0.11764	DNPH1	rs6941411	0.0648861	3.13e-05	4.76e-05	0.473797
SPINT1	rs934935	-0.171986	7.65e-05	8.65e-05	0.654935	LRRC37A17P	rs34774205	-0.0418182	2.81e-05	4.35e-05	0.0724762	RP11-111K18.2	rs644027	-0.0222422	3.12e-05	4.76e-05	0.173912
GPATCH11	rs1060957	0.115671	7.65e-05	8.64e-05	0.0652266	TNRC6A	rs72768626	0.0538647	2.79e-05	4.34e-05	0.199022	AXL	rs12978323	0.0506112	3.12e-05	4.76e-05	0.108356
C1D	rs35626894	0.113578	7.65e-05	8.64e-05	0.974854	HSD17B1	rs12451403	-0.0746297	2.76e-05	4.31e-05	0.468351	H3F3A	rs2475152	-0.0317772	3.11e-05	4.75e-05	0.0663822
ADM2	rs28412679	0.138115	7.61e-05	8.6e-05	0.137041	SEC61A2	rs11257577	0.0471251	2.75e-05	4.29e-05	0.108192	CARF	rs2469954	-0.073101	3.1086e-05	4.75e-05	0.129225
C2CD3	rs4453265	0.150313	7.49e-05	8.48e-05	0.100011	ZDHHC5	rs1783985	-0.0986871	2.65e-05	4.15e-05	0.693841	SHOX2	rs6441171	-0.0755906	3.08e-05	4.73e-05	0.501105
LINC03022	rs60921132	0.0604207	7.45e-05	8.44e-05	0.0987655	PILRB	rs2527917	0.0500724	2.63e-05	4.12e-05	0.083603	TMEM258	rs174601	-0.0845663	3.03e-05	4.65e-05	0.352206
SELENOT	rs12489388	-0.150045	7.44e-05	8.43e-05	0.355135	ROCK2	rs7581184	-0.0777001	2.61e-05	4.11e-05	0.122326	HIBCH	rs4366932	-0.0708028	3.01e-05	4.64e-05	0.800398
LOC105371414	rs62045818	0.0732368	7.44e-05	8.43e-05	0.062715	AC016753.7	rs2166530	-0.0509762	2.6e-05	4.08e-05	0.0726434	HAAO	rs2037884	-0.0484398	2.97e-05	4.6e-05	0.0960819
C17orf80	rs2017811	-0.197178	7.31e-05	8.29e-05	0.377415	HAAO	rs4953436	-0.0514497	2.57e-05	4.05e-05	0.571409	CBX1	rs7209730	-0.0635778	2.98e-05	4.6e-05	0.0887923
NCKAP1L	rs4237798	0.175689	7.3e-05	8.28e-05	0.126133	TCP11L1	rs12276109	0.0278584	2.5e-05	3.96e-05	0.194083	NME4	rs381421	-0.0417836	2.9e-05	4.5e-05	0.189655
AP1B1	rs467510	-0.165998	7.27e-05	8.25e-05	0.0760555	TSEN15	rs1926921	0.102243	2.41e-05	3.84e-05	0.35787	DECR2	rs8046538	0.0701069	2.9e-05	4.5e-05	0.419703
ZNF391	rs74589008	-0.120339	7.25e-05	8.23e-05	0.759621	KIAA1715	rs66794957	0.0555367	2.39e-05	3.83e-05	0.0599355	CLDN15	rs4729676	-0.0415146	2.87e-05	4.48e-05	0.0662363
SERTAD1	rs2368577	-0.218347	7.18e-05	8.16e-05	0.167058	BSCL2	rs12364756	-0.054968	2.36e-05	3.79e-05	0.0987674	NSF	rs117319569	-0.0719461	2.86e-05	4.45e-05	0.949766
OXTR	rs640900	-0.178946	7.16e-05	8.14e-05	0.111823	RP5-821D11.7	rs12168543	0.0643222	2.28e-05	3.68e-05	0.098824	CADM2	rs382210	0.0476457	2.85e-05	4.45e-05	0.259346
RUSC2	rs62543255	-0.150438	7.13e-05	8.12e-05	0.304874	PAM	rs116234738	-0.049094	2.26e-05	3.67e-05	0.981282	UBOX5	rs1810801	0.0411579	2.8e-05	4.39e-05	0.776284
FOXRED2	rs9610488	0.244057	7.05e-05	8.04e-05	0.39352	BTN3A2	rs1624064	-0.0282742	2.24e-05	3.64e-05	0.0531206	CNTNAP1	rs4028634	0.0812647	2.76e-05	4.35e-05	0.134951
OSBPL2	rs7262393	-0.154779	6.99e-05	7.96e-05	0.129784	PMM1	rs117247796	0.0470744	2.22e-05	3.63e-05	0.0603102	U2AF1L4	rs73048513	-0.0339785	2.76e-05	4.35e-05	0.734963
LOC105369209	rs7262393	-0.154779	6.99e-05	7.96e-05	0.129784	UCP2	rs1726764	-0.0505678	2.2e-05	3.6e-05	0.147816	TUBA1B	rs7978659	-0.0530831	2.75e-05	4.35e-05	0.27565
TAL1	rs663650	-0.215033	6.94e-05	7.91e-05	0.266107	PTCHD3P1	rs11007589	0.0470181	2.17e-05	3.56e-05	0.453448	NOMO1	rs11075256	-0.0496565	2.72e-05	4.32e-05	0.382455
UBL7	rs11072516	-0.149396	6.89e-05	7.87e-05	0.232583	RP11-307C12.11	rs78266397	0.0395835	2.14e-05	3.53e-05	0.10884	BTN3A2	rs1624064	-0.0237496	2.7e-05	4.28e-05	0.135086
CWC27	rs2367112	0.154066	6.87e-05	7.84e-05	0.0882974	TUBB6	rs9960103	0.0247046	2.07e-05	3.43e-05	0.204427	RAB11B-AS1	rs2967614	0.0405211	2.64e-05	4.2e-05	0.0679908
IGHA2	rs35921705	-0.100417	6.8e-05	7.78e-05	0.491617	PCMTD1	rs4873603	-0.130381	1.98e-05	3.31e-05	0.16412	STAG3L5P	rs2572023	0.0339125	2.59e-05	4.13e-05	0.239484
ARHGEF12	rs12290699	0.201443	6.77e-05	7.74e-05	0.364144	NEURL4	rs3809817	-0.100352	1.98e-05	3.31e-05	0.136916	GTPBP3	rs2883273	0.05171	2.56e-05	4.09e-05	0.140826
CEBPG	rs111229823	-0.181862	6.69e-05	7.66e-05	0.0767652	ARL11	rs9568292	-0.166526	1.93e-05	3.24e-05	0.493043	MPV17L2	rs55813157	-0.0572933	2.55e-05	4.07e-05	0.10519
ME2	rs10502915	-0.139717	6.59e-05	7.56e-05	0.0736178	TPCN2	rs11600377	-0.0636682	1.93e-05	3.24e-05	0.231605	ACAT1	rs11501007	0.0959506	2.51e-05	4.03e-05	0.386632
OCIAD2	rs6831857	-0.164758	6.59e-05	7.56e-05	0.281686	CXCR2P1	rs3181210	-0.0498737	1.91e-05	3.21e-05	0.0724147	SERTAD3	rs2368579	-0.0474365	2.49e-05	4.01e-05	0.197989
MYO1H	rs139863617	0.133701	6.58e-05	7.55e-05	0.0714193	APPL2	rs11112414	0.0847124	1.9e-05	3.21e-05	0.405105	C12orf73	rs4135054	-0.105856	2.48e-05	4e-05	0.756164
GPX3	rs78946830	0.210633	6.53e-05	7.5e-05	0.379057	MRPL52	rs1135641	0.0956091	1.86e-05	3.14e-05	0.651127	WIPI1	rs2909221	0.0635233	2.49e-05	4e-05	0.064104
ARPIN	rs8023812	0.214441	6.49e-05	7.46e-05	0.492801	RP11-531H8.2	rs11023644	-0.0397363	1.84e-05	3.12e-05	0.3555	PIP4K2A	rs10430590	-0.0489657	2.46e-05	3.97e-05	0.114094
PACC1	rs11119953	0.138431	6.48e-05	7.45e-05	0.429806	GGA1	rs7289641	-0.111545	1.84e-05	3.12e-05	0.869502	SEC24D	rs144144855	-0.0727083	2.45e-05	3.95e-05	0.219288
NT5DC1	rs3798411	-0.173979	6.44e-05	7.41e-05	0.112472	EIF2B1	rs7313628	0.0742997	1.82e-05	3.11e-05	0.18738	ST3GAL3	rs11210871	-0.0774259	2.38e-05	3.86e-05	0.577076
ZNF710	rs6496619	-0.122754	6.44e-05	7.41e-05	0.0699528	SLC25A29	rs7143006	-0.0223582	1.81e-05	3.11e-05	0.350567	ARC	rs4736362	-0.0278809	2.35e-05	3.83e-05	0.168648
LMO7	rs77632722	-0.158093	6.41e-05	7.38e-05	0.0804192	SNX13	rs2714869	0.190126	1.8e-05	3.1e-05	0.146674	CUTA	rs10947415	0.0706368	2.34e-05	3.82e-05	0.25837
EEF1A2	rs6011109	-0.188694	6.3e-05	7.27e-05	0.232571	MPP2	rs231455	0.0535247	1.78e-05	3.05e-05	0.222272	RIT1	rs11264409	0.041641	2.31e-05	3.79e-05	0.157428
DNAJB2	rs13029742	0.19658	6.3e-05	7.27e-05	0.0891533	MPHOSPH6	rs2303261	0.0428637	1.77e-05	3.05e-05	0.323119	RP11-572M11.3	rs2700198	0.0294017	2.3e-05	3.77e-05	0.536279
VSTM1	rs2361797	0.158543	6.27e-05	7.24e-05	0.0712055	ESPNL	rs6723077	0.0406083	1.63e-05	2.84e-05	0.86586	AP000695.6	rs218642	-0.0311366	2.3e-05	3.77e-05	0.170225
PDE4D	rs7730750	-0.159459	6.23e-05	7.2e-05	0.148389	ATP6V0B	rs783302	-0.134198	1.61e-05	2.82e-05	0.917589	WBP11	rs10744078	0.0713963	2.28e-05	3.75e-05	0.0674983
ZSCAN21	rs10953293	-0.129637	6.17e-05	7.14e-05	0.338085	SIRT1	rs79638667	-0.0655107	1.61e-05	2.82e-05	0.0778321	TOP3A	rs11871761	-0.0578975	2.27e-05	3.73e-05	0.157823
ARL2	rs7123352	-0.145482	6.16e-05	7.13e-05	0.113784	C8orf58	rs755934	-0.0481715	1.6e-05	2.81e-05	0.105977	NADK	rs489788	-0.0936666	2.2e-05	3.65e-05	0.247369
TMEM94	rs9898765	-0.142176	6.16e-05	7.12e-05	0.821953	SIGMAR1	rs55874246	-0.0910585	1.59e-05	2.79e-05	0.534029	RAD52	rs11571430	-0.0413829	2.15e-05	3.59e-05	0.086173
OSER1	rs2057028	0.135534	6.06e-05	7.01e-05	0.178751	PAQR8	rs617318	-0.0874796	1.58e-05	2.78e-05	0.335279	DNLZ	rs11145912	-0.0354067	2.15e-05	3.58e-05	0.0693075
CD47	rs116495417	-0.219692	6.01e-05	6.96e-05	0.840808	SPATA2L	rs2911251	0.107773	1.53e-05	2.71e-05	0.179218	COQ5	rs61945850	-0.0497099	2.12e-05	3.56e-05	0.0974485
PRSS16	rs61743942	0.0951531	6e-05	6.95e-05	0.216108	TMEM110	rs11712910	0.0935649	1.51e-05	2.69e-05	0.369536	MEGF8	rs2304210	-0.0963119	2.11e-05	3.55e-05	0.108422
GNAI2	rs762705	0.131268	5.98e-05	6.93e-05	0.0542679	GOLGA6L5	rs62026487	0.0471269	1.5e-05	2.68e-05	0.0783963	ETHE1	rs184239	0.0414932	2.11e-05	3.55e-05	0.0542904
TXNL1	rs302080	-0.187178	5.88e-05	6.82e-05	0.0877193	HCG4P11	rs9258118	0.037529	1.49e-05	2.67e-05	0.279722	FNBP1P1	rs78876991	-0.0312706	2e-05	3.4e-05	0.449833
MPHOSPH8	rs35164807	-0.124523	5.85e-05	6.79e-05	0.0595517	CD44	rs12419062	0.128851	1.43e-05	2.6e-05	0.893073	SUOX	rs11171739	0.123343	2e-05	3.4e-05	0.0761904
WNK1	rs11615237	0.171303	5.74e-05	6.68e-05	0.304506	TRIM38	rs9356995	0.0562154	1.42e-05	2.58e-05	0.195047	CNTF	rs12574478	-0.0789439	2e-05	3.4e-05	0.407238
SLC29A1	rs9472232	-0.137505	5.72e-05	6.67e-05	0.635801	YWHAB	rs16989474	-0.0966059	1.39e-05	2.54e-05	0.0777056	RARS2	rs2295085	0.06103	1.95e-05	3.33e-05	0.465455
OR2B6	rs34899043	-0.184265	5.71e-05	6.65e-05	0.321406	PSEN1	rs2293793	-0.0681128	1.28e-05	2.38e-05	0.060651	FOXL1	rs11643012	0.0326814	1.95e-05	3.33e-05	0.0907085
H6PD	rs621655	-0.150354	5.64e-05	6.57e-05	0.175663	UGDH	rs7687329	0.0485188	1.23e-05	2.31e-05	0.37172	RP1-79C4.4	rs489090	-0.0378007	1.87e-05	3.21e-05	0.940341
CCDC91	rs2126896	-0.233052	5.63e-05	6.56e-05	0.112741	TNKS2-AS1	rs7903660	-0.0308464	1.23e-05	2.3e-05	0.233744	DTX2P1	rs201315948	0.0268116	1.82e-05	3.13e-05	0.150358
ZNF429	rs10418950	0.0740213	5.62e-05	6.56e-05	0.115418	PHF11	rs77929895	0.0676805	1.22e-05	2.29e-05	0.850983	PGAP3	rs12453682	-0.0547925	1.8e-05	3.11e-05	0.58199
MTX2	rs17338026	0.194852	5.59e-05	6.53e-05	0.194194	CTU2	rs2306048	0.101081	1.22e-05	2.29e-05	0.549486	ZNF573	rs12981237	0.044474	1.8e-05	3.11e-05	0.296497
RPL4	rs12911848	-0.217125	5.55e-05	6.48e-05	0.825827	CCDC162P	rs12216333	-0.0467243	1.18e-05	2.23e-05	0.167826	NICN1	rs6446286	-0.0658909	1.78e-05	3.09e-05	0.381706
ZNF829	rs35203277	0.21747	5.51e-05	6.44e-05	0.0658599	NUP160	rs4752879	-0.164505	1.17e-05	2.22e-05	0.137904	SAR1B	rs58323985	-0.0930973	1.69e-05	2.95e-05	0.194109
KCNQ4	rs28641158	0.249218	5.48e-05	6.41e-05	0.386912	PPP2R4	rs10988239	-0.0591197	1.16e-05	2.19e-05	0.099438	RP11-107N15.1	rs34626613	-0.0521896	1.65e-05	2.9e-05	0.0903702
CHD3	rs12946592	0.201051	5.45e-05	6.38e-05	0.0647637	OXLD1	rs8067026	0.0827728	1.15e-05	2.19e-05	0.320638	PILRA	rs2572023	0.0272966	1.64e-05	2.89e-05	0.316492
CHFR	rs75884412	-0.124013	5.4e-05	6.34e-05	0.215146	RP11-443P15.2	rs9830552	-0.0518467	1.13e-05	2.17e-05	0.0881015	TMBIM4	rs10431571	-0.0693684	1.64e-05	2.88e-05	0.647395
HPCAL1	rs56338016	-0.151557	5.38e-05	6.32e-05	0.0809498	RP5-1142A6.9	rs9924236	0.112339	1.12e-05	2.16e-05	0.351577	NDUFS5	rs12043492	0.0479079	1.63e-05	2.87e-05	0.122299
ATG9A	rs11676741	-0.170785	5.31e-05	6.25e-05	0.183688	CYP19A1	rs7169770	0.0858552	1.11e-05	2.15e-05	0.153434	AC016722.2	rs17773190	-0.0545367	1.63e-05	2.87e-05	0.411061
CCER2	rs6508829	0.123181	5.25e-05	6.18e-05	0.432928	RP13-977J11.2	rs7974299	0.0631603	1.11e-05	2.14e-05	0.19339	HLA-F	rs3736694	-0.060198	1.5991e-05	2.83e-05	0.438659
NOL4L	rs17357696	-0.15378	5.22e-05	6.15e-05	0.0577997	RSRC1	rs1879803	0.0539916	1.1e-05	2.13e-05	0.269688	HIRIP3	rs57615206	0.0835596	1.59e-05	2.83e-05	0.738473
PGBD1	rs12212348	0.148535	5.2e-05	6.13e-05	0.231802	CCR1	rs2172246	-0.0267186	1.09e-05	2.11e-05	0.173592	MGC10955	rs35120660	-0.0299764	1.58e-05	2.81e-05	0.59224
VWA8	rs138808588	0.122992	5.1e-05	6.02e-05	0.140959	HOXB2	rs62066451	0.0747647	1.04e-05	2.03e-05	0.206048	LA16c-358B7.3	rs8046527	-0.0852195	1.56e-05	2.78e-05	0.272442
MVB12A	rs56902856	-0.136999	5.1e-05	6.02e-05	0.0567215	RP11-356C4.5	rs112579477	-0.0297392	1.03e-05	2.02e-05	0.64068	RP11-422J8.1	rs149082223	0.0353678	1.53e-05	2.74e-05	0.303437
SKP1	rs116661206	0.184763	5.06e-05	5.98e-05	0.120555	SHOX2	rs4472014	0.0504365	1.02e-05	2.01e-05	0.838988	HLA-DRB1	rs9270646	0.024408	1.51e-05	2.7e-05	0.0527326
BORCS6	rs9891699	0.148485	5.03e-05	5.95e-05	0.0617657	DENND6B	rs62241210	0.0492601	1.02e-05	2.01e-05	0.159617	FAM106A	rs62072546	0.0273457	1.49e-05	2.67e-05	0.0636358
STEAP1B-AS1	rs4321884	-0.0574294	4.95e-05	5.86e-05	0.276336	TNPO1	rs34662	-0.19899	9.88e-06	1.95e-05	0.341762	GID8	rs73619440	-0.0498121	1.49e-05	2.67e-05	0.132048
UTP15	rs2972210	0.249698	4.93e-05	5.84e-05	0.646296	ANO7P1	rs10907286	0.0330709	9.85e-06	1.95e-05	0.459701	ARPC3	rs11065692	-0.0903525	1.48e-05	2.66e-05	0.597697
CAMK2G	rs56756262	0.175183	4.92e-05	5.84e-05	0.497994	RP11-156P1.3	rs7222781	-0.0226175	9.35e-06	1.87e-05	0.171157	ANO7	rs6437249	-0.0314163	1.47e-05	2.65e-05	0.197921
KMT5C	rs112376631	0.126846	4.91e-05	5.83e-05	0.137242	DOK7	rs28706421	0.0690232	9e-06	1.81e-05	0.156307	ATG7	rs6442241	-0.036135	1.44e-05	2.62e-05	0.0782687
SERPINE1	rs2005742	-0.21449	4.88e-05	5.79e-05	0.206255	NCL	rs2034412	0.208506	8.97e-06	1.81e-05	0.13399	FAM98A	rs17657783	0.0556825	1.43e-05	2.6e-05	0.465865
RCC1	rs797415	-0.157082	4.87e-05	5.79e-05	0.0834709	TSSK6	rs2965200	-0.0824077	8.65e-06	1.76e-05	0.792484	YEATS2-AS1	rs262965	0.0204506	1.43e-05	2.6e-05	0.0974647
COG1	rs12943599	0.211036	4.81e-05	5.72e-05	0.182828	CCAR2	rs10099846	-0.100484	8.3e-06	1.72e-05	0.378296	PLVAP	rs10423120	0.0523541	1.41e-05	2.58e-05	0.920408
SMAD1	rs28605287	0.172458	4.76e-05	5.67e-05	0.124712	MSL1	rs62065255	-0.220764	8.29e-06	1.72e-05	0.932876	DLG1	rs2341184	-0.0971753	1.38e-05	2.54e-05	0.250269
ARAP1	rs342322	0.139803	4.75e-05	5.66e-05	0.0741967	CALCOCO2	rs603358	0.0905576	8.3e-06	1.72e-05	0.0678257	RIN3	rs61975764	-0.0356831	1.35e-05	2.5e-05	0.516555
PNPLA2	rs8672	-0.102055	4.74e-05	5.65e-05	0.0932497	TRAM2	rs3748066	0.102334	8.09e-06	1.69e-05	0.178678	MED15	rs9610447	0.147563	1.34e-05	2.49e-05	0.784417
RBFA	rs12607447	-0.124002	4.71e-05	5.62e-05	0.0758932	CYP2D7P1	rs133367	0.0490257	7.83e-06	1.64e-05	0.481965	ITGB3	rs12942340	-0.060212	1.31e-05	2.44e-05	0.551892
P3H1	rs72671236	-0.261489	4.7e-05	5.61e-05	0.441359	CEP85	rs10902734	-0.0599242	7.81e-06	1.64e-05	0.233117	CD151	rs28558789	0.0197531	1.3e-05	2.43e-05	0.119494
SIGLEC16	rs12610975	-0.184704	4.69e-05	5.6e-05	0.0570079	STK24	rs17574654	0.0479377	7.77e-06	1.63e-05	0.41264	EIF2B5	rs843360	0.107818	1.3e-05	2.43e-05	0.447259
ELOVL1	rs673253	-0.234301	4.6e-05	5.51e-05	0.266202	HSD17B1P1	rs2170711	-0.0691661	7.71e-06	1.62e-05	0.67521	RPS6KA5	rs9989151	-0.0430081	1.3e-05	2.43e-05	0.832933
RSRC2	rs10744242	-0.139475	4.5e-05	5.41e-05	0.0569118	USP39	rs78185751	0.0264132	7.57e-06	1.6e-05	0.215482	YJEFN3	rs34539063	0.0768731	1.29e-05	2.42e-05	0.231605
LINC02904	rs4256575	-0.171744	4.49e-05	5.39e-05	0.180565	CTD-2303H24.2	rs62072546	0.0272544	7.35e-06	1.56e-05	0.0961358	YWHAB	rs12481468	-0.0538616	1.25e-05	2.35e-05	0.285492
BCL11A	rs7589501	-0.197224	4.44e-05	5.35e-05	0.151099	GFER	rs740582	0.112506	7.34e-06	1.56e-05	0.368402	RP11-1055B8.4	rs78434568	-0.0442529	1.22e-05	2.33e-05	0.760586
RNU6-322P	rs12148659	0.0770477	4.42e-05	5.33e-05	0.0692523	REEP5	rs469702	0.0522243	7.29e-06	1.55e-05	0.0698411	MSX1	rs9999952	-0.0352398	1.2e-05	2.29e-05	0.896908
PRMT5	rs3751488	-0.16264	4.42e-05	5.32e-05	0.120158	DTNBP1	rs6459408	-0.0581387	7.3e-06	1.55e-05	0.168364	MRPL45P2	rs12942340	-0.0365834	1.2e-05	2.28e-05	0.43393
NUBP2	rs2248128	-0.195175	4.38e-05	5.29e-05	0.0871584	HORMAD1	rs72704603	0.082034	7.22e-06	1.54e-05	0.216368	SDAD1P1	rs2874670	0.0262687	1.16e-05	2.23e-05	0.167397
MIR3176	rs3213574	-0.0553103	4.33e-05	5.23e-05	0.0784091	TOM1	rs138785	-0.0470911	7.18e-06	1.54e-05	0.126024	CUL7	rs2273918	0.0652986	1.16e-05	2.22e-05	0.700685
SELENOS	rs8038694	0.205136	4.31e-05	5.22e-05	0.223403	RAPGEF1	rs2031878	-0.040167	7.08e-06	1.52e-05	0.12538	ENOSF1	rs6506537	-0.0264449	1.14e-05	2.2e-05	0.32389
GALNT2	rs4846923	0.23788	4.31e-05	5.21e-05	0.255519	TMED8	rs12101153	-0.0684502	7.08e-06	1.52e-05	0.0742274	MSTO2P	rs11264409	0.0372895	1.12e-05	2.17e-05	0.0595787
GMPR2	rs111641528	0.123939	4.3e-05	5.21e-05	0.221649	RP11-324E6.6	rs10773515	-0.0598132	6.86e-06	1.49e-05	0.330415	PPIL2	rs3788331	-0.0675513	1.1e-05	2.14e-05	0.726885
IQSEC1	rs17037462	-0.179927	4.24e-05	5.14e-05	0.0590122	NSUN4	rs9429171	-0.0562724	6.79e-06	1.48e-05	0.723158	RPS6KC1	rs1045868	0.0915536	1.09e-05	2.13e-05	0.392621
RPS27L	rs111470259	0.180137	4.24e-05	5.14e-05	0.233881	NCKIPSD	rs4974078	-0.0705798	6.78e-06	1.48e-05	0.0676765	NEFH	rs6006179	0.0459571	1.09e-05	2.13e-05	0.790881
KANSL3	rs2579499	-0.10827	4.21e-05	5.1e-05	0.0668632	PSMA2	rs598194	0.0636501	6.79e-06	1.48e-05	0.0982394	LPAR2	rs3752151	0.0659367	1.05e-05	2.08e-05	0.60504
DNAJC2	rs117481155	-0.20234	4.18e-05	5.08e-05	0.449871	NDFIP1	rs3765011	0.0884568	6.7e-06	1.47e-05	0.598074	TMED8	rs12881960	-0.0386996	1.04e-05	2.06e-05	0.0851791
MECOM	rs28477236	0.20554	4.16e-05	5.05e-05	0.625177	PABPC4	rs61779310	-0.12026	6.6e-06	1.45e-05	0.276967	C5orf45	rs156101	0.0676682	1e-05	2e-05	0.421331
TRAPPC6B	rs12147280	-0.151895	4.12e-05	5.01e-05	0.0518199	CRAT	rs10988239	-0.0383337	6.49e-06	1.43e-05	0.129942	KLF11	rs6432054	0.0714547	9.94e-06	1.99e-05	0.30109
ZNF721	rs75072999	-0.206653	4.11e-05	5e-05	0.121207	TPSD1	rs4984785	0.0454379	6.47e-06	1.43e-05	0.0664319	ELTD1	rs12038026	0.0738852	9.87e-06	1.98e-05	0.501923
CPEB3	rs4933712	-0.143811	4.07e-05	4.95e-05	0.31202	AC104634.3	rs10165533	0.0493342	6.27e-06	1.39e-05	0.387494	CDC7	rs13447526	0.0493057	9.77e-06	1.97e-05	0.332213
MRNIP	rs416974	-0.171157	4.07e-05	4.95e-05	0.0519495	CTB-129O4.1	rs1363514	-0.0414959	6.06e-06	1.36e-05	0.0554647	CHD1L	rs7520841	-0.0460458	9.62e-06	1.94e-05	0.128858
CIR1	rs6729176	-0.14336	3.99e-05	4.86e-05	0.806025	KIAA1467	rs7294646	-0.0810136	6.05e-06	1.36e-05	0.411683	AAGAB	rs12901372	0.0871416	9.54e-06	1.93e-05	0.298321
FZD6	rs2668878	0.198805	3.96e-05	4.84e-05	0.970809	INO80B	rs2268417	-0.0915027	5.98e-06	1.34e-05	0.0868202	SUCO	rs763109	-0.0297468	9.3e-06	1.9e-05	0.126584
MED9	rs1242490	0.246815	3.94e-05	4.82e-05	0.0738056	NFATC3	rs2307022	-0.0778174	5.91e-06	1.33e-05	0.246948	ZNF559	rs10423538	-0.0770475	9.04e-06	1.86e-05	0.30527
CDC23	rs13160114	0.127999	3.9e-05	4.77e-05	0.0580848	GMPPB	rs148383796	0.0625796	5.82e-06	1.31e-05	0.168882	PDXDC1	rs62039480	-0.0891828	8.98e-06	1.85e-05	0.106835
MYBL1	rs60655524	0.152891	3.88e-05	4.75e-05	0.0874231	ADAR	rs6702449	0.112458	5.62e-06	1.28e-05	0.747103	GLI4	rs28523940	0.0409048	8.83e-06	1.82e-05	0.123913
DGUOK	rs113023108	0.179825	3.86e-05	4.72e-05	0.713792	ARHGAP33	rs2267584	-0.0703595	5.56e-06	1.28e-05	0.529087	PMS2P9	rs4729098	-0.0303571	8.59e-06	1.78e-05	0.129815
ERFE	rs6720524	-0.0827025	3.82e-05	4.68e-05	0.0841686	PNMAL2	rs4803966	0.0151369	5.43e-06	1.25e-05	0.0792459	RP11-53B2.2	rs1785113	-0.0196757	8.57e-06	1.78e-05	0.106145
RBM26	rs9545203	-0.154242	3.8e-05	4.66e-05	0.686788	U2AF1L4	rs2311872	-0.0399163	5.37e-06	1.25e-05	0.510827	SPPL2A	rs62017210	0.0544483	8.24e-06	1.74e-05	0.0563778
COL27A1	rs1159310	-0.215494	3.77e-05	4.63e-05	0.229997	EVI5	rs6603980	-0.0890309	5.35e-06	1.24e-05	0.25506	VAPB	rs2179684	0.0274619	8.08e-06	1.71e-05	0.074508
LPL	rs1388941	0.165708	3.77e-05	4.63e-05	0.171926	ZNF548	rs55706256	0.111846	5.35e-06	1.24e-05	0.417787	ZNF426	rs67961470	0.0631882	7.45e-06	1.59e-05	0.252365
FOS	rs7149592	0.211479	3.63e-05	4.47e-05	0.116464	VIPAS39	rs11623826	-0.051902	5.32e-06	1.24e-05	0.109016	VPS29	rs11065692	0.0790778	7.4e-06	1.58e-05	0.853791
NAP1L5	rs2869950	0.234239	3.59e-05	4.43e-05	0.0905145	FCHO1	rs28736584	0.0343282	5.2e-06	1.22e-05	0.443832	CTU2	rs2306047	0.0923982	7.29e-06	1.57e-05	0.675034
HEATR5A-DT	rs34024670	0.0544352	3.57e-05	4.4e-05	0.115526	CTB-47B11.3	rs6555970	-0.0710546	5.1e-06	1.2e-05	0.50443	TOM1	rs138722	-0.0293368	7.29e-06	1.57e-05	0.0628732
NEDD8	rs4982863	-0.174073	3.56e-05	4.4e-05	0.557509	CD151	rs61876748	0.012352	5.08e-06	1.2e-05	0.0865606	HSD17B1P1	rs601999	-0.0432615	7.18e-06	1.55e-05	0.206297
DPH2	rs11210935	-0.197144	3.49e-05	4.32e-05	0.163858	MYO9B	rs12461129	0.187737	5.03e-06	1.19e-05	0.120223	HSPA2	rs2123461	-0.0845651	6.91e-06	1.5e-05	0.301041
STARD3	rs3794712	-0.159335	3.47e-05	4.3e-05	0.447093	NDUFB1	rs10083510	-0.148335	4.98e-06	1.19e-05	0.649003	PHLPP2	rs8058188	0.03838	6.88e-06	1.5e-05	0.122107
SPRYD7	rs790943	0.169823	3.45e-05	4.28e-05	0.0621585	NT5M	rs6502557	-0.0357256	4.9e-06	1.17e-05	0.699037	RP11-572M11.4	rs2700201	-0.0254241	6.78e-06	1.49e-05	0.538331
MORC2	rs3205187	-0.238575	3.44e-05	4.27e-05	0.226232	ERCC8	rs12523070	-0.0536525	4.61e-06	1.12e-05	0.126982	RPAP1	rs2277536	0.079345	6.78e-06	1.49e-05	0.21631
XCR1	rs2172246	0.0942466	3.39e-05	4.21e-05	0.138322	TRIM15	rs9368624	-0.0450767	4.62e-06	1.12e-05	0.386893	KIAA1875	rs56127523	0.0623243	6.74e-06	1.48e-05	0.230682
BATF	rs759285	0.229664	3.38e-05	4.2e-05	0.378798	LYSMD4	rs8030331	-0.0209851	4.56e-06	1.11e-05	0.102611	LY75	rs1806935	-0.0289416	6.62e-06	1.46e-05	0.0606199
CXCL10	rs6811535	-0.204005	3.35e-05	4.18e-05	0.0894815	ZBTB7A	rs7254272	0.101086	4.39e-06	1.08e-05	0.443582	RP11-182J1.16	rs141724470	0.0306435	5.81e-06	1.31e-05	0.0826172
ARMC3	rs11013086	-0.108122	3.33e-05	4.15e-05	0.214877	SNX11	rs3744347	-0.0388331	4.38e-06	1.08e-05	0.0890078	EFCAB8	rs6087990	0.0493059	5.78e-06	1.31e-05	0.303942
IGKV1D-17	rs6707271	-0.0551393	3.32e-05	4.15e-05	0.228539	BIN1	rs6710467	-0.0711614	4.03e-06	1e-05	0.813244	APPL1	rs9859663	-0.0595354	5.76e-06	1.31e-05	0.188691
POLR3B	rs7307895	0.195448	3.32e-05	4.14e-05	0.116921	MERTK	rs7570077	-0.0879867	3.86e-06	9.67e-06	0.749028	DTNBP1	rs4715986	-0.0624315	5.71e-06	1.3e-05	0.117223
STEAP1B	rs4722166	-0.0808536	3.31e-05	4.14e-05	0.95581	UBA7	rs2071208	-0.0788887	3.74e-06	9.4e-06	0.285288	USP7	rs10500366	0.122321	5.7e-06	1.3e-05	0.416625
LOC401312	rs4722166	-0.0808536	3.31e-05	4.14e-05	0.95581	RP11-290F20.2	rs2904263	-0.0506263	3.5e-06	8.89e-06	0.485925	ZDHHC5	rs11602109	0.0801638	5.5e-06	1.27e-05	0.0934731
PPID	rs56172511	0.155019	3.3e-05	4.13e-05	0.525274	AFAP1	rs11733177	0.00879284	3.32e-06	8.5e-06	0.05527	EFEMP1	rs34552760	-0.127262	5.32e-06	1.24e-05	0.248128
SPAST	rs438408	-0.243116	3.3e-05	4.13e-05	0.406679	MYLK4	rs2038760	-0.0297693	3.31e-06	8.5e-06	0.81852	EXOC2	rs6936164	-0.0266937	5.2e-06	1.22e-05	0.0947477
YES1	rs12963050	-0.0817433	3.29e-05	4.12e-05	0.0634905	RP11-977G19.11	rs35526714	-0.10394	3.33e-06	8.5e-06	0.936629	CTC-338M12.1	rs254456	-0.0309216	5.11e-06	1.2e-05	0.744894
SMIM5	rs707707	0.193589	3.25e-05	4.08e-05	0.54415	SLC7A1	rs11619313	-0.0693519	3.28e-06	8.44e-06	0.380158	NOB1	rs112996469	0.145312	5.08e-06	1.19e-05	0.602547
DDAH1	rs506082	-0.167877	3.25e-05	4.07e-05	0.178122	STRN	rs2110942	0.0988635	3.25e-06	8.42e-06	0.678653	MST1	rs6767878	0.0697619	4.97e-06	1.17e-05	0.457164
SMAD4	rs10502915	0.116983	3.23e-05	4.05e-05	0.0881862	CAPRIN2	rs12370429	-0.0600945	3.21e-06	8.33e-06	0.0612271	C19orf69	rs58961854	-0.058357	4.95e-06	1.17e-05	0.682433
RAD23B	rs75771161	0.291422	3.2e-05	4.01e-05	0.170393	DCPS	rs56207600	-0.0678198	3.12e-06	8.14e-06	0.691468	RAB3IP	rs61930180	0.0471862	4.9e-06	1.16e-05	0.144457
PRELID3A	rs553091	0.119759	3.13e-05	3.93e-05	0.102693	SLC35E2	rs76037905	-0.0465843	2.86e-06	7.57e-06	0.353324	BTN2A2	rs9467730	0.0347986	4.82e-06	1.15e-05	0.210916
KREMEN1	rs55973695	0.194776	3.12e-05	3.93e-05	0.0980873	RMND1	rs3816778	-0.0594975	2.79e-06	7.44e-06	0.208408	CCT6A	rs10255049	-0.14258	4.8e-06	1.15e-05	0.815044
SMIM15	rs7706753	0.242493	3.1e-05	3.9e-05	0.104022	DDX51	rs1133694	0.161614	2.74e-06	7.34e-06	0.206249	SEC23IP	rs2456725	0.0579545	4.8e-06	1.15e-05	0.163735
CCDC186	rs10787515	-0.222756	3.09e-05	3.89e-05	0.667773	TLDC2	rs4810362	-0.0994625	2.7e-06	7.28e-06	0.357291	ATP5SL	rs878083	-0.14436	4.71e-06	1.14e-05	0.961639
PARD6G	rs7228169	0.164716	3.08e-05	3.89e-05	0.165092	AXIN2	rs12452513	-0.0737531	2.66e-06	7.2e-06	0.351442	PGPEP1L	rs2654976	-0.0375664	4.4e-06	1.08e-05	0.305685
XPC	rs2607768	-0.140609	3.08e-05	3.89e-05	0.112829	AC091729.9	rs6968946	0.0165083	2.64e-06	7.18e-06	0.0913405	DDRGK1	rs6037537	-0.101258	4.39e-06	1.08e-05	0.166076
CNNM3	rs114707893	-0.182661	3.04e-05	3.84e-05	0.086632	RP13-582O9.5	rs3750216	0.022574	2.64e-06	7.17e-06	0.0820266	LINC00899	rs10427821	-0.0553306	4.24e-06	1.05e-05	0.777693
SNHG1	rs117926699	-0.102916	3.02e-05	3.82e-05	0.218763	RP11-887P2.6	rs7296761	0.0208246	2.6e-06	7.1e-06	0.110543	PMS2P11	rs62473710	0.0211242	4.15e-06	1.04e-05	0.18533
C11orf80	rs10791902	0.14882	3.0193e-05	3.82e-05	0.307674	METTL13	rs941942	-0.0794341	2.46e-06	6.79e-06	0.151419	MIER1	rs12132068	-0.0985474	3.95e-06	9.97e-06	0.185722
CEP131	rs12953216	0.0849996	3.02e-05	3.82e-05	0.0773537	LINC00565	rs67806792	0.0479005	2.39e-06	6.63e-06	0.274272	C8orf58	rs34268501	-0.0524761	3.77e-06	9.62e-06	0.588815
SLX4IP	rs1232606	-0.114747	3e-05	3.8e-05	0.062942	ADO	rs224050	0.124665	2.2e-06	6.15e-06	0.826057	SNHG8	rs674514	0.0403102	3.72e-06	9.5e-06	0.14933
ELAPOR2	rs28381863	0.223641	3e-05	3.8e-05	0.153011	MFSD7	rs3088106	-0.0676963	2.13e-06	5.99e-06	0.363418	INO80D	rs2098384	-0.0704514	3.7e-06	9.48e-06	0.597927
RPL19P9	rs3812074	-0.0628058	2.97e-05	3.77e-05	0.608286	TMBIM4	rs7966561	-0.0719549	2.07e-06	5.83e-06	0.0869349	RFWD3	rs7193541	-0.0364263	3.65e-06	9.38e-06	0.0564328
DUSP19	rs7607737	0.098128	2.95e-05	3.74e-05	0.488425	SPP1	rs1471400	0.0441856	2.06e-06	5.82e-06	0.0895294	TMEM176A	rs115946508	0.0788003	3.6e-06	9.29e-06	0.268692
EIF4A1	rs36095416	0.236067	2.94e-05	3.74e-05	0.141439	TULP4	rs661857	-0.153962	2.05e-06	5.82e-06	0.780406	MED19	rs9420	0.0473817	3.49e-06	9.04e-06	0.169527
NAB1	rs10191389	0.146533	2.93e-05	3.72e-05	0.0577398	ZNF503	rs17769639	0.0725488	2.06e-06	5.82e-06	0.164205	HSD17B1	rs62075854	-0.0521673	3.41e-06	8.87e-06	0.176575
ZGRF1	rs62316566	0.141781	2.93e-05	3.72e-05	0.084904	SMIM8	rs7453986	-0.0469875	2.01e-06	5.74e-06	0.218193	CCAR2	rs34027561	-0.0755113	3.37e-06	8.79e-06	0.0922783
GUK1	rs35937215	0.141752	2.9e-05	3.69e-05	0.121414	HLA-G	rs3130643	-0.0330698	2e-06	5.73e-06	0.472442	MLXIP	rs36137575	-0.107084	3.3e-06	8.67e-06	0.677568
ITPKB-IT1	rs12126205	0.0813503	2.88e-05	3.66e-05	0.24747	TBKBP1	rs148690811	-0.0790301	1.99e-06	5.7e-06	0.168288	RSG1	rs6676143	0.0431051	3.26e-06	8.59e-06	0.236814
INTS6	rs11617721	0.132202	2.87e-05	3.65e-05	0.0706553	IQGAP1	rs2074585	0.0694199	1.94e-06	5.59e-06	0.0501183	ELOVL7	rs34099891	0.0411932	3.23e-06	8.52e-06	0.155387
NUMBL	rs12611340	0.151281	2.84e-05	3.63e-05	0.204893	FLVCR2	rs7146338	0.0808459	1.94e-06	5.58e-06	0.175227	TMED10	rs7142235	-0.099788	3.19e-06	8.45e-06	0.173841
FBXL9P	rs9935067	0.279261	2.83e-05	3.61e-05	0.0788052	LINC00899	rs11913284	-0.0433239	1.89e-06	5.46e-06	0.0973652	KNSTRN	rs544744	0.0738105	3.18e-06	8.42e-06	0.221057
PPP6R2	rs28412679	0.115093	2.81e-05	3.6e-05	0.0598283	ZNF304	rs12461155	-0.0578001	1.82e-06	5.26e-06	0.147374	ACSM1	rs111601937	-0.0384839	3.12e-06	8.33e-06	0.423276
GTSF1	rs55947153	-0.0944287	2.75e-05	3.53e-05	0.223983	CENPP	rs72754438	0.0811505	1.8e-06	5.23e-06	0.0561895	NCKIPSD	rs4974078	-0.0469269	3.11e-06	8.31e-06	0.0761393
CD72	rs10738945	-0.143332	2.74e-05	3.52e-05	0.514173	RP11-69E11.4	rs111768751	0.0540775	1.76e-06	5.16e-06	0.157842	SERPINA5	rs1004958	0.027165	3.11e-06	8.31e-06	0.84555
DNAJC1	rs2296624	-0.105303	2.73e-05	3.51e-05	0.168485	FARP2	rs6437249	-0.0408251	1.76e-06	5.16e-06	0.0655944	SLC5A6	rs2384575	-0.131808	3.06e-06	8.24e-06	0.604484
SNX6	rs10139365	0.150411	2.7e-05	3.48e-05	0.056443	TELO2	rs34819117	-0.101077	1.74e-06	5.11e-06	0.816822	RP11-707P17.2	rs11070842	-0.0304147	2.89e-06	7.85e-06	0.106474
CHCHD5	rs10864900	-0.196575	2.65e-05	3.42e-05	0.0879488	DAPP1	rs56212993	-0.11238	1.68e-06	4.96e-06	0.397189	DDX55	rs67516712	-0.0452957	2.85e-06	7.74e-06	0.164081
ANAPC5	rs28360446	-0.158874	2.63e-05	3.4e-05	0.138732	ZNF142	rs34906275	-0.0728774	1.62e-06	4.83e-06	0.0813906	LSM7	rs12977961	0.0866294	2.81e-06	7.67e-06	0.942844
PLCB2	rs2118959	0.110484	2.63e-05	3.4e-05	0.359403	ACSM1	rs876106	-0.0385644	1.6e-06	4.82e-06	0.556904	RAB24	rs111251222	0.0648471	2.78e-06	7.6e-06	0.750603
AFG3L2	rs2298543	-0.10968	2.61e-05	3.38e-05	0.139642	LRRC45	rs4072801	0.0780127	1.58e-06	4.77e-06	0.658006	LYZ	rs57954211	-0.0275008	2.76e-06	7.56e-06	0.0515128
PTGR1	rs12686489	-0.231364	2.6e-05	3.36e-05	0.797909	ZFP82	rs2945989	-0.0416582	1.55e-06	4.73e-06	0.0939578	GADL1	rs6800284	0.0558365	2.71e-06	7.45e-06	0.164565
C5orf24	rs254710	-0.281951	2.6e-05	3.36e-05	0.422909	AC008073.7	rs10205576	-0.0941323	1.54e-06	4.71e-06	0.799335	SUPT3H	rs12525773	-0.0624779	2.69e-06	7.42e-06	0.848052
IPO9	rs2819366	-0.134425	2.59e-05	3.36e-05	0.113876	ITPKA	rs12440111	-0.0567531	1.52e-06	4.66e-06	0.150085	RBL1	rs1744759	-0.145993	2.41e-06	6.68e-06	0.410175
WTAP	rs76686939	-0.110149	2.57e-05	3.34e-05	0.0513389	RTF1	rs28578057	-0.103484	1.51e-06	4.65e-06	0.0582108	ADAL	rs117578063	0.0783881	2.34e-06	6.56e-06	0.0504783
FBXO42	rs924204	-0.165135	2.56e-05	3.32e-05	0.0706599	C11orf48	rs597259	0.0314562	1.49e-06	4.59e-06	0.188957	MSL1	rs117827273	-0.107899	2.34e-06	6.56e-06	0.175295
FAM104A	rs1037257	-0.185414	2.55e-05	3.32e-05	0.149792	CCDC134	rs12166503	0.0392303	1.48e-06	4.56e-06	0.135341	PSMD9	rs10840636	0.0831284	2.33e-06	6.55e-06	0.0555538
HDDC2	rs76531505	0.110009	2.54e-05	3.31e-05	0.0525154	CCDC126	rs10253646	-0.18302	1.47e-06	4.56e-06	0.414548	MCEE	rs4852763	-0.0620162	2.31e-06	6.5e-06	0.286045
WDR35	rs17697743	-0.134106	2.53e-05	3.29e-05	0.0762532	MTERFD2	rs733997	0.0379067	1.34e-06	4.22e-06	0.496685	RP11-767N6.7	rs10430124	-0.0530082	2.16e-06	6.09e-06	0.508824
PANK2	rs6052358	0.262511	2.52e-05	3.28e-05	0.408871	RP11-463O9.9	rs12924722	0.0293874	1.3e-06	4.12e-06	0.116159	RP11-47A8.5	rs11594073	0.0935641	2.13e-06	6.02e-06	0.186417
SLC39A9	rs147871553	0.250089	2.51e-05	3.27e-05	0.496752	MGRN1	rs1684615	-0.0349363	1.18e-06	3.82e-06	0.136675	IMP3	rs7166281	-0.130816	2.12e-06	6e-06	0.151326
SLC3A1	rs698765	-0.216211	2.46e-05	3.22e-05	0.165381	PRKCA	rs72843895	-0.0820767	1.19e-06	3.82e-06	0.110158	SLC35A1	rs9450704	0.05997	2.11e-06	5.99e-06	0.163506
WARS2-AS1	rs115513154	0.0692588	2.45e-05	3.21e-05	0.087975	WAC	rs11593248	-0.223622	1.12e-06	3.65e-06	0.20048	ZNF839	rs56144634	-0.0498772	2.08e-06	5.93e-06	0.725585
FBXW7	rs7694164	-0.177964	2.43e-05	3.19e-05	0.128642	ANGEL2	rs34868056	-0.0925977	1.11e-06	3.62e-06	0.527146	HLA-G	rs3130643	-0.0313884	2.07e-06	5.91e-06	0.262978
ARID4A	rs1190979	-0.111999	2.4e-05	3.15e-05	0.204708	AP4E1	rs12904989	0.0749426	1.04e-06	3.43e-06	0.176566	TMEM180	rs3740414	-0.0869063	2.01e-06	5.77e-06	0.189173
LIPT1	rs10210711	-0.0891407	2.4e-05	3.15e-05	0.133523	NEK9	rs149219	-0.0973169	1e-06	3.33e-06	0.254093	RPSA	rs816487	0.0550865	2e-06	5.75e-06	0.361784
MFSD9	rs6719123	0.12098	2.39e-05	3.14e-05	0.0622945	SLC7A6	rs3961283	-0.0536391	9.88e-07	3.29e-06	0.0896593	SCAND2P	rs11259919	0.0827029	1.91e-06	5.52e-06	0.334984
SH3BP2	rs3775067	0.222207	2.3856e-05	3.13e-05	0.483576	SAE1	rs177918	-0.175257	9.5e-07	3.19e-06	0.11128	C8orf22	rs17714638	-0.0276429	1.87e-06	5.44e-06	0.120192
C1orf159	rs2465136	-0.101595	2.38e-05	3.12e-05	0.509667	TRIM4	rs2527916	-0.0371441	9.28e-07	3.13e-06	0.0674334	RFTN2	rs4850437	-0.0849708	1.83e-06	5.34e-06	0.228964
SNX15	rs7123352	0.12914	2.37e-05	3.12e-05	0.0630827	BAIAP3	rs8063	0.0291021	9.28e-07	3.13e-06	0.062184	ZFAND2A	rs6968946	0.0163908	1.83e-06	5.34e-06	0.0904731
PRKAB1	rs137933811	0.162399	2.36e-05	3.1e-05	0.165984	KRT8P33	rs13436337	0.0794161	8.81e-07	3.01e-06	0.553236	NOTUM	rs4969474	0.0553658	1.81e-06	5.31e-06	0.425785
CACNA2D2	rs6807194	-0.199388	2.35e-05	3.1e-05	0.200099	LINC00665	rs62113152	-0.0400675	8.75e-07	3.01e-06	0.292509	FADS2	rs174559	-0.0430732	1.79e-06	5.27e-06	0.104525
SFXN3	rs11190813	-0.128893	2.31e-05	3.05e-05	0.15414	BRD3	rs2506708	0.0880565	8.36e-07	2.88e-06	0.838766	RP11-347I19.8	rs11614326	-0.0565171	1.78e-06	5.25e-06	0.773123
THOC1	rs8096369	0.149212	2.29e-05	3.02e-05	0.257845	RP11-384K6.6	rs9884978	-0.0321198	8.29e-07	2.87e-06	0.0656991	SNAP47	rs3088389	0.0565718	1.67e-06	4.98e-06	0.249801
ICAM5	rs10409243	0.200282	2.27e-05	2.99e-05	0.173471	RP11-779O18.3	rs322381	-0.0543138	7.91e-07	2.75e-06	0.0555984	CPNE3	rs2304787	0.0544126	1.67e-06	4.98e-06	0.758092
GNL2	rs11585844	0.115324	2.26e-05	2.99e-05	0.86796	FCHO2	rs686233	0.115977	7.68e-07	2.68e-06	0.0819851	AC091729.9	rs6968946	0.0146041	1.61e-06	4.86e-06	0.0617098
ACAD10	rs933399	0.181403	2.25e-05	2.97e-05	0.189063	FIGNL1	rs13234331	-0.0404266	7.65e-07	2.68e-06	0.10243	DOHH	rs2240665	-0.102993	1.57e-06	4.78e-06	0.0863604
TRPC1	rs6440110	-0.116261	2.25e-05	2.97e-05	0.061933	IPO8	rs12830910	-0.104291	7.51e-07	2.64e-06	0.236878	NNT	rs750583	0.0667051	1.53e-06	4.71e-06	0.192939
HCN3	rs12091730	0.119614	2.23e-05	2.95e-05	0.0512026	B3GNT7	rs12622248	0.138058	7.29e-07	2.58e-06	0.24556	WDR92	rs13009282	-0.078382	1.53e-06	4.71e-06	0.378134
ATP5MC3	rs13030474	0.196093	2.22e-05	2.95e-05	0.538791	LMF1	rs12448994	0.0554909	7.16e-07	2.56e-06	0.0506573	TXNDC15	rs17165405	0.052806	1.51e-06	4.67e-06	0.356585
UTP6	rs149944967	-0.101075	2.21e-05	2.93e-05	0.0745462	ARVCF	rs165849	0.107468	7.05e-07	2.53e-06	0.939112	RP1-59D14.5	rs6806	0.0797945	1.47e-06	4.54e-06	0.462736
ITPKC	rs4803358	-0.152654	2.21e-05	2.93e-05	0.298537	XRCC1	rs2854510	0.0681042	6.6e-07	2.38e-06	0.125855	TCP11L1	rs966191	-0.0230884	1.39e-06	4.34e-06	0.985706
CCDC18	rs75482876	-0.16016	2.2e-05	2.92e-05	0.0633636	RFT1	rs1864367	0.116687	6.47e-07	2.35e-06	0.604481	SNF8	rs3895874	-0.15627	1.37e-06	4.29e-06	0.885326
ACVR1C	rs10164853	0.0957371	2.19e-05	2.92e-05	0.110878	CHP1	rs7173196	0.155753	6.43e-07	2.34e-06	0.791409	FOXK2	rs73371707	-0.128993	1.36e-06	4.27e-06	0.304516
ARG1	rs9321266	-0.272378	2.19e-05	2.91e-05	0.0504778	FANCD2	rs7641192	-0.0770624	5.84e-07	2.14e-06	0.503211	ANGEL2	rs3010790	-0.0482782	1.33e-06	4.2e-06	0.606305
MSL2	rs12695644	-0.147063	2.18e-05	2.9e-05	0.0732147	MIER1	rs4655658	-0.154588	5.63e-07	2.08e-06	0.232697	BCL7B	rs7786376	-0.203504	1.23e-06	3.93e-06	0.212665
ZAP70	rs114707893	0.173594	2.17e-05	2.89e-05	0.0513051	ZNF575	rs304729	0.0538503	5.58e-07	2.07e-06	0.351473	IFT88	rs11147813	0.0386622	1.13e-06	3.65e-06	0.0936118
ARHGAP35	rs7254028	-0.142823	2.16e-05	2.88e-05	0.178869	LPAR2	rs2905421	0.10535	5.51e-07	2.06e-06	0.178977	HIST1H2BD	rs9379829	0.0411339	1.11e-06	3.59e-06	0.0700672
ANKRD13D	rs2256154	0.173238	2.14e-05	2.86e-05	0.160124	UBE2I	rs11644706	0.0510023	4.79e-07	1.83e-06	0.304175	EP400NL	rs7314685	-0.0475526	1.11e-06	3.57e-06	0.0590002
ZNF586	rs8100884	-0.134962	2.12e-05	2.83e-05	0.112626	DOCK9	rs7987131	0.0725102	4.6e-07	1.77e-06	0.147513	ST3GAL6	rs1082409	0.0804742	1.09e-06	3.54e-06	0.105173
GFUS	rs72693324	-0.150933	2.0802e-05	2.79e-05	0.0538422	ERP27	rs2445388	0.0541809	4.52e-07	1.75e-06	0.726954	TMEM55A	rs60835352	-0.0550835	1.02e-06	3.34e-06	0.606359
MRI1	rs1477295	0.206692	2.03e-05	2.72e-05	0.213917	SNTA1	rs144389933	-0.0608985	4.52e-07	1.75e-06	0.0571852	CX3CR1	rs13096318	-0.0432843	9.35e-07	3.09e-06	0.309809
KL	rs9591197	-0.154392	2.02e-05	2.72e-05	0.807486	THOC5	rs5763300	0.086165	4.52e-07	1.75e-06	0.0712101	DND1P1	rs7224944	0.0790371	9.31e-07	3.09e-06	0.189283
LINC02287	rs1043542	-0.0739048	2.01e-05	2.7e-05	0.248269	ABCF3	rs843336	0.133949	4.47e-07	1.75e-06	0.83468	CDK5RAP1	rs291683	-0.173539	9.29e-07	3.09e-06	0.0924383
ADAMTS10	rs8108747	-0.157544	1.99e-05	2.68e-05	0.088831	MEAF6	rs140274410	0.0429753	4.44e-07	1.75e-06	0.53166	LINC00222	rs4946932	0.0965865	9.1e-07	3.04e-06	0.620023
RSF1	rs12788711	0.134421	1.97e-05	2.65e-05	0.33001	FARP1	rs17574378	0.0408652	4.14e-07	1.66e-06	0.154218	MTHFSD	rs9939936	-0.0411202	9.12e-07	3.04e-06	0.107545
PDE2A	rs624030	-0.122986	1.96e-05	2.64e-05	0.0773088	RP11-290F20.1	rs2904263	-0.0319401	4.12e-07	1.66e-06	0.226397	TRIM8	rs11594073	0.102019	8.98e-07	3.02e-06	0.243713
TBC1D1	rs17579792	-0.196742	1.91e-05	2.59e-05	0.368602	SYNGR3	rs113235071	0.0593327	4.1e-07	1.66e-06	0.0598571	IPO8	rs12829890	-0.0660133	8.9e-07	3.01e-06	0.390336
JMY	rs2049163	-0.102563	1.91e-05	2.59e-05	0.117896	BAG4	rs7834862	-0.164479	3.94e-07	1.6e-06	0.262833	ZNF259P1	rs4945816	0.091999	8.66e-07	2.94e-06	0.250088
KCTD20	rs3176334	0.202024	1.91e-05	2.59e-05	0.440793	FZD2	rs9907151	0.117478	3.73e-07	1.52e-06	0.0533453	HEATR3	rs7191639	0.0501514	8.6e-07	2.92e-06	0.484489
NINJ2-AS1	rs56150479	-0.0729966	1.9e-05	2.58e-05	0.123831	RNF185	rs5753596	0.0633059	3.6e-07	1.47e-06	0.167941	HOMEZ	rs71413981	0.136612	8.56e-07	2.92e-06	0.181621
TUT1	rs10792355	0.18388	1.87e-05	2.55e-05	0.138137	VIL1	rs4672891	0.0487496	3.4e-07	1.4e-06	0.672638	RBMS2	rs2638302	0.0528646	7.76e-07	2.67e-06	0.145002
CBX1	rs1468270	-0.0706681	1.87e-05	2.55e-05	0.354908	NT5C2	rs12414028	0.174782	3.18e-07	1.32e-06	0.423305	CNP	rs62076888	-0.054876	7.5e-07	2.62e-06	0.17777
ICE1	rs2918261	-0.269946	1.86e-05	2.53e-05	0.0882674	PRRT3	rs7629241	-0.0537656	3.16e-07	1.31e-06	0.178807	SIM2	rs2854039	0.0554595	7.52e-07	2.62e-06	0.469879
TGOLN2	rs72843835	-0.107843	1.85e-05	2.53e-05	0.108636	RP11-600F24.2	rs4906322	0.0622871	2.63e-07	1.13e-06	0.317795	HECTD2	rs7919341	0.039076	7.37e-07	2.59e-06	0.168971
PPME1	rs1726764	0.138337	1.85e-05	2.52e-05	0.752652	SH3BP1	rs7289641	-0.0596833	2.17e-07	9.45e-07	0.191641	ITPKA	rs12440067	-0.0881334	7.11e-07	2.52e-06	0.186918
DCAF5	rs1275206	-0.211587	1.83e-05	2.5e-05	0.0966024	RP11-181G12.2	rs2460001	-0.140638	2.04e-07	9e-07	0.136548	ERCC8	rs4700393	-0.0623917	7e-07	2.49e-06	0.288422
BNIP3	rs7077135	-0.0874478	1.82e-05	2.49e-05	0.0704966	CDC7	rs13447526	0.0401987	1.63e-07	7.54e-07	0.054029	ZBTB7C	rs8099461	-0.0439841	6.93e-07	2.47e-06	0.0962312
MRPL23	rs76592672	0.122987	1.82e-05	2.49e-05	0.140283	RP1-140A9.1	rs2803290	0.0235874	1.53e-07	7.16e-07	0.0997369	MIR3936	rs274570	0.084159	6.83e-07	2.44e-06	0.378172
RNF25	rs13022721	0.250546	1.82e-05	2.49e-05	0.550975	FAM177B	rs61837143	0.0353657	1.54e-07	7.16e-07	0.0984693	MYO6	rs1280058	0.0797444	6.78e-07	2.43e-06	0.579211
CD200R1	rs10511319	-0.140203	1.81e-05	2.49e-05	0.248892	TMEM180	rs11592334	-0.0976797	1.14e-07	5.46e-07	0.125874	PABPC4	rs61232586	-0.069424	6.66e-07	2.41e-06	0.168235
ATXN2	rs117532831	-0.126979	1.81e-05	2.48e-05	0.0637371	MDM4	rs10900599	-0.0990005	1.14e-07	5.46e-07	0.946732	REST	rs781669	-0.109566	6.61e-07	2.39e-06	0.468421
TUBA1B	rs10747562	0.127723	1.79e-05	2.45e-05	0.462052	NDUFB8	rs4244338	0.13001	1.11e-07	5.35e-07	0.0564578	RP5-1051J4.4	rs2058447	-0.0257131	5.69e-07	2.07e-06	0.0557148
LYG1	rs6749222	-0.0883888	1.78e-05	2.45e-05	0.250153	RP1-228P16.1	rs12303741	0.03192	1.05e-07	5.06e-07	0.450883	MPHOSPH6	rs2303262	0.0297034	5.58e-07	2.04e-06	0.275367
POLM	rs2595689	-0.152058	1.78e-05	2.45e-05	0.41346	HLA-H	rs3094063	-0.0259607	9.57e-08	4.69e-07	0.129557	GBAS	rs11982736	-0.189961	5.56e-07	2.04e-06	0.457716
ADCK1	rs176772	0.148037	1.78e-05	2.44e-05	0.0685453	MADD	rs11570067	0.150119	9.13e-08	4.52e-07	0.480889	DIS3L	rs12911848	0.0470794	5.28e-07	1.97e-06	0.187358
NKAPL	rs17767294	-0.247593	1.76e-05	2.42e-05	0.775211	DHRS1	rs12886362	-0.0863758	8.66e-08	4.32e-07	0.124478	CGREF1	rs12995865	0.068175	5.2e-07	1.94e-06	0.114377
PCGF3-AS1	rs936552	-0.1973	1.75e-05	2.41e-05	0.221362	ATP6V1E2	rs1001745	-0.0554809	8.61e-08	4.31e-07	0.11927	TRIM4	rs2527916	-0.0253295	5.09e-07	1.91e-06	0.342437
CACNB4	rs16830728	-0.107514	1.69e-05	2.34e-05	0.251092	SFI1	rs5753596	-0.0669984	8.44e-08	4.24e-07	0.277745	GATAD1	rs78168358	-0.170934	5.03e-07	1.89e-06	0.182647
XRN1	rs7647497	0.0797717	1.69e-05	2.34e-05	0.18785	AC093690.1	rs1038693	-0.0371433	7.93e-08	4.01e-07	0.0644804	TCEA3	rs10753555	0.0732861	5e-07	1.89e-06	0.100992
MRPS24	rs10247628	0.0851921	1.68e-05	2.33e-05	0.0954171	GATM	rs7183946	-0.0453982	7.41e-08	3.83e-07	0.43466	NARFL	rs2020292	0.203057	5e-07	1.89e-06	0.338623
M1AP	rs205648	-0.187951	1.66e-05	2.3e-05	0.182535	RP11-425D10.10	rs3799842	-0.0674909	7.29e-08	3.78e-07	0.08004	TMEM91	rs45500792	0.0724222	4.95e-07	1.88e-06	0.85507
FADS3	rs174466	0.171052	1.66e-05	2.3e-05	0.0519095	RP5-892K4.1	rs383968	-0.104315	7.26e-08	3.78e-07	0.0854145	XRCC1	rs2854498	0.0588459	4.94e-07	1.88e-06	0.338
SAMD12	rs1485299	0.122017	1.65e-05	2.29e-05	0.0597072	SLC5A11	rs12708665	-0.0176052	6.99e-08	3.65e-07	0.213963	ITPR3	rs9469540	-0.104728	4.88e-07	1.87e-06	0.806117
LINC01819	rs13005438	0.0548326	1.65e-05	2.29e-05	0.0825062	HEATR3	rs7191639	0.0445543	6.79e-08	3.56e-07	0.628572	MED8	rs673253	-0.0359675	4.84e-07	1.86e-06	0.465589
ALS2CL	rs4683269	-0.0842235	1.6e-05	2.24e-05	0.0622918	DDAH2	rs3130487	0.272259	6.56e-08	3.48e-07	0.641242	CDC42SE2	rs2526303	0.13429	4.81e-07	1.86e-06	0.53049
SRGAP3	rs640900	-0.127549	1.59e-05	2.23e-05	0.163556	HMCES	rs62266896	-0.164367	5.9e-08	3.16e-07	0.304326	KCTD9	rs57677726	-0.0514344	4.81e-07	1.86e-06	0.122281
NUCB1	rs4645881	0.137533	1.58e-05	2.21e-05	0.894043	UTP11L	rs67631072	0.136873	5.03e-08	2.74e-07	0.190864	KANSL1-AS1	rs72832877	0.0615701	4.54e-07	1.77e-06	0.179242
LRIT3	rs10365	-0.108537	1.56e-05	2.19e-05	0.11081	RPS20	rs2719238	-0.335164	4.77e-08	2.6e-07	0.0772621	EXTL1	rs6665062	0.0825493	3.99e-07	1.57e-06	0.135717
CDKN2B	rs615552	-0.082343	1.54e-05	2.18e-05	0.0866791	STRADA	rs112143304	0.448544	4.39e-08	2.44e-07	0.0632004	USP49	rs6926173	-0.111277	3.93e-07	1.55e-06	0.23709
PLBD1-AS1	rs56265047	0.130862	1.54e-05	2.18e-05	0.370981	UBXN6	rs55674497	-0.122338	4.16e-08	2.34e-07	0.225264	RP11-65J21.3	rs30235	0.10705	3.9e-07	1.54e-06	0.193982
MEPCE	rs2527916	-0.174916	1.54e-05	2.17e-05	0.474905	PTPN1	rs3787334	0.123933	2.97e-08	1.71e-07	0.151757	WDR70	rs11739400	0.108275	3.53e-07	1.42e-06	0.0700783
GCHFR	rs34762477	0.125905	1.53e-05	2.16e-05	0.668924	CUL7	rs9472007	0.0397943	2.94e-08	1.7e-07	0.0886026	CRHR1-IT1	rs6503424	0.119057	3.3e-07	1.33e-06	0.168912
RAPGEF2	rs6833533	0.0845814	1.53e-05	2.16e-05	0.133555	GRINA	rs10107388	0.148675	2.88e-08	1.68e-07	0.126029	IPP	rs28490344	-0.070318	3.28e-07	1.33e-06	0.36797
CFAP161	rs8043088	-0.161512	1.52e-05	2.15e-05	0.268187	BMPR2	rs35689601	-0.0846779	2.41e-08	1.43e-07	0.151462	LINGO4	rs146842632	-0.045856	3.21e-07	1.31e-06	0.0568132
NUDC	rs140439223	0.109611	1.51e-05	2.15e-05	0.212673	RP4-584D14.7	rs34489187	-0.0267235	2.38e-08	1.42e-07	0.294416	BCL7A	rs1169074	-0.0749353	3.2e-07	1.31e-06	0.211168
GLOD4	rs16953523	0.156668	1.51e-05	2.14e-05	0.131164	B4GALT7	rs62398471	-0.0472725	2.02e-08	1.23e-07	0.797585	ECM2	rs7043114	-0.0980303	3.04e-07	1.25e-06	0.101999
DLEC1	rs56264852	0.114528	1.49e-05	2.12e-05	0.109293	TNFSF13	rs77711855	-0.185577	1.85e-08	1.14e-07	0.21356	ZRANB1	rs11245451	-0.141376	2.68e-07	1.11e-06	0.211201
NDUFA6-DT	rs133367	-0.0742524	1.48e-05	2.1e-05	0.0781343	MFGE8	rs58743434	-0.0545837	1.49e-08	9.4e-08	0.140621	RP11-77H9.8	rs1058329	-0.0327306	2.64e-07	1.1e-06	0.222716
CCR8	rs13081742	-0.0905696	1.46e-05	2.08e-05	0.223706	AC034220.3	rs272877	0.0723397	1.09e-08	7.07e-08	0.0977331	RP1-228P16.1	rs60761335	0.0242891	2.54e-07	1.07e-06	0.0654824
BAZ1B	rs3763432	0.182484	1.44e-05	2.06e-05	0.283703	ARRDC5	rs2602708	0.0918959	1.01e-08	6.7e-08	0.105711	ANGPTL2	rs11790042	0.0680989	2.41e-07	1.02e-06	0.187281
MAP3K10	rs62109498	0.186688	1.43e-05	2.05e-05	0.479598	AC106900.6	rs16866	0.0583629	9.98e-09	6.66e-08	0.334332	TSPAN9	rs632887	0.145247	2.26e-07	9.65e-07	0.133586
PARP1	rs6426092	-0.152124	1.43e-05	2.05e-05	0.107318	ACVR2B	rs7375040	-0.0808691	1e-08	6.66e-08	0.341129	ZNF607	rs1871197	0.0337112	2.22e-07	9.5e-07	0.0851017
UBXN1	rs10897288	0.211539	1.41e-05	2.02e-05	0.10031	GAL	rs3017581	-0.0755977	1e-08	6.66e-08	0.221726	LAMC1	rs7525917	-0.135353	2.13e-07	9.21e-07	0.691468
ABHD1	rs1275511	0.127761	1.38e-05	1.98e-05	0.0767873	ZBED6CL	rs1464751	0.0500449	9.78e-09	6.64e-08	0.12855	RP11-767N6.2	rs4553239	0.0379205	1.95e-07	8.63e-07	0.375985
LLPH	rs10735933	0.143252	1.3311e-05	1.93e-05	0.128657	TBXAS1	rs10242990	-0.182763	9.69e-09	6.61e-08	0.285322	PNO1	rs7593613	-0.116108	1.94e-07	8.61e-07	0.719624
NFIC	rs12460094	0.229811	1.32e-05	1.91e-05	0.0758037	GAPVD1	rs5015933	-0.135522	8.54e-09	5.88e-08	0.296592	POMC	rs13428823	0.0561209	1.89e-07	8.45e-07	0.14466
PFKFB4	rs9917656	-0.130496	1.3e-05	1.89e-05	0.0567611	NDUFAF1	rs111962400	-0.140448	8.01e-09	5.62e-08	0.263796	EIF2S1	rs10144122	0.114484	1.72e-07	7.94e-07	0.171972
GCN1	rs2007882	-0.116203	1.3e-05	1.89e-05	0.189164	ILF3-AS1	rs10408721	-0.145773	6.62e-09	4.74e-08	0.27974	ETFDH	rs67481496	0.0275527	1.67e-07	7.74e-07	0.186253
CRACR2B	rs7114218	0.0494626	1.28e-05	1.86e-05	0.0736638	PRKCZ	rs383968	-0.113978	6.5e-09	4.68e-08	0.138792	FGF2	rs2922979	0.0672424	1.59e-07	7.38e-07	0.164062
BMP2	rs6077109	0.200096	1.27e-05	1.85e-05	0.366851	SEC16A	rs7020201	-0.0341216	5.94e-09	4.3e-08	0.980616	KLF5	rs9318188	-0.0270122	1.55e-07	7.22e-07	0.31364
NOXRED1	rs2193595	0.118815	1.25e-05	1.83e-05	0.162103	ROGDI	rs2072594	0.0579075	5.45e-09	3.97e-08	0.311024	INO80E	rs7193532	-0.169477	1.5e-07	7.04e-07	0.252962
ZBTB18	rs112369510	-0.215378	1.23e-05	1.81e-05	0.962763	RNF166	rs4782425	-0.0641559	4.47e-09	3.32e-08	0.288365	OGN	rs1536423	-0.0642775	1.48e-07	6.95e-07	0.0731483
DGKZ	rs7118404	0.318193	1.21e-05	1.78e-05	0.323518	C7orf73	rs6467603	-0.0619212	4.12e-09	3.08e-08	0.849719	NPR2	rs3750437	0.0745768	1.42e-07	6.75e-07	0.430655
SERPINF1	rs7220762	0.0777168	1.2e-05	1.77e-05	0.237584	TEF	rs3788584	-0.0354956	4.02e-09	3.03e-08	0.169831	RP1-265C24.5	rs17767294	0.0289371	1.28e-07	6.19e-07	0.767695
ENGASE	rs11077395	-0.187935	1.2e-05	1.77e-05	0.666563	AKTIP	rs7184800	0.254593	2.91e-09	2.24e-08	0.269371	SMAD3	rs12901499	-0.0452305	1.28e-07	6.19e-07	0.332492
LNX2	rs57724994	0.116252	1.18e-05	1.75e-05	0.575421	LRRC61	rs3735169	-0.0360103	2.87e-09	2.23e-08	0.264609	SLC35G6	rs59665520	-0.0769131	1.26e-07	6.14e-07	0.627187
POMT2	rs11850771	0.094161	1.18e-05	1.74e-05	0.100598	GGTA1P	rs10985285	0.0186144	2.14e-09	1.71e-08	0.342456	ZNF575	rs2854502	0.0452503	1.26e-07	6.14e-07	0.0968913
RCCD1	rs6226	-0.131593	1.17e-05	1.73e-05	0.0963159	PSRC1	rs646776	0.0576529	1.36e-09	1.14e-08	0.807724	CBFA2T2	rs293726	0.159085	1.12e-07	5.55e-07	0.0599971
ZNF212	rs1202421	-0.0854351	1.17e-05	1.73e-05	0.28322	CHAF1A	rs11666856	-0.0750938	1.26e-09	1.07e-08	0.871783	LRRC69	rs4128119	-0.0393284	1.11e-07	5.51e-07	0.150889
ANPEP	rs208830	-0.214796	1.16e-05	1.72e-05	0.157906	CNNM2	rs11598702	-0.0390025	1.02e-09	8.78e-09	0.406696	SLC5A11	rs12708665	-0.0193776	9.71e-08	4.89e-07	0.174399
ALDH3A2	rs2250486	-0.127519	1.16e-05	1.72e-05	0.269832	TACC3	rs1794002	0.118179	7.58e-10	6.63e-09	0.0911611	MGAT3	rs2413592	0.051554	8.74e-08	4.48e-07	0.700264
LMBR1L	rs10747561	-0.142395	1.16e-05	1.71e-05	0.078811	2024-03-02	rs17160489	0.0567612	5.16e-10	4.69e-09	0.117964	CCDC92	rs4765335	-0.159407	8e-08	4.16e-07	0.096296
ZNF469	rs6540217	0.232851	1.16e-05	1.71e-05	0.171466	FOXN2	rs79073127	-0.115321	3.41e-10	3.24e-09	0.463048	YPEL3	rs9922041	0.184312	6.97e-08	3.65e-07	0.0545424
ZNF322	rs1624064	-0.0376559	1.15e-05	1.71e-05	0.0809555	RHBDL1	rs1045716	0.065081	2.43e-10	2.42e-09	0.148377	NFS1	rs6058283	0.367682	6.91e-08	3.65e-07	0.0859184
GIN1	rs11738624	0.155638	1.15e-05	1.71e-05	0.0786782	BCKDHA	rs3826713	-0.0640981	2.39e-10	2.4e-09	0.0947035	RXRA	rs11793161	-0.0702077	6.64e-08	3.55e-07	0.668145
SAMD15	rs176767	-0.114897	1.15e-05	1.7e-05	0.0770316	MST1L	rs2284746	-0.0317705	2.32e-10	2.34e-09	0.362945	CABLES1	rs60839038	-0.136164	6.63e-08	3.55e-07	0.110469
URGCP	rs10247628	0.0695814	1.12e-05	1.67e-05	0.301662	FAM76B	rs11021317	-0.0788693	1.78e-10	1.91e-09	0.102393	RP11-181K3.4	rs10911262	0.0710859	6.54e-08	3.52e-07	0.10845
FNIP2	rs6833533	0.0809206	1.1e-05	1.65e-05	0.0530142	TMEM91	rs45500792	0.0668549	1.59e-10	1.73e-09	0.29819	DCAF16	rs6842303	0.297711	6.3e-08	3.41e-07	0.20798
GFOD2	rs255048	-0.161078	1.09e-05	1.63e-05	0.0565395	RP11-51F16.5	rs2854222	0.143446	1.19e-10	1.35e-09	0.0643391	AURKA	rs8117896	0.0511386	6.11e-08	3.32e-07	0.135584
BRPF3	rs7766116	-0.196655	1.09e-05	1.63e-05	0.210223	SLC44A2	rs8112355	-0.141471	4.01e-11	4.93e-10	0.0585293	SLC38A11	rs13017482	-0.0377169	5.89e-08	3.21e-07	0.201315
GIPC3	rs12984804	-0.24195	1.07e-05	1.61e-05	0.198886	EXOSC9	rs11731570	0.104493	2.12e-11	2.83e-10	0.0627623	FADS1	rs174561	0.0517535	5.34e-08	2.93e-07	0.235988
INSC	rs10832480	-0.103112	1.06e-05	1.59e-05	0.724276	HIF1AN	rs10883508	0.0516662	1.57e-11	2.21e-10	0.167072	NIPAL4	rs12656549	-0.026082	5.17e-08	2.86e-07	0.100227
CEACAM4	rs1800470	-0.101948	1.05e-05	1.59e-05	0.114946	TMEM204	rs8048206	0.0336245	1.23e-11	1.81e-10	0.184199	UBE2I	rs710902	-0.0414735	5.15e-08	2.86e-07	0.445797
CYB561D2	rs77097132	0.146157	1.05e-05	1.58e-05	0.0916522	METRN	rs11648796	0.129125	5.62e-12	8.71e-11	0.0606088	UQCC2	rs4711336	-0.0919401	4.41e-08	2.48e-07	0.0517677
SRRM5	rs304719	-0.144452	1.04e-05	1.57e-05	0.0516782	C4orf3	rs4604043	0.0758565	4.11e-12	6.73e-11	0.147564	NMT1	rs2239917	-0.233885	4.07e-08	2.32e-07	0.457963
PLEKHA3	rs35813871	-0.105036	1.03e-05	1.56e-05	0.558114	INO80E	rs8054556	-0.123463	3.11e-12	5.21e-11	0.0775422	HCG18	rs2844760	-0.0475357	3.39e-08	1.98e-07	0.0575582
ENOSF1	rs6506537	-0.104889	1.03e-05	1.56e-05	0.472696	CTC-228N24.3	rs1993878	-0.269351	1.16e-12	2.06e-11	0.157134	TBCE	rs4659520	-0.0479968	3.08e-08	1.83e-07	0.112781
POP5	rs6489785	-0.199935	1.02e-05	1.55e-05	0.0750274	AKR1C2	rs12764498	-0.0762299	8.3e-13	1.54e-11	0.858738	ANKRD13B	rs3110496	-0.109656	2.99e-08	1.79e-07	0.0522867
SLC12A3	rs56228609	0.0958406	1.01e-05	1.53e-05	0.105966	PLEC	rs11993233	0.0326865	6.5e-13	1.29e-11	0.0509912	PSRC1	rs583104	0.0497607	2.57e-08	1.54e-07	0.848726
HNRNPUL1	rs12978323	0.11613	9.93e-06	1.52e-05	0.488921	C6orf106	rs112563428	0.150851	4.91e-13	1.02e-11	0.0678408	FGFRL1	rs34627176	0.0842572	2.47e-08	1.5e-07	0.0672642
COMMD6	rs9543970	-0.118276	9.91e-06	1.51e-05	0.0814072	USP53	rs138204164	-0.040098	7.69e-15	2.07e-13	0.110917	C4orf3	rs4296662	0.0949543	2.41e-08	1.47e-07	0.483622
GPATCH2	rs34121469	0.200163	9.87e-06	1.51e-05	0.066991	CHRNB1	rs12600861	0.0646402	1.08e-15	3.34e-14	0.344223	PRRC2A	rs7765613	-0.211963	2.4e-08	1.47e-07	0.0541965
PUS10	rs10496091	-0.0480835	9.85e-06	1.51e-05	0.0508593	ZBTB38	rs724016	0.294168	7.25e-16	2.4e-14	0.709061	MFGE8	rs7168214	0.0836174	2.33e-08	1.44e-07	0.450771
LINC01119	rs35943760	-0.197855	9.79e-06	1.5e-05	0.565526	HLA-DQA2	rs9272362	-0.0171672	5.17e-16	1.76e-14	0.083622	BBS7	rs13145213	-0.090189	2.01e-08	1.28e-07	0.230547
CHMP1B	rs34803006	0.10777	9.71e-06	1.49e-05	0.216876	HLA-DRB1	rs200951960	0.101143	7.09e-17	2.66e-15	0.27388	WDR31	rs12337631	-0.0514473	1.99e-08	1.27e-07	0.753425
TEAD2	rs118123822	0.132156	9.69e-06	1.49e-05	0.181187	C10orf11	rs7078507	-0.0545677	3.04e-17	1.24e-15	0.0738914	ZCRB1	rs55702525	0.06883	1.86e-08	1.19e-07	0.106786
CBFB	rs10500541	0.296648	9.44e-06	1.46e-05	0.297679	RP11-378A13.1	rs56344368	0.0538688	1.65e-17	7.35e-16	0.066781	MFAP2	rs2284746	0.0692687	1.78e-08	1.14e-07	0.0814233
UHMK1	rs10737486	0.163617	9.44e-06	1.46e-05	0.0947485	CEP192	rs529620	0.0429607	3.26e-18	1.72e-16	0.0804644	ATRAID	rs2384575	0.0776315	1.73e-08	1.12e-07	0.685467
SCARF2	rs5763244	0.18117	9.44e-06	1.46e-05	0.0684385	CRIPAK	rs111391498	-0.0300793	1.73e-20	1.89e-18	0.237964	PDLIM4	rs56083751	-0.196616	1.58e-08	1.03e-07	0.295005
RMDN3	rs34762477	0.0987549	9.38e-06	1.45e-05	0.396466							PPHLN1	rs55702525	0.0514803	1.53e-08	1.01e-07	0.124787
PDHB	rs6780437	0.277207	9.24e-06	1.44e-05	0.0611954							NDFIP1	rs7737631	-0.0251807	1.48e-08	9.86e-08	0.188699
ATRN	rs170974	-0.147096	9.23e-06	1.43e-05	0.080636							GGTA1P	rs425398	-0.0200325	1.48e-08	9.86e-08	0.179554
ZBTB32	rs2280743	0.0872023	9.17e-06	1.43e-05	0.266769							TBX2	rs1476781	0.133835	1.2e-08	8.24e-08	0.0787953
CSKMT	rs113222038	0.165544	9.08e-06	1.42e-05	0.0963774							SKIV2L	rs1313996	-0.239273	1.19e-08	8.19e-08	0.0988845
ANKS3	rs2404282	0.135732	9.04e-06	1.41e-05	0.0540174							ZNF585B	rs4805201	-0.0608946	1.19e-08	8.19e-08	0.459915
RNF146	rs6569487	-0.097906	8.95e-06	1.4e-05	0.0564722							POLR3H	rs11912852	0.0514711	1.18e-08	8.19e-08	0.269
HELZ2	rs80300975	-0.159998	8.87e-06	1.39e-05	0.282629							RP11-463O9.9	rs74502137	0.0175074	8.71e-09	6.26e-08	0.0504747
UBOX5-AS1	rs8114052	0.0344341	8.82e-06	1.39e-05	0.156091							HINT3	rs1268122	0.154834	7.37e-09	5.43e-08	0.115521
MYO15A	rs11869582	-0.151343	8.54e-06	1.35e-05	0.0746629							CDKN2C	rs57775942	-0.13834	6.97e-09	5.15e-08	0.194387
CARHSP1	rs76553093	0.189087	8.52e-06	1.35e-05	0.126939							ABCF3	rs843336	0.102896	6.48e-09	4.86e-08	0.217643
FLVCR1-DT	rs11119970	0.0557457	8.44e-06	1.34e-05	0.0559269							RARRES2	rs3735169	-0.0376322	4.54e-09	3.51e-08	0.24706
ENDOG	rs12686182	0.121592	8.33e-06	1.32e-05	0.356499							ZNF697	rs12129705	0.0455521	4.45e-09	3.47e-08	0.385104
THAP12	rs2851158	0.0554335	8.23e-06	1.31e-05	0.0522193							KHNYN	rs10143703	-0.11828	3.83e-09	3.11e-08	0.553384
SMARCAD1	rs6840479	-0.0497825	8.14e-06	1.3e-05	0.406438							L3MBTL3	rs7740107	0.183253	2.89e-09	2.43e-08	0.0828952
LINC02458	rs10858833	0.0361153	8.13e-06	1.3e-05	0.138217							EXOSC5	rs8105450	0.0633967	2.74e-09	2.31e-08	0.0885355
HLA-K	rs114588158	0.0291657	8.1e-06	1.3e-05	0.100415							DLG5	rs11002301	-0.0796094	2.51e-09	2.14e-08	0.0508701
CNEP1R1	rs2884041	-0.188401	7.92e-06	1.28e-05	0.335752							C4B	rs519417	0.0998215	2.17e-09	1.88e-08	0.0527931
OSBPL5	rs12362345	-0.156952	7.83e-06	1.26e-05	0.326653							RP11-977G19.11	rs11171803	-0.0955861	1.54e-09	1.4e-08	0.0676571
ECRG4	rs76308548	-0.118486	7.78e-06	1.26e-05	0.0598883							NUSAP1	rs56400990	-0.0816678	1.2e-09	1.1e-08	0.0950163
CTNND1	rs1783818	-0.188902	7.69e-06	1.25e-05	0.243551							SPC25	rs524586	-0.0438955	1.18e-09	1.09e-08	0.0659277
VOPP1	rs74849061	0.0500669	7.56e-06	1.23e-05	0.58903							RP11-158M2.5	rs62025262	0.0608288	1.16e-09	1.08e-08	0.114631
CLDN20	rs6930662	-0.213075	7.3e-06	1.2e-05	0.451473							SERBP1P3	rs2115782	-0.0343251	9.96e-10	9.47e-09	0.168923
ITFG2	rs34868434	-0.321327	7.19e-06	1.19e-05	0.163283							ACP2	rs326222	-0.0749196	9.61e-10	9.2e-09	0.0844091
TMEM9B	rs11042306	0.217247	7.18e-06	1.19e-05	0.211072							C20orf194	rs57373308	-0.0487959	9.14e-10	8.91e-09	0.118946
SMTNL1	rs2509897	-0.10083	7.03e-06	1.17e-05	0.115415							RP11-112J3.16	rs1570250	-0.0342459	8.09e-10	7.98e-09	0.352559
PIGV	rs79598313	-0.0568522	7.01e-06	1.17e-05	0.183988							LMF1	rs9746779	0.0438809	8e-10	7.95e-09	0.93248
ARID1A	rs114165349	-0.0335384	6.84e-06	1.15e-05	0.447879							HIF1AN	rs10786596	-0.0726637	6.6e-10	6.73e-09	0.674357
LIMA1	rs28849840	0.0351605	6.76e-06	1.14e-05	0.083317							KANSL2	rs11168700	0.0301229	4.88e-10	5.21e-09	0.807735
PIK3IP1-DT	rs5753618	-0.0652623	6.75e-06	1.14e-05	0.0684412							RP11-624M8.1	rs1343115	-0.0658367	3.9e-10	4.38e-09	0.150734
MPL	rs673253	-0.125373	6.69e-06	1.13e-05	0.113783							ILF3-AS1	rs10408721	-0.128258	2.57e-10	3.03e-09	0.273177
UBE2E1	rs62253383	0.250165	6.66e-06	1.13e-05	0.0662157							FUBP1	rs34517439	-0.190236	1.71e-10	2.14e-09	0.966923
CEP19	rs59650684	-0.146682	6.62e-06	1.12e-05	0.0803712							MMP16	rs7835845	-0.0792622	7.97e-11	1.1e-09	0.469065
FAM83D	rs2009579	0.186262	6.52e-06	1.11e-05	0.258926							RP11-463M16.4	rs602051	-0.0341751	5.9e-11	8.48e-10	0.0653857
TMEM230	rs55652306	0.0848718	6.49e-06	1.11e-05	0.426995							C20orf26	rs7261425	0.0573814	5.51e-11	8.1e-10	0.331858
BICRAL	rs6940865	-0.0523194	6.29e-06	1.08e-05	0.0948252							RP11-380L11.4	rs7133378	-0.055396	4.75e-11	7.06e-10	0.0526903
UGGT2	rs117402539	-0.0305328	6.27e-06	1.08e-05	0.118082							C1orf86	rs2503701	-0.0427752	1.67e-11	2.81e-10	0.233161
WRAP53	rs35922565	-0.258379	6.27e-06	1.08e-05	0.079562							ERGIC2	rs966541	-0.0576439	1.11e-11	2e-10	0.0900574
ZNF345	rs11667451	0.194607	6.22e-06	1.07e-05	0.074393							DNAH10OS	rs11835839	-0.0598364	2.55e-12	5.45e-11	0.067962
LOC105372273	rs57681847	0.0585975	6.2e-06	1.07e-05	0.749861							TMBIM1	rs1877714	0.0702607	1.97e-13	5.21e-12	0.0856045
HDDC3	rs4702	0.289717	6.18e-06	1.07e-05	0.757342							APOM	rs3130623	-0.123082	1.5e-13	4.02e-12	0.443635
FCHO1	rs112009435	0.025627	6.05e-06	1.05e-05	0.0570565							ABCC8	rs77889556	0.0230516	5.38e-14	1.55e-12	0.355328
ADAMTS6	rs9291834	0.15676	6.03e-06	1.05e-05	0.1271							HLA-DQA2	rs9272358	-0.0162441	7.34e-16	3.18e-14	0.0626562
ZDHHC18	rs79598313	0.0479486	5.97e-06	1.04e-05	0.846256							C1QTNF4	rs11039327	0.0395093	3.43e-19	2.82e-17	0.0566692
GSTA6P	rs55999189	-0.040512	5.96e-06	1.04e-05	0.354098							CRIPAK	rs111391498	-0.0330009	2.09e-19	1.81e-17	0.0546284
CDKN1A	rs730506	-0.0506512	5.9e-06	1.03e-05	0.10079							RP11-378A13.1	rs12999734	0.0258265	3.65e-21	4.07e-19	0.0619141
GAS8	rs112579477	0.144994	5.83e-06	1.02e-05	0.158546
RAB22A	rs707557	0.190004	5.72e-06	1.01e-05	0.29186
PCBD2	rs12658868	-0.23175	5.72e-06	1.01e-05	0.106505
RIN2	rs9647032	0.164236	5.72e-06	1.01e-05	0.848767
SLC25A38	rs13096318	0.100909	5.69e-06	1e-05	0.457365
CHMP4A	rs1242023	0.109569	5.64e-06	9.97e-06	0.115351
RBM26-AS1	rs2248409	-0.0663643	5.57e-06	9.88e-06	0.191819
SIN3A	rs59084522	-0.327104	5.43e-06	9.72e-06	0.334346
SPEN-AS1	rs11260930	-0.151056	5.36e-06	9.63e-06	0.51693
PCMTD1	rs718250	-0.0577221	5.36e-06	9.62e-06	0.228551
PELI3	rs7947391	-0.216637	5.35e-06	9.62e-06	0.249325
FOXO1	rs4325427	-0.269563	5.32e-06	9.58e-06	0.393455
PRDM5	rs13108542	-0.046405	5.31e-06	9.57e-06	0.118936
RAB2A	rs56188656	0.260523	5.3e-06	9.56e-06	0.207004
CRELD2	rs9616375	0.0188575	5.26e-06	9.52e-06	0.356129
VASH2	rs3104207	-0.205285	5.24e-06	9.49e-06	0.162943
CADM2	rs2044725	0.210097	5.2e-06	9.43e-06	0.459291
DUSP6	rs7138825	-0.0564027	5.19e-06	9.41e-06	0.511228
RXRA	rs11185647	-0.217548	5.18e-06	9.41e-06	0.280753
NAA25	rs933305	0.128204	5.16e-06	9.39e-06	0.0818004
AKIRIN1	rs34848020	0.0665426	5.08e-06	9.3e-06	0.102857
ARPC3	rs12231451	-0.118437	5.05e-06	9.26e-06	0.144814
CCDC122	rs4547244	-0.0848477	5.04e-06	9.24e-06	0.0561152
CSRP1-AS1	rs10800786	0.0321104	5.02e-06	9.22e-06	0.0893382
YIF1B	rs12983797	0.170562	4.92e-06	9.08e-06	0.528863
RBBP8	rs6507385	0.0246706	4.66e-06	8.73e-06	0.570843
HTRA2	rs363697	-0.138851	4.66e-06	8.73e-06	0.0869883
POLR3K	rs8047501	-0.180743	4.67e-06	8.73e-06	0.239887
LINC01505	rs2176337	0.0236332	4.63e-06	8.69e-06	0.0531046
LOC107987108	rs2176337	0.0236332	4.63e-06	8.69e-06	0.0531046
SLC43A2	rs3809800	0.111396	4.55e-06	8.57e-06	0.0642627
MEX3C	rs12458916	0.061322	4.47e-06	8.46e-06	0.154993
LOC105369595	rs77797953	-0.0194657	4.46e-06	8.45e-06	0.0567106
HMGCR	rs34350	-0.0887704	4.42e-06	8.4e-06	0.160995
CCDC32	rs34762477	-0.0794242	4.31e-06	8.25e-06	0.0608976
CASTOR1	rs5763779	-0.321995	4.3e-06	8.24e-06	0.271927
DOP1B	rs4817772	0.115275	4.29e-06	8.24e-06	0.171547
MIF4GD	rs9898765	0.0378021	4.27e-06	8.2e-06	0.177758
RIGI	rs112937253	0.0955565	4.24e-06	8.17e-06	0.673361
CCRL2	rs9850642	0.0707538	4.23e-06	8.17e-06	0.603026
HSD11B1-AS1	rs2272867	0.020996	4.2e-06	8.11e-06	0.0594163
PGM2L1	rs1279293	-0.0426377	4.17e-06	8.07e-06	0.181658
OTOF	rs3795958	-0.121828	4.13e-06	8.01e-06	0.0526239
GCH1	rs2295824	-0.140372	4.13e-06	8.01e-06	0.965886
ZKSCAN5	rs10278040	-0.052617	4.11e-06	7.98e-06	0.12937
FLCN	rs9914671	-0.0760973	4.07e-06	7.93e-06	0.0612329
SH2D4A	rs10101032	-0.150793	4.03e-06	7.87e-06	0.103681
DAPK1	rs7048340	-0.121838	4.03e-06	7.87e-06	0.0861057
GSTZ1	rs4903576	0.0987981	3.97e-06	7.78e-06	0.260571
OGFOD1	rs3827945	-0.161738	3.85e-06	7.63e-06	0.0786621
GALE	rs17184588	-0.240884	3.85e-06	7.63e-06	0.429594
NKIRAS2	rs57825218	-0.15293	3.82e-06	7.58e-06	0.191754
FBXO33	rs10149896	-0.158424	3.78e-06	7.53e-06	0.619336
ORAI2	rs117481155	0.142103	3.72e-06	7.45e-06	0.373024
SLCO4C1	rs74566838	-0.087389	3.71e-06	7.43e-06	0.127873
AKR7A3	rs183339	0.172163	3.7e-06	7.42e-06	0.0779604
SH3PXD2B	rs10055080	0.080305	3.67e-06	7.38e-06	0.0662376
HES4	rs4275402	0.0398718	3.66e-06	7.36e-06	0.261899
CAV2	rs17138675	-0.0432553	3.6e-06	7.28e-06	0.0928776
CCR2	rs2007374	0.0499863	3.6e-06	7.28e-06	0.0751034
SARS2	rs6508829	0.0284831	3.6e-06	7.28e-06	0.459129
IGHV1-3	rs35590487	-0.0568132	3.55e-06	7.21e-06	0.213565
TMEM163	rs1400498	-0.0672224	3.52e-06	7.16e-06	0.422125
CDA	rs61781970	0.0180038	3.52e-06	7.16e-06	0.358417
RREB1	rs2714337	0.138605	3.5e-06	7.13e-06	0.271675
GTPBP3	rs73509964	0.0734835	3.48e-06	7.11e-06	0.0599621
APOBEC3A	rs5750823	-0.271508	3.44e-06	7.03e-06	0.215192
APOBEC3A_B	rs5750823	-0.271508	3.44e-06	7.03e-06	0.215192
TRIB2	rs1005010	0.063639	3.4e-06	6.98e-06	0.215806
ST3GAL4	rs2936613	0.0695525	3.4e-06	6.98e-06	0.0680919
MORN1	rs61288374	0.109873	3.4e-06	6.98e-06	0.0964088
FNBP1L	rs812214	0.0674999	3.38e-06	6.96e-06	0.336514
EFCAB13	rs78054593	-0.216338	3.35e-06	6.91e-06	0.54036
CSRP1	rs10800786	0.0611015	3.31e-06	6.87e-06	0.367391
PPDPF	rs117038333	-0.155536	3.31e-06	6.87e-06	0.08147
MKLN1-AS	rs4731793	0.0472682	3.25e-06	6.77e-06	0.255452
MN1	rs11090501	-0.16125	3.22e-06	6.72e-06	0.268523
ZCWPW1	rs2572023	-0.112872	3.19e-06	6.69e-06	0.141867
MSRB3	rs6581626	-0.245193	3.11e-06	6.55e-06	0.855444
VIPAS39	rs12435136	-0.0892344	3.06e-06	6.48e-06	0.0813111
PLCH2	rs56117572	0.110605	3e-06	6.36e-06	0.0545578
ANGPTL6	rs60553752	-0.0849046	2.95e-06	6.29e-06	0.0879485
WDR81	rs12450371	0.0255766	2.94e-06	6.28e-06	0.0941343
SMIM43	rs953691	-0.34817	2.94e-06	6.28e-06	0.110116
FAM215A	rs1731898	-0.187185	2.92e-06	6.25e-06	0.312818
WBP1	rs1047911	-0.158422	2.81e-06	6.08e-06	0.152583
PDXP-DT	rs4820296	-0.096545	2.76e-06	6e-06	0.202136
ZSCAN26	rs72854536	0.0946969	2.62e-06	5.78e-06	0.212531
CLSTN1	rs12136213	-0.177792	2.53e-06	5.62e-06	0.101957
USP4	rs7614738	0.229214	2.49e-06	5.56e-06	0.696961
JPT2	rs8051295	-0.131521	2.49e-06	5.55e-06	0.170007
GYPB	rs7689505	-0.172283	2.49e-06	5.55e-06	0.862847
CCDC127	rs2277055	-0.0241801	2.49e-06	5.55e-06	0.0645008
PABPN1	rs17256211	0.251225	2.46e-06	5.51e-06	0.273086
MMP23A	rs11486028	-0.0856064	2.45e-06	5.5e-06	0.179831
SURF4	rs9411464	-0.168706	2.44e-06	5.48e-06	0.555515
AFF3	rs6761895	-0.111045	2.42e-06	5.44e-06	0.226682
CCDC157	rs73162770	0.145918	2.41e-06	5.43e-06	0.0505928
DHTKD1	rs4750169	0.0549902	2.4e-06	5.42e-06	0.166587
ANKRD11	rs8051537	-0.311785	2.39e-06	5.41e-06	0.178145
H2AZ1	rs10016741	0.0994758	2.35e-06	5.35e-06	0.142589
FRMD3	rs10121001	0.26198	2.35e-06	5.34e-06	0.35227
ACP5	rs62109828	0.0825114	2.34e-06	5.33e-06	0.779645
CNTROB	rs11652091	0.107131	2.32e-06	5.29e-06	0.0812725
BICRA	rs9749297	-0.100795	2.31e-06	5.28e-06	0.217207
NASP	rs2991976	-0.174116	2.31e-06	5.28e-06	0.709504
TUT7	rs72750618	-0.0745551	2.29e-06	5.25e-06	0.0632094
GATA2	rs6806253	0.124528	2.29e-06	5.25e-06	0.0815716
FAM149B1	rs2254266	0.140528	2.29e-06	5.25e-06	0.313327
APPL2	rs10861399	-0.0555285	2.26e-06	5.2e-06	0.298452
TOX	rs16925119	0.234782	2.25e-06	5.19e-06	0.066318
H2BC11	rs858986	-0.0631934	2.17e-06	5.04e-06	0.182202
SLC17A9	rs2295001	0.132041	2.17e-06	5.03e-06	0.154547
TMED8	rs11844594	-0.0733857	2.16e-06	5.01e-06	0.0624338
POLN	rs3762942	-0.0747883	2.16e-06	5.01e-06	0.164525
HSDL2	rs35064764	-0.0395169	2.15e-06	5e-06	0.823016
PIP4K2A	rs10430590	-0.08926	2.11e-06	4.91e-06	0.17692
MOCS2	rs11955860	0.0698901	2.1e-06	4.9e-06	0.0635301
ZFAND1	rs12545172	-0.0948897	2.1e-06	4.9e-06	0.885849
GRAMD1C	rs28867142	-0.0710229	2.09e-06	4.89e-06	0.266101
PCCA	rs7981517	-0.0626705	2.07e-06	4.85e-06	0.0562837
ATP6V1A	rs10470387	0.0538405	2.03e-06	4.79e-06	0.15797
PEX2	rs113906809	0.108664	1.97e-06	4.69e-06	0.0924762
USP7	rs75172776	-0.174027	1.97e-06	4.69e-06	0.82254
SLC16A3	rs4310938	0.151676	1.95e-06	4.65e-06	0.243848
RNF24	rs6052358	0.205723	1.93e-06	4.61e-06	0.135196
LEFTY1	rs4653695	0.189569	1.92e-06	4.6e-06	0.460967
PALS2	rs2529049	0.140985	1.91e-06	4.58e-06	0.562983
FASN	rs4310938	-0.119101	1.88e-06	4.52e-06	0.438921
C12orf75	rs10861399	0.0452784	1.83e-06	4.43e-06	0.118836
ZBTB2	rs2485543	0.24091	1.82e-06	4.41e-06	0.0753884
ZNF154	rs7260494	0.206065	1.78e-06	4.33e-06	0.262449
CLIP3	rs7249000	-0.176003	1.77e-06	4.3e-06	0.220982
SRP54	rs12050171	0.0586045	1.75e-06	4.27e-06	0.87098
LOC124903256	rs56080053	0.0158893	1.74e-06	4.26e-06	0.134018
LTB4R2	rs4981504	-0.32482	1.73e-06	4.25e-06	0.0614351
CACNA1D	rs76798021	-0.157542	1.73e-06	4.24e-06	0.071711
VPS37D	rs10246419	0.196398	1.7e-06	4.2e-06	0.393111
TOM1	rs138785	-0.0150066	1.65e-06	4.08e-06	0.12385
ITGB3	rs7225927	-0.0717364	1.63e-06	4.05e-06	0.144224
SCARA5	rs55680837	-0.164495	1.6e-06	3.99e-06	0.235324
GID4	rs4646408	0.178574	1.59e-06	3.99e-06	0.656968
RAD18	rs656626	-0.120315	1.58e-06	3.96e-06	0.567941
HIPK3	rs2273552	0.115461	1.55e-06	3.91e-06	0.745003
PPP2CB	rs3779639	-0.150526	1.55e-06	3.89e-06	0.824349
ABCA10	rs77262773	0.129822	1.54e-06	3.89e-06	0.189575
PBX3	rs394750	-0.260519	1.54e-06	3.88e-06	0.0755556
RRAS2	rs61884028	-0.0583844	1.47e-06	3.74e-06	0.11616
DOK1	rs11126435	-0.160163	1.46e-06	3.72e-06	0.102206
SLC25A26	rs7642319	0.0808503	1.44e-06	3.69e-06	0.240077
DHRS4L2	rs34354104	-0.18122	1.41e-06	3.63e-06	0.200271
VPS53	rs55965336	-0.0275733	1.38e-06	3.57e-06	0.111445
COPS7B	rs17199642	0.256134	1.37e-06	3.54e-06	0.0592714
GLI4	rs3829017	-0.141638	1.33e-06	3.49e-06	0.0599331
RBKS	rs34483784	0.175132	1.31e-06	3.45e-06	0.0680718
AFAP1	rs11930623	0.0113789	1.31e-06	3.44e-06	0.0918068
CMAHP	rs9461183	-0.129606	1.19e-06	3.19e-06	0.085082
FLII	rs12939851	-0.168903	1.17e-06	3.14e-06	0.0638789
EFCAB12	rs56026866	0.106265	1.12e-06	3.06e-06	0.37271
LINC01271	rs4811018	-0.0608712	1.11e-06	3.03e-06	0.111043
SEC61A2	rs6686	0.0236425	1.1e-06	3.01e-06	0.451493
RANBP6	rs7874301	-0.169576	1.09e-06	2.99e-06	0.33529
SLC25A15	rs966968	0.165272	1.08e-06	2.96e-06	0.286635
CNNM2	rs11191447	-0.335119	1.06e-06	2.93e-06	0.267522
RCN2	rs15939	-0.140533	1.04e-06	2.89e-06	0.146489
CD46	rs61821293	-0.194397	1.03e-06	2.86e-06	0.450845
LGALS3BP	rs11077395	-0.131712	1.01e-06	2.83e-06	0.0612858
AKAP9	rs12540565	-0.147115	1e-06	2.82e-06	0.0593021
CD44	rs3847604	0.0867884	1e-06	2.82e-06	0.156412
UBE2D4	rs2528377	-0.091763	9.77e-07	2.76e-06	0.775836
TMEM43	rs3796308	0.122185	9.77e-07	2.76e-06	0.714476
ARPC5L	rs386126	-0.253096	9.72e-07	2.75e-06	0.0707091
ZNF790	rs12971925	0.147719	9.68e-07	2.74e-06	0.224424
PAM16	rs74655737	0.0928638	9.47e-07	2.7e-06	0.186086
CD151	rs7127272	0.0115819	9.41e-07	2.68e-06	0.481446
TMEM170A	rs11645191	-0.189589	9.36e-07	2.68e-06	0.0569181
RALGAPA1	rs1041259	-0.0984742	9.31e-07	2.67e-06	0.250462
MRPS26	rs490535	0.157798	9.21e-07	2.65e-06	0.174188
PPP6R1	rs73054929	0.137157	8.94e-07	2.58e-06	0.625059
ZNF426	rs10425029	0.228437	8.89e-07	2.57e-06	0.268462
RARRES2	rs11769348	-0.196455	8.68e-07	2.53e-06	0.37196
LRRC37A2	rs117754181	0.0656445	8.49e-07	2.49e-06	0.126097
ASNSD1	rs145293868	-0.146296	8.46e-07	2.48e-06	0.0738269
SERPING1	rs1647396	-0.0414666	8.35e-07	2.45e-06	0.0580388
HLA-F-AS1	rs3129054	-0.157107	8.05e-07	2.38e-06	0.621083
VN1R1	rs7251514	0.221074	7.85e-07	2.33e-06	0.596522
RBFADN	rs7228169	0.0162395	7.71e-07	2.3e-06	0.0618011
ERI2	rs3815020	-0.159463	7.7e-07	2.3e-06	0.122792
JSRP1	rs2523167	-0.0929074	7.56e-07	2.27e-06	0.194228
APH1B	rs4075047	0.105745	7.5e-07	2.26e-06	0.175494
SPTBN1	rs1437394	-0.20652	7.46e-07	2.25e-06	0.26221
NOP14	rs3775067	-0.144979	7.38e-07	2.23e-06	0.282866
ISCA1	rs2147063	0.0162089	7.02e-07	2.15e-06	0.123733
NOL3	rs74932341	-0.255003	6.9e-07	2.12e-06	0.308477
CCNYL1	rs2709362	0.130423	6.7e-07	2.06e-06	0.409409
SHISA4	rs2819367	-0.142521	6.64e-07	2.05e-06	0.595588
PCCB	rs56398805	0.0502645	6.24e-07	1.95e-06	0.122147
ABCA7	rs4807612	0.111604	6.22e-07	1.94e-06	0.147526
CLXN	rs72639047	-0.236558	6.14e-07	1.92e-06	0.0918876
PRC1	rs113028104	-0.0570348	6.05e-07	1.89e-06	0.0649679
APC	rs466443	0.152695	5.91e-07	1.86e-06	0.156345
NFAT5	rs3790086	-0.364496	5.86e-07	1.85e-06	0.475884
TCTA	rs7614738	-0.20032	5.71e-07	1.81e-06	0.195086
SLC18B1	rs1799679	-0.193213	5.7e-07	1.8e-06	0.0716198
RAI1	rs9910075	-0.18268	5.64e-07	1.79e-06	0.0826634
PHF2	rs7023933	-0.107991	4.86e-07	1.58e-06	0.525778
PLD3	rs151325878	-0.073446	4.82e-07	1.57e-06	0.512864
KBTBD2	rs62467371	0.0529141	4.79e-07	1.56e-06	0.0636129
LINC02345	rs12901075	-0.193301	4.26e-07	1.41e-06	0.50051
PTPN9	rs9944207	0.329613	4.01e-07	1.35e-06	0.481307
SLC30A4	rs1554521	-0.204935	3.9e-07	1.32e-06	0.142279
GLS2	rs36073309	0.208587	3.81e-07	1.29e-06	0.119603
HGH1	rs7833924	0.110296	3.47e-07	1.2e-06	0.296683
SLC25A29	rs35966201	-0.0398283	3.41e-07	1.19e-06	0.620732
TMED2	rs7302183	0.1145	3.35e-07	1.17e-06	0.0620132
PEX6	rs34444714	-0.0325507	3.33e-07	1.16e-06	0.295612
PHF5A	rs202629	0.0880615	3.23e-07	1.13e-06	0.0569957
PTEN	rs6586116	-0.161649	3.17e-07	1.12e-06	0.287955
WDR25	rs68145742	0.0327437	2.98e-07	1.06e-06	0.408992
ORC3	rs2295086	-0.091175	2.81e-07	1.01e-06	0.0718447
MAN2A2	rs6227	-0.151578	2.81e-07	1.01e-06	0.194627
LLPH-DT	rs1184884	-0.0101023	2.7e-07	9.76e-07	0.0538865
H3C4	rs62396185	-0.278131	2.68e-07	9.72e-07	0.161129
PIP4P2	rs12545269	-0.110236	2.68e-07	9.72e-07	0.0912187
VGLL4	rs2443704	-0.122449	2.64e-07	9.6e-07	0.369347
WIPI1	rs2302783	0.0649406	2.53e-07	9.33e-07	0.0527322
ACACB	rs1541597	0.159541	2.52e-07	9.31e-07	0.718635
CSTF3	rs2273552	0.0674763	2.51e-07	9.3e-07	0.649421
CXXC1	rs11555886	-0.0960765	2.48e-07	9.2e-07	0.863698
FLT1P1	rs6798398	0.0241656	2.47e-07	9.15e-07	0.829204
KCTD11	rs9905997	-0.154386	2.45e-07	9.12e-07	0.720438
CNOT4	rs11505984	-0.189125	2.43e-07	9.06e-07	0.102631
DBNL	rs2528374	-0.037168	2.4e-07	8.94e-07	0.239612
DENND6B	rs62241228	0.0348968	2.32e-07	8.74e-07	0.0910015
PLPP5	rs112537273	-0.353908	2.3e-07	8.69e-07	0.381844
RAB11B	rs1136888	0.223772	2.25e-07	8.53e-07	0.137381
ASB1	rs6739251	0.06576	1.96e-07	7.6e-07	0.892868
INSR	rs2860179	0.189235	1.9e-07	7.44e-07	0.193777
MPHOSPH6	rs1134847	0.0192391	1.87e-07	7.31e-07	0.0664341
SNIP1	rs149082223	0.0387059	1.79e-07	7.06e-07	0.334669
C8orf58	rs11777808	-0.0415105	1.75e-07	6.9e-07	0.148358
TIPIN	rs12911848	-0.106804	1.74e-07	6.89e-07	0.0824113
MOGS	rs3755448	0.113823	1.69e-07	6.73e-07	0.0819565
PCOLCE2	rs4683702	0.208668	1.67e-07	6.65e-07	0.340477
PTPRA	rs4815551	0.0843824	1.66e-07	6.63e-07	0.0982626
TMX2	rs71484461	-0.0344111	1.6e-07	6.41e-07	0.103196
PDE8B	rs163037	0.0405262	1.59e-07	6.37e-07	0.0724386
BRD2	rs194682	-0.169095	1.57e-07	6.33e-07	0.369281
VIT	rs17496249	-0.172224	1.57e-07	6.32e-07	0.12013
HCG9	rs7738786	0.0641397	1.54e-07	6.25e-07	0.224597
PLEKHA5	rs73069091	-0.150685	1.42e-07	5.84e-07	0.110142
TGFBR3	rs11164929	0.125096	1.42e-07	5.84e-07	0.0765435
CDCA2	rs11775241	-0.184638	1.4e-07	5.78e-07	0.343224
REST	rs13353552	-0.269613	1.33e-07	5.52e-07	0.128617
SLFNL1	rs61780440	0.524553	1.33e-07	5.51e-07	0.056754
ESRP2	rs4627335	-0.105481	1.32e-07	5.49e-07	0.117177
ARMH3	rs10883670	0.189832	1.3e-07	5.4e-07	0.0642469
H2AJ	rs7963212	-0.135941	1.28e-07	5.35e-07	0.0758753
AMDHD2	rs4278751	-0.114706	1.16e-07	4.94e-07	0.122159
MTFR1	rs117818446	0.130787	1.13e-07	4.83e-07	0.865261
PLCD1	rs9842880	0.0438392	1.12e-07	4.77e-07	0.920964
DIS3L2	rs67163108	-0.335224	1.11e-07	4.75e-07	0.0871289
NAGA	rs133367	0.04931	1.11e-07	4.73e-07	0.108053
LINC01270	rs1971480	-0.039712	1.1e-07	4.7e-07	0.0909077
PLA2G15	rs7672	0.148822	1.01e-07	4.37e-07	0.203969
RGS17	rs683039	0.0307803	1.01e-07	4.37e-07	0.169678
RBPMS	rs2979531	0.0942502	9.86e-08	4.28e-07	0.584613
TPM1	rs8042331	0.03224	9.27e-08	4.06e-07	0.859578
POLR3H	rs36100462	0.200152	9.03e-08	4e-07	0.372997
ZC3H12A-DT	rs114745536	0.0306132	8.55e-08	3.81e-07	0.493126
SPATA5	rs308382	0.356214	8.35e-08	3.74e-07	0.17954
ADAT1	rs10871306	-0.150305	8.17e-08	3.67e-07	0.0522161
ETFDH	rs17843966	0.0310355	7.73e-08	3.52e-07	0.510804
NUDT16L1	rs80225946	-0.175331	7.4e-08	3.39e-07	0.107628
CYTH1	rs11650480	0.100623	7.38e-08	3.39e-07	0.337036
NDFIP1	rs12655443	0.0439848	7.21e-08	3.32e-07	0.641227
ZDHHC5	rs7116341	-0.0436759	6.37e-08	2.98e-07	0.0782396
NTN5	rs281383	-0.0714848	6.34e-08	2.97e-07	0.950691
NEK9	rs10083386	-0.404729	6.33e-08	2.97e-07	0.13764
RPL7AP43	rs6962391	0.0374961	5.32e-08	2.53e-07	0.112544
KCNN4	rs11083721	0.04733	5.11e-08	2.44e-07	0.273421
ADISSP	rs683808	-0.0512745	4.86e-08	2.33e-07	0.968876
RB1	rs9535032	-0.0740375	4.65e-08	2.24e-07	0.138843
TRPV4	rs4766635	-0.0957229	4.62e-08	2.23e-07	0.349162
ZNF385C	rs12602950	-0.0698216	4.5e-08	2.18e-07	0.0971068
KRT73	rs822688	-0.204176	4.35e-08	2.12e-07	0.310682
MGAT4B	rs9957	0.145094	4.31e-08	2.1e-07	0.156487
CLNS1A	rs34576136	-0.0806391	4.01e-08	1.97e-07	0.817689
METTL16	rs6806	-0.215929	4.01e-08	1.97e-07	0.129082
ABHD3	rs72881360	-0.12646	4.01e-08	1.97e-07	0.391183
ADAR	rs6702449	0.062381	3.76e-08	1.87e-07	0.0614111
EPHX1	rs1009668	-0.116208	3.3e-08	1.67e-07	0.125708
MEAF6	rs72657774	0.0246372	3.24e-08	1.64e-07	0.433559
RALY	rs819168	-0.509558	3.21e-08	1.64e-07	0.338042
TNNT1	rs4252548	-0.247984	2.82e-08	1.46e-07	0.282391
PDZK1IP1	rs12143164	-0.0589653	2.69e-08	1.4e-07	0.599015
SNX33	rs11636031	-0.266272	2.66e-08	1.4e-07	0.591283
NDUFB8	rs11190588	0.21369	2.47e-08	1.32e-07	0.327075
YAF2	rs754012	0.116657	2.42e-08	1.3e-07	0.110325
H4C16	rs3789999	-0.0656377	2.42e-08	1.29e-07	0.196395
H4C15	rs3789999	-0.0656377	2.42e-08	1.29e-07	0.196395
PAFAH1B3	rs11880124	-0.11576	2.38e-08	1.28e-07	0.356562
P3H4	rs11654169	0.154038	2.33e-08	1.25e-07	0.485595
MCRIP2	rs3752493	-0.325249	2.11e-08	1.15e-07	0.0570319
OTUD6B-AS1	rs4501547	0.196232	2.08e-08	1.14e-07	0.479455
CAB39L	rs9596092	-0.181057	2.07e-08	1.14e-07	0.137646
GGA1	rs5756812	-0.137874	2.01e-08	1.11e-07	0.0660126
C6orf136	rs1966	-0.367298	1.94e-08	1.08e-07	0.161503
SLC25A39	rs45445495	-0.253719	1.91e-08	1.06e-07	0.495519
FUBP1	rs34517439	-0.512962	1.76e-08	9.84e-08	0.578654
CNFN	rs1209280	0.162568	1.72e-08	9.69e-08	0.613525
METTL21A	rs1045780	0.0161772	1.6e-08	9.1e-08	0.168012
ACAT1	rs7129527	-0.0517465	1.51e-08	8.67e-08	0.204502
KANSL2	rs7966343	-0.132967	1.37e-08	7.94e-08	0.215091
ITM2B	rs3803188	0.0539345	1.34e-08	7.79e-08	0.228678
MSLN	rs2003832	0.3953	1.22e-08	7.18e-08	0.291276
VDR	rs7307566	0.0899332	1.22e-08	7.14e-08	0.234649
TBC1D10C	rs2066496	-0.13719	1.19e-08	7.02e-08	0.0748676
ABCD3	rs72729511	-0.0510547	1.13e-08	6.7e-08	0.350112
CABLES1	rs4800451	0.618227	1.13e-08	6.67e-08	0.214761
LNX1	rs62325227	0.201061	9.55e-09	5.8e-08	0.921288
RNF135	rs72811632	-0.133133	8.01e-09	5e-08	0.952216
AKT3	rs67027895	0.129449	7.68e-09	4.83e-08	0.0945189
SGPL1	rs12359330	-0.427779	7.27e-09	4.62e-08	0.159244
ACSM1	rs111601937	-0.10568	6.96e-09	4.43e-08	0.137852
VCAN	rs61749613	0.432862	4.87e-09	3.25e-08	0.293961
KLHL25	rs2614664	-0.395298	4.75e-09	3.2e-08	0.156682
INPP5E	rs4259518	-0.0185335	4.11e-09	2.84e-08	0.180859
DYNLRB1	rs819168	-0.468211	3.96e-09	2.76e-08	0.0872234
SH3D21	rs11576244	0.282963	3.83e-09	2.69e-08	0.0725386
IPO7	rs41369549	-0.129733	3.76e-09	2.65e-08	0.325113
CYB5D1	rs11656201	0.0924451	3.39e-09	2.42e-08	0.100328
ZSCAN9	rs974334	0.0593169	3.27e-09	2.35e-08	0.496041
TEX264	rs74330453	0.238053	3.25e-09	2.33e-08	0.195332
H2AC6	rs4645	0.168973	3.17e-09	2.28e-08	0.325586
SLC39A13	rs9919526	-0.439895	2.99e-09	2.17e-08	0.2287
ZNF142	rs3821044	-0.0501469	2.59e-09	1.91e-08	0.100816
NUP205	rs12707239	-0.106507	2.59e-09	1.91e-08	0.160901
ZMAT5	rs737945	0.147404	2.46e-09	1.83e-08	0.103306
LINC02361	rs1133694	0.0485723	2.34e-09	1.74e-08	0.052068
IFI27L2	rs112635299	-0.140326	2.27e-09	1.7e-08	0.261792
TMEM184A	rs892522	-0.0523729	2.27e-09	1.7e-08	0.459849
ACSM3	rs2071524	0.0787745	2.19e-09	1.65e-08	0.140922
METTL14	rs73842212	0.119501	2.18e-09	1.64e-08	0.253722
PLSCR3	rs60856990	-0.231425	2.01e-09	1.52e-08	0.0624681
HEATR3	rs11649294	0.0258074	1.86e-09	1.42e-08	0.481497
XPO4	rs7321635	-0.109267	1.83e-09	1.4e-08	0.0531822
FOXK1	rs10262715	0.0352627	1.76e-09	1.36e-08	0.232964
ACAP1	rs9905997	0.0509401	1.75e-09	1.36e-08	0.276335
THUMPD1	rs2285833	-0.0661965	1.64e-09	1.28e-08	0.0781305
ZCCHC24	rs10762860	-0.249196	1.46e-09	1.15e-08	0.128924
UBE2Q1	rs72698179	0.0734889	1.41e-09	1.11e-08	0.927138
SPCS2	rs1315299	0.0938302	1.32e-09	1.05e-08	0.0668029
ROCK2	rs12468344	-0.0755282	1.24e-09	9.93e-09	0.430487
FHL2	rs13020483	0.0566916	1.15e-09	9.25e-09	0.136549
CIDECP1	rs6771697	-0.262152	9.27e-10	7.6e-09	0.0613511
TFG	rs13089552	0.203534	9.21e-10	7.57e-09	0.0949321
STK39	rs2390669	-0.0386745	8.34e-10	6.92e-09	0.642447
DNMT1	rs66623974	0.085325	5.47e-10	4.78e-09	0.113418
KANK2	rs7187	-0.212552	5.19e-10	4.55e-09	0.232551
FAM83H	rs6980774	-0.106105	4.19e-10	3.73e-09	0.0767539
GYPE	rs11722472	-0.0636155	3.99e-10	3.58e-09	0.0957632
TMEM9	rs3850625	-0.225043	3.88e-10	3.49e-09	0.190842
OMG	rs2952994	0.293786	3.25e-10	2.96e-09	0.15495
LOC101927057	rs2952994	0.293786	3.25e-10	2.96e-09	0.15495
NRBF2	rs34119992	0.0451689	3.17e-10	2.91e-09	0.205416
MTMR2	rs473852	0.153201	2.96e-10	2.73e-09	0.0845792
DNAAF9	rs6139092	-0.155035	2.88e-10	2.67e-09	0.130829
UBE2I	rs12446893	0.0327922	2.36e-10	2.21e-09	0.77682
ANXA9	rs72700845	0.130596	2.26e-10	2.13e-09	0.126893
RFC1	rs6835111	0.0758038	1.87e-10	1.8e-09	0.0567616
IFT140	rs3784828	-0.118219	1.1e-10	1.11e-09	0.198868
SLC25A37	rs13276054	0.171897	7.73e-11	8e-10	0.827635
ARVCF	rs165599	0.115658	6.16e-11	6.49e-10	0.329277
FANCD2	rs2075310	-0.0385668	5.88e-11	6.26e-10	0.188922
ARFGAP2	rs11600668	0.155881	4.79e-11	5.19e-10	0.0847869
MACF1	rs16825921	0.0411973	4.08e-11	4.49e-10	0.502912
CPAMD8	rs2305752	-0.219727	3.4e-11	3.8e-10	0.100837
TEF	rs767593	-0.0287654	2.89e-11	3.26e-10	0.118725
EIF2AK3	rs867529	0.203682	2.73e-11	3.1e-10	0.451265
CDC14B	rs7856709	-0.495351	2.21e-11	2.56e-10	0.0676045
GLS	rs13420967	0.0587799	1.7e-11	2.05e-10	0.0990735
EPS15	rs148516140	0.109589	1.5e-11	1.82e-10	0.0567746
USP8	rs3784302	0.098085	1.46e-11	1.76e-10	0.180384
SPATS2L	rs34693942	-0.0773078	1.38e-11	1.67e-10	0.127011
ROGDI	rs2072594	0.0275393	7.31e-12	9.35e-11	0.0737454
HLA-DRA	rs9273500	-0.0991348	6.72e-12	8.65e-11	0.242239
RBL1	rs1780706	-0.12281	3.25e-12	4.44e-11	0.0908006
PTK2	rs10088133	-0.0856745	2.94e-12	4.06e-11	0.160846
MST1L	rs4920605	-0.0243426	2.92e-12	4.06e-11	0.0986837
TNPO1	rs1364076	-0.158571	2.27e-12	3.21e-11	0.145842
PAN2	rs76430365	0.177761	2.21e-12	3.15e-11	0.0781729
STMP1	rs3110823	-0.025453	2.18e-12	3.1e-11	0.414959
RAPSN	rs7928842	0.24868	1.83e-12	2.62e-11	0.0679419
CDK5RAP1	rs6141962	0.418196	1.63e-12	2.34e-11	0.102026
B4GALT7	rs62398471	-0.0754954	1.43e-12	2.08e-11	0.501869
SLC1A5	rs8105903	-0.097683	7.7e-13	1.17e-11	0.0735629
TMEM204	rs8048206	0.0190962	6.18e-13	9.57e-12	0.557311
PDCD6IP	rs13320229	-0.0967177	6.14e-13	9.54e-12	0.065833
POLR2A	rs11658168	-0.338866	5.77e-13	9.14e-12	0.450294
AGPAT1	rs3130286	0.178078	4.02e-13	6.55e-12	0.134016
PUM2	rs73214393	-0.120994	3.59e-13	5.86e-12	0.300749
SELENOM	rs11703403	-0.0485053	3.48e-13	5.7e-12	0.0647465
NUSAP1	rs28458941	-0.170642	2.94e-13	4.84e-12	0.537287
RBPJ	rs2270225	-0.056385	1.96e-13	3.34e-12	0.100575
SPPL2A	rs2614775	0.0913698	1.34e-13	2.36e-12	0.0840624
ACVR2B-AS1	rs2284817	-0.130417	1.15e-13	2.06e-12	0.184967
IMP3	rs13737	-0.118189	1.05e-13	1.89e-12	0.0970419
ARRDC2	rs4808737	0.0707547	1.82e-14	3.67e-13	0.16999
DNAJC13	rs9832919	0.117174	7.43e-16	1.83e-14	0.478308
SH2B3	rs7310615	-0.121454	6.62e-17	1.79e-15	0.0949113
NSD3	rs2234555	0.109159	4.36e-17	1.24e-15	0.549622
PRRT3	rs62245551	-0.141801	2.59e-17	7.61e-16	0.15638
SMAD6	rs76912608	-0.260127	1.24e-17	3.87e-16	0.0514929
COPG1	rs6762578	-0.19666	3.26e-18	1.07e-16	0.082718
PSMC3	rs4752829	-0.207879	4.33e-21	1.96e-19	0.0678796
ITIH4	rs13059141	-0.038053	4.54e-22	2.31e-20	0.0578951
KCNJ2	rs9890133	0.128921	3.08e-22	1.63e-20	0.182524
CEP192	rs570505	0.0223919	2.84e-22	1.53e-20	0.180791
PPP3R1	rs116211567	-0.0776503	1.23e-22	6.98e-21	0.340168
UTP11	rs4360494	0.0819816	7.13e-23	4.17e-21	0.432249
NUCKS1	rs823111	0.0705761	3.55e-30	4.36e-28	0.0670957
AKR1C2	rs7893456	-0.0385721	2.22e-30	2.83e-28	0.363348
SUPT3H	rs9395084	-0.0536482	3.37e-31	4.69e-29	0.425414
ZBTB38	rs1344674	0.193774	1.64e-75	2.57e-72	0.144309
Chronic widespread pain
eQTLgen wholeblood eQTL						GTEx muscleskeletal eQTL
Exposure(gene)	topSNP	b_SMR	p_SMR	FDR	p_HEIDI	Exposure(gene)	topSNP	b_SMR	p_SMR	FDR	p_HEIDI
LANCL1	rs2287431	0.855919	7.5e-06	2.54e-05	0.0992496	HIATL1	rs9409550	0.372865	0.000154085	0.000154085	0.474415
FBP1	rs9409742	-1.62018	0.000123535	0.000163471	0.0533713
CWP (replication)
eQTLgen wholeblood eQTL						GTEx wholeblood eQTL						GTEx muscleskeletal eQTL
Exposure(gene)	topSNP	b_SMR	p_SMR	FDR	p_HEIDI	Exposure(gene)	topSNP	b_SMR	p_SMR	FDR	p_HEIDI	Exposure(gene)	topSNP	b_SMR	p_SMR	FDR	p_HEIDI
LAMB2	rs11130208	0.0489004	0.000182732	0.000194584	0.0784664	UHRF1BP1	rs73405691	0.0111288	0.000243184	0.000243184	0.254647	WDR6	rs55754265	0.0158961	0.000104438	0.000119357	0.257099
USP4	rs6797299	0.0469484	0.000141898	0.000165548	0.0637984	WDR6	rs7629322	0.0154896	7.35e-05	8.4e-05	0.141681	RHOA	rs6446285	0.0156876	8.73e-05	0.000116343	0.0755847
NDUFAF3	rs56176327	-0.0316988	9.82e-05	0.000128912	0.0828346	HYAL3	rs62262061	-0.0128649	5.44e-05	7.26e-05	0.0946326	NICN1	rs6446286	-0.0168554	9.99e-06	2.66e-05	0.42163
PNMA2	rs2197180	-0.0453138	7.43e-05	0.000103993	0.18679	UBA7	rs55997059	-0.0229523	3.58e-05	5.73e-05	0.598326	FAM212A	rs6790568	0.0153217	2.35e-05	3.77e-05	0.45662
CACNA2D2	rs2230593	-0.0362483	5.19e-05	7.97e-05	0.123617	ARVCF	rs165849	0.0189207	2.54e-05	5.09e-05	0.615334	RBM6	rs62260755	-0.0125937	2.18e-05	3.77e-05	0.0583155
ARIH2	rs62262671	-0.0508554	4.05e-05	6.61e-05	0.0894285	GMPPB	rs148383796	0.014587	1.16e-05	3.1e-05	0.896587
HEMK1	rs2230593	-0.0338297	3.56e-05	6.29e-05	0.0635691
DPYSL2	rs62491924	0.0239956	2.36e-05	4.89e-05	0.281223
DALRD3	rs34890793	-0.0303728	2.36e-05	4.89e-05	0.0636884
SNRPC	rs913014	-0.0208012	1.39e-05	3.34e-05	0.302631
BLTP3A	rs60516182	0.0069718	4.14e-06	1.54e-05	0.360015
NCKIPSD	rs62262671	-0.034123	2.57e-06	1.01e-05	0.117294
KLHDC8B	rs62262672	-0.035199	2.27e-06	9.53e-06	0.449193
C3orf62	rs62262672	-0.0317764	2.02e-06	9.49e-06	0.390694
RNF123	rs4855882	0.0320291	1.53e-06	8.05e-06	0.242956
ILRUN	rs76458888	0.0125696	1.12e-06	7.34e-06	0.239631
P4HTM	rs62262671	-0.0196408	3.08e-07	3.2e-06	0.0661867
QRICH1	rs55754265	0.0192106	3.56e-07	3.2e-06	0.0807919
ARVCF	rs165599	0.0211915	2e-07	2.77e-06	0.260277
UBA7	rs1996664	-0.00801694	1.04e-07	2.77e-06	0.128459
Multisite chronic pain
eQTLgen wholeblood eQTL						GTEx wholeblood eQTL						GTEx muscleskeletal eQTL
Exposure(gene)	topSNP	b_SMR	p_SMR	FDR	p_HEIDI	Exposure(gene)	topSNP	b_SMR	p_SMR	FDR	p_HEIDI	Exposure(gene)	topSNP	b_SMR	p_SMR	FDR	p_HEIDI
MIR339	rs57011695	0.138813	0.000768522	0.000774379	0.0581721	ADD1	rs2488817	-0.0993573	0.000563183	0.000573517	0.179483	SNUPN	rs111661818	-0.0769317	0.00114592	0.00115501	0.143801
MIR4513	rs4886410	-0.0875214	0.000725921	0.000733691	0.26416	MRPS18AP1	rs7653368	0.0392355	0.000400482	0.000428207	0.668283	C7orf50	rs2363279	0.0657918	0.000700263	0.000711467	0.0814909
ICAM1	rs7248205	0.240397	0.00060561	0.00061776	0.164399	ZC3H12D	rs9383546	-0.0946863	0.000392958	0.000428207	0.147267	ULK3	rs11636952	-0.0610701	0.000543581	0.000565859	0.295432
SETD2	rs56123512	-0.22861	0.00053651	0.000551529	0.0886597	RFXANK	rs112394473	0.0836633	0.000401203	0.000428207	0.175424	SFI1	rs11913621	0.0670988	0.000452656	0.000475101	0.286096
ACBD4	rs74656108	-0.223879	0.000513219	0.000529232	0.517305	TCF20	rs4822103	0.0943792	0.000261432	0.000302281	0.0755583	DNAH11	rs6959819	0.0546833	0.000275537	0.000318119	0.0732341
DCAF5	rs1275206	0.193271	0.000471257	0.000487482	0.0799701	LANCL1	rs1044708	0.145947	0.000212592	0.000253739	0.395071	CYP1A1	rs11072508	-0.0280008	0.000205055	0.000257841	0.136862
UTRN	rs4895654	-0.24098	0.000455101	0.000471508	0.139519	PABPC4	rs61779310	-0.114649	0.000197883	0.000252065	0.497677	SUOX	rs11171739	0.124209	0.000198282	0.000256957	0.390545
STOML1	rs2472297	-0.239499	0.000448831	0.000465741	0.35077	FCF1P2	rs62260764	-0.0616119	0.000180591	0.000241513	0.266204	IVD	rs1814541	-0.0800848	0.000180317	0.000238544	0.438174
BSN	rs11715915	0.206309	0.000376891	0.000396593	0.0580512	C20orf112	rs6141289	0.0884323	0.000158176	0.000219469	0.0844787	MAPKAPK3	rs6807194	-0.098937	0.000153903	0.000210168	0.127092
SNU13	rs5758703	0.216842	0.000371842	0.000392006	0.061836	MPI	rs6495122	0.0716719	0.000136686	0.000194514	0.108144	OXCT2P1	rs61779328	0.0426681	0.00010139	0.000157031	0.534373
LRPAP1	rs2185887	-0.173713	0.000370092	0.00039141	0.0524589	MAP4	rs319693	-0.0911259	0.000123297	0.000180079	0.0582059	COMMD7	rs4911259	0.0647642	8.82e-05	0.000143582	0.108204
CACYBP	rs3133270	0.241477	0.000355576	0.00037909	0.347127	KNDC1	rs3008301	0.0519896	0.000118958	0.000178436	0.705495	MRPS18AP1	rs7653368	0.0240369	8.17e-05	0.00013649	0.14408
ARSG	rs11656743	-0.266328	0.000341018	0.000365428	0.872462	MST1R	rs7613360	-0.047808	0.000111282	0.00017156	0.833226	RP11-73M18.8	rs2273175	0.0502156	7.61e-05	0.000133561	0.110709
EXD2	rs7140680	-0.227373	0.000330076	0.000355342	0.832824	GRK4	rs2298966	0.0195182	9.27e-05	0.00015356	0.0525873	PLCD3	rs9709123	-0.0522803	7.63e-05	0.000133561	0.0619569
FUOM	rs12243911	-0.214897	0.000324721	0.000350148	0.0684146	SLC25A13	rs12216562	0.0409685	8.83e-05	0.000148547	0.0609733	PABPC4	rs61232586	-0.0625578	7.33e-05	0.000133069	0.125421
CUTA	rs9469599	0.172931	0.000317632	0.000344151	0.300304	RP11-160H22.5	rs4652275	-0.0369602	7.94e-05	0.000141661	0.220255	ZFYVE19	rs8036817	0.0616698	6.77e-05	0.000124661	0.136314
COX5A	rs6495122	0.140283	0.000295991	0.000323388	0.307546	SLC44A2	rs8112355	-0.0801194	8.04e-05	0.000141661	0.119447	DYNC1I1	rs42059	0.0528629	6.64e-05	0.000123992	0.0825465
EFNB2	rs8002701	0.218283	0.000291267	0.000318754	0.425835	RP11-69E11.4	rs111768751	0.0530657	7e-05	0.000129471	0.0770864	NME6	rs62260764	-0.0481301	6.1e-05	0.00011748	0.0546885
CCDC9B	rs12437696	0.170076	0.0002771	0.000303753	0.237252	SCAMP2	rs6495122	0.0720499	6.28e-05	0.00012229	0.0703417	SNRPC	rs137931729	-0.106639	5.53e-05	0.000111511	0.130401
FZD2	rs35173750	-0.22338	0.000271966	0.000299117	0.0711347	ZFAND2A	rs7805362	0.0326593	5.32e-05	0.000109056	0.0534223	RPP25	rs34965545	-0.0604154	5.47e-05	0.000111511	0.18694
CEP19	rs11927266	-0.231286	0.00025759	0.000285685	0.613937	SLC22A31	rs8049644	-0.0513812	5.4e-05	0.000109056	0.771424	ILF3-AS1	rs10408721	-0.0643329	5.62e-05	0.000111511	0.306602
EIF4ENIF1	rs111281097	-0.255237	0.000248368	0.000277786	0.217119	ZNF589	rs9850154	0.0381968	4.04e-05	9.52e-05	0.0734085	RMDN3	rs8036817	0.0472641	4.84e-05	0.000104223	0.742941
SEMA7A	rs12903353	0.182876	0.000241198	0.000271605	0.0501994	BAK1	rs7449707	0.0557045	2.08e-05	6.75e-05	0.163029	IST1	rs11648530	0.0494916	4.66e-05	0.000102042	0.270142
SNRK	rs7623828	0.232519	0.000239204	0.000270281	0.226054	ACSF3	rs12927793	-0.074114	1.96e-05	6.75e-05	0.179789	MAU2	rs4808950	-0.0705931	4.2e-05	9.36e-05	0.385123
HLA-DMA	rs10672	0.170118	0.000239614	0.000270281	0.0865239	MFI2	rs79657005	0.0391838	1.61e-05	6.15e-05	0.356996	TREX1	rs4955427	0.0539465	3.92e-05	9.32e-05	0.0959401
SUMO2P19	rs4734628	0.0886287	0.000229117	0.000261114	0.260306	PLCL1	rs13027136	-0.0311993	1.42e-05	6.07e-05	0.151501	XRCC3	rs2295152	0.0494899	4.09e-05	9.32e-05	0.0622989
RPUSD2	rs7164402	0.201936	0.000225054	0.000256926	0.0803567	CEP170	rs12741781	0.102523	9.82e-06	5.45e-05	0.430026	EPS15	rs111258551	0.0752169	3.64e-05	9.24e-05	0.0939033
SNX33	rs12148513	0.247917	0.000208633	0.000241517	0.255969	NUP43	rs10872644	0.0313409	6.34e-06	4.14e-05	0.0919887	RP11-140K17.3	rs9462027	-0.0674139	2.83e-05	7.82e-05	0.469081
CHMP1A	rs3785415	-0.253269	0.000197962	0.000232096	0.158291	SDK1	rs73035954	-0.0262675	5.81e-06	4.03e-05	0.167487	APOPT1	rs2273175	0.0454912	2.49e-05	7.51e-05	0.0696598
SHISA5	rs13086611	0.169481	0.000191863	0.000226467	0.0922059	SUOX	rs1873914	0.0522676	5.17e-06	3.86e-05	0.229986	SYCE1L	rs12932103	-0.0314891	2.18e-05	7.11e-05	0.297938
TGFBI	rs2287746	0.230295	0.000190213	0.000224921	0.413116	GMPPB	rs148383796	0.0830668	3.52e-06	3.26e-05	0.412625	CDC25A	rs62260764	0.0229124	1.89e-05	6.81e-05	0.0982316
MTMR11	rs1260401	0.267824	0.000180858	0.0002154	0.050076	C6orf106	rs112563428	0.0823528	2.91e-06	3.23e-05	0.11136	PCMT1	rs9383843	-0.036849	1.94e-05	6.81e-05	0.0924675
UBL7	rs11856835	0.168235	0.000172257	0.000207399	0.062927	RPS26	rs1131017	-0.0106263	1.77e-06	2.82e-05	0.0671894	NMT1	rs2239917	0.151408	1.98e-05	6.81e-05	0.865463
PHETA2	rs4822102	-0.162955	0.000166991	0.000201971	0.151567	SYCE1L	rs1827442	-0.0251207	2.29e-06	2.82e-05	0.196964	TMA7	rs4955427	-0.0506494	1.63e-05	6.28e-05	0.230228
MRPS14	rs12088073	-0.194597	0.000157769	0.000193121	0.0716353	VPS33B	rs7162685	-0.0536979	2.79e-08	3.1e-06	0.543831	RP11-350J20.9	rs10782315	-0.0222475	1.57e-05	6.22e-05	0.230233
CDKN2D	rs8113212	0.190469	0.000156949	0.000192473	0.264524							C6orf106	rs2744937	-0.0776687	1.37e-05	6.16e-05	0.161243
CDC25A	rs62260764	0.211381	0.000138547	0.000172466	0.126844							SDK1	rs1915981	0.0420595	8.97e-06	4.58e-05	0.264406
PDE4A	rs10408721	0.230659	0.000135409	0.000168878	0.271877							NICN1	rs4955417	-0.0687304	5.82e-06	3.75e-05	0.0605794
MYBPC3	rs2867206	0.218873	0.000133917	0.000167333	0.110987							BAK1	rs10947428	0.0459374	5.25e-06	3.75e-05	0.490146
MT1F	rs7196109	-0.237962	0.000133016	0.000166522	0.337098							CDH15	rs12927793	0.0590571	3.79e-06	3.75e-05	0.121435
CSTPP1	rs4647709	0.207943	0.000130333	0.000164096	0.694487							DCAKD	rs6503415	-0.0441161	2.17e-07	9.19e-06	0.057281
FUBP1	rs34517439	-0.222974	0.000127399	0.000161632	0.248665
S1PR5	rs8106542	0.163541	0.000121068	0.000155827	0.614768
PIGZ	rs3856757	0.188833	0.000117547	0.00015235	0.0516468
RRM2B	rs4734628	-0.190219	0.000111731	0.000146599	0.355437
SHISA4	rs61824384	0.183763	0.000103982	0.000138572	0.208398
NDUFS5	rs7555014	0.154769	9.93e-05	0.00013348	0.0734969
KLHL20	rs72713586	0.160916	9.59e-05	0.000130479	0.125827
CACNA2D2	rs6807194	-0.224327	9.51e-05	0.000129955	0.057198
RFTN2	rs13027136	0.185475	9.39e-05	0.000128738	0.588352
DHODH	rs152838	0.218561	9.14e-05	0.000126118	0.170594
PAOX	rs2806447	-0.203465	9.07e-05	0.000125702	0.114805
SMARCA4	rs2229383	-0.21019	8.77e-05	0.000122608	0.16264
C15orf39	rs7181261	0.280753	8.45e-05	0.000120543	0.97889
RBM25	rs12888977	0.204269	8.37e-05	0.000119686	0.186134
DEPDC5	rs111281097	0.198635	8.25e-05	0.000118503	0.873066
HSD17B8	rs1555691	0.18997	7.72e-05	0.000112085	0.180688
ASB16-AS1	rs12150561	-0.172704	7.49e-05	0.00010926	0.403759
UBE2Q2	rs11636245	-0.225927	6.93e-05	0.000102514	0.755825
MST1	rs138736131	-0.091915	6.93e-05	0.000102514	0.0584102
PPP1R13B	rs4906373	-0.181138	6.48e-05	9.76e-05	0.259373
KPNA2	rs62086903	-0.176944	6.27e-05	9.53e-05	0.324317
GDF11	rs705696	0.179779	6.19e-05	9.47e-05	0.0945411
FAM219B	rs12898997	0.157408	5.97e-05	9.21e-05	0.15721
PRKAR2A	rs4955424	0.216755	5.77e-05	8.99e-05	0.0550808
ZNF101	rs16996227	0.157279	5.75e-05	8.99e-05	0.0550459
STAT2	rs7971751	-0.21568	5.68e-05	8.91e-05	0.734272
YJEFN3	rs12973258	0.169229	5.64e-05	8.9e-05	0.0736482
FGD3	rs7864396	0.321268	5.47e-05	8.7e-05	0.483966
ZC3H12D	rs7818	-0.134533	5.43e-05	8.64e-05	0.742806
PPP1R17	rs17161045	-0.126232	5.16e-05	8.39e-05	0.0696861
GAD1	rs5003927	0.187744	5.14e-05	8.37e-05	0.964094
HARBI1	rs61897308	-0.179339	5.03e-05	8.28e-05	0.0902537
SPIRE2	rs3785415	-0.18064	4.9e-05	8.2e-05	0.652677
ACTN1	rs1275193	0.100986	4.38e-05	7.46e-05	0.654595
CARD11	rs10085617	-0.208369	4.12e-05	7.2e-05	0.115582
CMTR2	rs9635524	-0.140819	4.09e-05	7.18e-05	0.0805268
PIK3IP1	rs111230813	-0.202782	3.81e-05	6.94e-05	0.598949
INAFM2	rs12437696	0.071533	3.78e-05	6.94e-05	0.995958
KIF3B	rs6119771	0.233093	3.72e-05	6.87e-05	0.207171
FANCE	rs1555773	-0.269687	3.7e-05	6.85e-05	0.0925756
BPTF	rs7502307	0.176879	3.21e-05	6.09e-05	0.360244
ACOT1	rs10149442	0.244392	3.05e-05	5.84e-05	0.110881
LOC105371414	rs3785415	-0.0713353	2.78e-05	5.51e-05	0.133256
ARFGAP2	rs7108147	-0.146765	2.7e-05	5.39e-05	0.0664585
HACE1	rs2153127	0.157599	2.29e-05	4.7e-05	0.0652469
ACP2	rs1352307	-0.124821	2.2e-05	4.58e-05	0.15731
BAHD1	rs28647196	0.15111	2.17e-05	4.58e-05	0.081894
ATP5MJ	rs12587013	0.161995	2.05e-05	4.41e-05	0.0529686
GRN	rs12150561	-0.130704	1.72e-05	4.17e-05	0.721962
ANKRD44	rs11899920	0.146275	1.71e-05	4.15e-05	0.0563608
NCAM1	rs1940729	0.168949	1.26e-05	3.63e-05	0.376377
DHX38	rs150617	-0.150387	1.22e-05	3.62e-05	0.290974
TEF	rs763000	-0.185433	1.24e-05	3.62e-05	0.076912
NDUFA6	rs763000	-0.168859	1.24e-05	3.62e-05	0.371773
MAP4	rs9812875	-0.0682116	1.18e-05	3.55e-05	0.150606
USP4	rs4536858	0.163367	1.16e-05	3.51e-05	0.0641332
BNIPL	rs2762860	-0.147699	1.14e-05	3.5e-05	0.141403
TIMM29	rs6511708	-0.142296	1.1e-05	3.42e-05	0.446376
SFI1	rs111281097	0.0673812	9.42e-06	3.12e-05	0.0947821
LINC01806	rs1267063	-0.0311919	8.97e-06	3.12e-05	0.0529635
PIGK	rs3104464	-0.120849	8.51e-06	3.11e-05	0.501765
MACF1	rs61779310	0.0399669	8.26e-06	3.1e-05	0.207115
FAF1	rs2487824	0.219515	7.69e-06	3.06e-05	0.104549
HP	rs12449139	0.08939	6.72e-06	3.06e-05	0.0745269
TANK	rs1267063	-0.0466358	6.47e-06	3.01e-05	0.0582148
PCMT1	rs7818	-0.0459724	6.14e-06	2.94e-05	0.165142
NR1H3	rs1352307	-0.0509048	5.3e-06	2.69e-05	0.177866
ANKRD44-AS1	rs59341299	-0.0208589	5.28e-06	2.69e-05	0.155975
UBR5	rs6989511	-0.139498	4.82e-06	2.61e-05	0.602529
RMDN3	rs12912742	0.0422912	4.77e-06	2.61e-05	0.0641537
SYCE1L	rs35322724	-0.0679066	4.89e-06	2.61e-05	0.35173
WNK2	rs7870079	-0.218325	4.61e-06	2.58e-05	0.0882975
UFL1	rs2273621	0.0842808	4.35e-06	2.53e-05	0.144264
GRK4	rs2471338	0.0337803	4.26e-06	2.52e-05	0.110432
PPCDC	rs4886417	-0.180037	3.86e-06	2.5e-05	0.220816
MEI1	rs763000	-0.146949	4.11e-06	2.5e-05	0.34364
KNDC1	rs3008302	0.0838458	4.03e-06	2.5e-05	0.652088
BMP8A	rs61779359	0.0460248	3.92e-06	2.5e-05	0.116493
PISD	rs11913573	0.0765041	4.12e-06	2.5e-05	0.0501518
ASXL1	rs4911221	0.0675149	3.81e-06	2.49e-05	0.0837772
RABGAP1L-DT	rs4650950	-0.0301739	3.36e-06	2.34e-05	0.2065
NUP43	rs9800806	0.0191628	3.17e-06	2.32e-05	0.293031
ZFYVE19	rs12437696	0.0465719	3.09e-06	2.31e-05	0.310671
MC1R	rs8049644	-0.138137	3.06e-06	2.31e-05	0.102011
FYN	rs77921817	-0.160812	2.35e-06	2.12e-05	0.129066
BAK1	rs753890	0.0474219	2.15e-06	2.12e-05	0.157419
REEP4	rs7836362	0.081985	1.47e-06	1.94e-05	0.41475
EIF4E3	rs114113354	0.0835641	1.43e-06	1.93e-05	0.197425
ADAMTSL4	rs509345	0.264313	1.32e-06	1.86e-05	0.301586
PABPC4	rs17513135	-0.065399	9.09e-07	1.69e-05	0.0543085
SUOX	rs1873914	0.0365941	6.58e-07	1.65e-05	0.346145
ANP32E	rs1631973	0.239362	6.25e-07	1.65e-05	0.0956062
PROK2	rs2654439	-0.0599576	5.38e-07	1.65e-05	0.16738
ACOT4	rs11625692	0.0996529	7.02e-07	1.65e-05	0.0843438
FAM120A	rs564	0.166325	4.19e-07	1.46e-05	0.0804658
RNF123	rs4855882	0.179182	4.02e-07	1.46e-05	0.0564158
MINDY1	rs509345	-0.256242	3.46e-07	1.35e-05	0.272184
VPS33B-DT	rs11073966	-0.0536383	2.89e-09	6.37e-07	0.560889
VPS33B	rs12595616	-0.0514497	1.77e-10	5.84e-08	0.128462
