# Supplementary material for: Sarcopenia and chronic pain: Identification of shared genetic determinants and therapeutic implication
Source: Medicine (Baltimore). 2026 May 15;105(20):e48819. doi: 10.1097/MD.0000000000048819 (PMC13183096; doi:10.1097/MD.0000000000048819)
Supplement: Supplementary file 6 [file medi-105-e48819-s007.xlsx]

## Sheet: Colocalization result
Table S6. Genes passed Bayesian colocalization.
HGS(EWGSOP)
eQTLgen							GTExmuscle							GTExblood
Gene	SNP	p_gwas	b_gwas	p_eqtl	b_eqtl	B_SMR	Gene	SNP	p_gwas	b_gwas	p_eqtl	b_eqtl	B_SMR	Gene	SNP	p_gwas	b_gwas	p_eqtl	b_eqtl	B_SMR
WBP11	rs725445	3.172e-09	-0.0443	1.1022e-08	-0.069412	-0.638218	MTCH2	rs2290850	3.83e-06	-0.0355	1.31483e-28	0.225057	0.155667	ZBTB38	rs724016	4.301e-08	0.0405	1.37775e-17	0.159093	-0.254568
MGP	rs725445	3.172e-09	-0.0443	1.73792e-88	0.164234	0.206731	NUP160	rs2290850	3.83e-06	-0.0355	1.85982e-08	0.199837	0.177645	SLC5A11	rs8059004	1.028e-07	0.049	1.39018e-104	1.27018	0.0385772
ARHGDIB	rs725445	3.172e-09	-0.0443	1.5427e-12	-0.0577496	-0.517054								MYBPC3	rs67116452	4.765e-06	0.0357	4.33186e-25	-0.200734	-0.177847
ERP27	rs725445	3.172e-09	-0.0443	0	-0.503894	-0.0715196
RASA2	rs1344674	2.448e-08	0.0413	3.6993e-06	0.0552376	-0.496247
ZBTB38	rs1344674	2.448e-08	0.0413	6.33313e-170	0.240486	-0.171735
CD79B	rs2011732	1.986e-07	-0.0453	3.1882e-09	0.0547296	-0.827706
PSMC5	rs2011732	1.986e-07	-0.0453	3.90459e-23	-0.135519	0.266985
ALM
eQTLgen							GTExmuscle							GTExblood
Gene	SNP	p_gwas	b_gwas	p_eqtl	b_eqtl	B_SMR	Gene	SNP	p_gwas	b_gwas	p_eqtl	b_eqtl	B_SMR	Gene	SNP	p_gwas	b_gwas	p_eqtl	b_eqtl	B_SMR
SMIM43	rs953691	9.332e-18	-0.017	2.1709e-08	0.0488267	-0.34817	FUBP1	rs34517439	5.802e-48	0.0421	1.16364e-12	-0.221304	-0.190236	RPS20	rs2719238	3.987e-27	-0.024	2.85444e-10	0.0716068	-0.335164
CNNM2	rs11191447	1.344e-15	0.0279	6.7602e-10	-0.083254	-0.335119	GBAS	rs11982736	9.174e-17	-0.0217	3.95019e-10	0.114234	-0.189961	CCDC126	rs10253646	1.323e-16	0.0175	3.64233e-09	0.0956181	-0.18302
APOBEC3A	rs5750823	3.742e-13	0.0159	1.3765e-09	0.0585618	-0.271508	CABLES1	rs60839038	1.661e-57	-0.0309	1.02946e-08	-0.226932	-0.136164	NUP160	rs4752879	2.748e-12	0.0166	1.47621e-08	-0.100909	-0.164505
APOBEC3A_B	rs5750823	3.742e-13	0.0159	1.3765e-09	0.0585618	-0.271508	IMP3	rs7166281	4.779e-18	-0.0189	1.29502e-08	-0.144478	-0.130816	BAG4	rs7834862	9.194e-19	0.0193	5.10879e-10	0.11734	-0.164479
ICE1	rs2918261	5.576e-12	0.0137	4.1441e-08	-0.0507508	-0.269946	PNO1	rs7593613	4.357e-12	0.0133	6.96372e-15	0.114549	-0.116108	GAPVD1	rs5015933	3.328e-19	0.017	5.40689e-14	0.125441	-0.135522
GALE	rs17184588	4.349e-11	-0.0125	8.76788e-11	-0.0518921	-0.240884	ANKRD13B	rs3110496	3.658e-17	-0.0171	3.40531e-13	-0.155942	-0.109656	PCMTD1	rs4873603	3.706e-07	-0.017	2.66881e-14	0.130387	-0.130381
HAUS3	rs3762942	1.151e-06	-0.0207	5.14539e-09	0.0950332	-0.217819	BROX	rs61826471	8.333e-08	-0.0162	2.71071e-08	-0.15802	-0.102519	FOXN2	rs79073127	2.557e-15	-0.0226	2.98249e-26	0.195975	-0.115321
RXRA	rs11185647	9.824e-11	-0.0135	1.0346e-10	0.0620553	-0.217548	MIER1	rs12132068	8.395e-12	-0.0146	6.91739e-10	0.148152	-0.0985474	RTF1	rs7173196	2.6e-20	-0.0182	3.78183e-06	0.101507	-0.103484
ZNF3	rs2527916	6.264e-08	-0.0102	7.60741e-08	-0.0428579	-0.216756	MEGF8	rs2304210	7.099e-09	0.0242	2.92914e-10	0.251267	-0.0963119	RSRC2	rs10846830	3.853e-08	-0.012	6.24059e-09	-0.117692	-0.101961
ZBTB18	rs112369510	1.816e-10	0.0285	1.5146e-09	-0.132326	-0.215378	ROCK2	rs12996712	7.137e-10	-0.0116	3.65617e-08	0.12443	-0.0932251	MDM4	rs10900599	4.008e-15	-0.0157	6.3355e-13	-0.158585	-0.0990005
TAL1	rs663650	6.958e-08	0.0162	4.0047e-09	-0.0753374	-0.215033	SAR1B	rs17165405	1.64e-10	0.0177	2.05538e-06	0.139978	-0.0930973	ATP6V1D	rs7153936	4.356e-06	0.0287	1.2594e-13	0.298346	-0.096197
PSMC3	rs11600668	4.814e-15	0.0158	1.5623e-09	-0.0516249	-0.207879	BBS7	rs13145213	1.245e-25	-0.0202	3.95601e-11	0.223974	-0.090189	ATG7	rs6442241	4.463e-07	-0.0134	1.29656e-12	-0.140664	-0.0952625
SLC30A4	rs1554521	2.417e-11	0.0145	1.8894e-15	-0.0707541	-0.204935	GLUL	rs78659367	3.274e-06	0.0253	1.74392e-08	-0.283482	-0.0892473	LSP1	rs536462	2.508e-06	0.0232	1.43756e-11	-0.24857	-0.0933339
CHCHD5	rs10864900	3.855e-09	-0.0112	2.101e-09	-0.0569757	-0.196575	LMCD1	rs355127	4.382e-06	-0.0092	3.79783e-08	-0.107382	-0.0856754	ANGEL2	rs34868056	1.562e-09	0.0117	1.72549e-15	-0.126353	-0.0925977
RUNX1	rs17812917	3.879e-06	0.0125	3.70431e-08	-0.065918	-0.18963	TMEM258	rs174561	4.242e-11	0.0135	8.36736e-07	0.11613	-0.0845663	INO80B	rs2268417	1.838e-09	0.0162	5.27673e-12	-0.177044	-0.0915027
LOC100506403	rs17812917	3.879e-06	0.0125	3.70431e-08	-0.065918	-0.18963	EIF3I	rs744454	1.97e-06	0.0183	3.72589e-14	-0.227238	-0.0805323	EVI5	rs6603980	1.051e-09	0.0141	1.10946e-11	-0.158372	-0.0890309
CNOT4	rs3110823	1.06e-12	-0.0179	2.4414e-08	-0.0598812	-0.189125	KDM3B	rs2277067	2.564e-06	-0.0091	1.52105e-09	0.113783	-0.0799768	PRKCE	rs588969	5.786e-10	-0.0128	1.5452e-08	0.14667	-0.0872707
CNOT4	rs11505984	5.376e-11	-0.0179	1.8753e-16	0.0946465	-0.189125	DLG5	rs11002301	2.602e-15	-0.0158	1.05466e-19	0.198469	-0.0796094	ECHDC1	rs9398836	3.643e-06	-0.0101	9.63661e-10	-0.116924	-0.0863809
M1AP	rs3755448	4.457e-09	0.0162	2.9005e-07	-0.0663703	-0.187951	MMP16	rs7835845	5.008e-26	-0.0228	6.94698e-17	0.287653	-0.0792622	PRKCA	rs72843895	1.534e-12	0.0137	4.9055e-11	0.166917	-0.0820767
JADE2	rs1860059	1.032e-06	0.0134	6.0272e-09	-0.0721735	-0.185664	WDR92	rs13009282	3.536e-12	-0.0147	3.75972e-11	-0.187543	-0.078382	ACVR2B	rs7375040	6.151e-21	-0.0187	4.08188e-13	-0.231238	-0.0808691
CLIP3	rs7249000	2.061e-09	-0.0154	6.09518e-16	-0.0874985	-0.176003	RPL4	rs12911848	1.398e-08	-0.0109	1.57965e-10	0.116907	-0.0779979	FAM76B	rs11021317	1.061e-14	0.015	2.57346e-27	-0.190188	-0.0788693
CAMK1D	rs6686	8.451e-07	0.0093	4.6055e-06	-0.0363924	-0.175924	ZNF559	rs10423538	7.449e-12	-0.0131	6.59322e-09	-0.170025	-0.0770475	AKR1C2	rs12764498	8.513e-32	0.0346	7.18032e-20	0.45389	-0.0762299
MEPCE	rs2527916	6.264e-08	-0.0102	3.03129e-13	-0.0583139	-0.174916	CCAR2	rs34268501	2.941e-08	0.0111	1.6062e-18	0.138363	-0.0755113	AXIN2	rs12452513	1.287e-15	-0.0169	7.3793e-09	0.229143	-0.0737531
GYPB	rs7689505	2.734e-13	-0.0172	1.3444e-09	-0.099836	-0.172283	CARF	rs2469954	1.564e-07	0.0101	2.02231e-11	0.138165	-0.073101	ZNF142	rs34906275	8.323e-10	-0.0322	3.43255e-14	0.441838	-0.0728774
PSENEN	rs17638853	3.037e-06	-0.0193	1.3266e-08	-0.114628	-0.16837	C14orf80	rs28719751	9.444e-08	-0.0118	1.61146e-08	-0.164389	-0.071781	TMED8	rs11623826	4.444e-07	-0.0096	9.90544e-20	-0.132087	-0.0684502
DDAH1	rs506082	2.67e-07	-0.0098	2.316e-12	0.058376	-0.167877	HIBCH	rs4366932	8.469e-08	0.0102	3.34043e-11	-0.144062	-0.0708028	SFI1	rs5753596	7.992e-10	-0.0122	3.88863e-29	0.182094	-0.0669984
DOK1	rs3755448	4.457e-09	0.0162	2.0626e-09	-0.0710945	-0.160163	RXRA	rs11793161	6.91e-11	0.0136	1.30335e-22	0.193711	-0.0702077	TPCN2	rs11600377	2.547e-08	-0.012	6.17903e-12	-0.188477	-0.0636682
CCDC18	rs812214	1.615e-06	0.0116	6.55291e-09	-0.0595967	-0.16016	PPIL2	rs3788331	6.772e-08	-0.0104	1.61317e-13	0.153957	-0.0675513	C7orf73	rs6467603	1.79e-12	0.0176	1.14794e-26	0.284232	-0.0619212
WBP1	rs3755448	4.457e-09	0.0162	4.2928e-14	-0.101809	-0.158422	CRTAP	rs4678475	4.112e-07	-0.0116	3.67183e-08	0.175443	-0.0661183	POLR2L	rs61876748	3.877e-06	-0.0101	1.23398e-19	-0.147728	-0.0603519
NKIRAS2	rs57825218	4.508e-08	0.0152	1.2992e-18	-0.0993918	-0.15293	IPO8	rs12829890	1.56e-10	0.0143	5.97103e-14	-0.216623	-0.0660133	UBE2E2	rs6808513	6.07e-07	0.0095	2.45824e-10	-0.159872	-0.0594225
VPS52	rs9366822	6.778e-08	0.0102	1.1758e-08	-0.0688152	-0.148223	SGMS1	rs2574955	6.505e-07	-0.0098	1.94828e-08	0.149709	-0.0654603	AC010883.5	rs13399366	7.439e-07	-0.0138	1.37662e-08	0.233586	-0.0590789
SRRM5	rs4803647	2.512e-08	0.0112	3.47589e-12	0.0710897	-0.144452	THEM6	rs4736362	8.272e-07	-0.01	1.57446e-08	-0.141735	-0.0632883	SYN2	rs76865100	1.154e-06	0.0199	3.4565e-10	-0.354472	-0.0561398
CIR1	rs6729176	1.104e-06	-0.0091	1.3298e-15	-0.0634765	-0.14336	ITPKC	rs4802087	1.447e-06	-0.0091	5.50724e-14	-0.144088	-0.0631558	COL6A1	rs2481872	2.434e-06	0.0106	1.93441e-10	-0.189079	-0.0560612
HTRA2	rs3755448	4.457e-09	0.0162	6.19081e-08	-0.0630676	-0.138851	SUPT3H	rs12525773	7.208e-11	0.0152	2.64557e-11	0.243286	-0.0624779	C9orf3	rs7866487	1.842e-09	-0.0237	2.38696e-08	0.434415	-0.0545561
GGA1	rs4820296	9.384e-11	-0.0128	3.221e-28	0.0886701	-0.137874	DTNBP1	rs4715986	5.722e-09	0.011	2.81441e-13	-0.176193	-0.0624315	SAMD15	rs11623826	4.444e-07	-0.0096	1.76322e-09	-0.160317	-0.0540701
KANSL2	rs7304474	4.323e-06	-0.0088	2.7452e-14	-0.068618	-0.132967	MAPK1	rs7292584	4.812e-07	-0.0099	2.47613e-10	-0.163612	-0.060509	VIPAS39	rs11623826	4.444e-07	-0.0096	1.00715e-25	-0.184964	-0.051902
ACVR2B-AS1	rs2284817	3.689e-21	-0.0189	3.95142e-33	0.14492	-0.130417	JMJD7	rs2277536	1.315e-08	0.0119	3.65191e-07	0.154854	-0.0581304	RP11-290F20.2	rs2904263	8.47e-08	-0.0108	1.24782e-19	-0.213328	-0.0506263
ZSCAN21	rs2527916	6.264e-08	-0.0102	5.47319e-13	-0.0631072	-0.129637	ERGIC2	rs966541	6.339e-16	-0.017	1.00705e-35	-0.294914	-0.0576439	CXCR2P1	rs3181210	1.877e-07	-0.0107	1.13131e-12	-0.214542	-0.0498737
CMAHP	rs4645	1.283e-13	0.0174	4.785e-06	-0.124051	-0.129606	LINC00899	rs10427821	1.121e-11	0.0266	4.7186e-10	-0.480747	-0.0553306	MAD1L1	rs34279734	3.014e-06	-0.0091	6.25295e-11	-0.185166	-0.0491451
SH2B3	rs12231451	6.119e-10	-0.0119	9.09301e-05	0.03211	-0.121454	CNP	rs62076888	8.841e-10	0.0131	4.46558e-16	0.23872	-0.054876	OASL	rs55691424	8.256e-07	-0.0145	2.84583e-11	0.301695	-0.0480618
ARPC3	rs12231451	6.119e-10	-0.0119	2.7383e-11	0.100476	-0.118437	YWHAB	rs12481468	8.156e-07	-0.0105	2.56745e-19	-0.194944	-0.0538616	TOM1	rs138785	1.388e-06	0.0096	9.94621e-37	-0.20386	-0.0470911
ZCWPW1	rs2527916	6.264e-08	-0.0102	6.85515e-26	-0.08377	-0.112872	DNAJC12	rs112586929	2.47e-07	-0.0142	1.77454e-10	0.268625	-0.0528618	RTN1	rs11158268	2.493e-06	0.009	2.1194e-10	0.194879	-0.0461825
PIP4P2	rs4501547	4.705e-15	-0.0159	3.2468e-19	0.0770187	-0.110236	C8orf58	rs34268501	2.941e-08	0.0111	6.3895e-17	0.211525	-0.0524761	GATM	rs7183946	2.729e-11	0.0145	1.17631e-20	-0.319396	-0.0453982
NUP205	rs3110823	1.06e-12	-0.0179	2.71642e-33	-0.140587	-0.106507	PIP4K2A	rs10430590	4.604e-07	-0.0102	6.04518e-14	-0.208309	-0.0489657	TRPM4	rs3760664	4.115e-07	0.014	5.70666e-12	0.311414	-0.0449562
INSC	rs10832480	6.35e-07	-0.0097	6.51446e-26	0.0940725	-0.103112	RAD18	rs588232	2.1e-07	-0.0129	3.42388e-09	-0.273571	-0.0471541	LINC00899	rs11913284	8.016e-11	0.0226	1.67492e-12	-0.521652	-0.0433239
SNHG1	rs117926699	1.784e-06	0.0202	5.07261e-17	0.196277	-0.102916	ZNF414	rs1599869	2.935e-06	-0.0119	5.79479e-17	0.255005	-0.0466658	ZFP82	rs62113152	1.392e-10	-0.015	1.84322e-14	-0.329365	-0.0416582
HLA-DRA	rs3130286	7.921e-29	0.0249	2.3613e-08	-0.0857137	-0.0991348	DFNB31	rs4978584	1.036e-07	-0.012	2.5219e-09	0.258715	-0.0463831	FIGNL1	rs13234331	1.665e-08	-0.0107	5.35958e-25	0.264677	-0.0404266
PDCD6IP	rs13320229	2.862e-15	-0.0455	3.725e-73	-0.470441	-0.0967177	DDX55	rs67516712	4.389e-08	0.0105	1.24449e-18	-0.23181	-0.0452957	LINC00665	rs62113152	1.392e-10	-0.015	7.00428e-14	-0.374368	-0.0400675
PDXP-DT	rs4820296	9.384e-11	-0.0128	5.6901e-12	0.132581	-0.096545	SMAD3	rs12901499	8.311e-11	-0.0125	8.2333e-19	0.276362	-0.0452305	RP11-506M13.3	rs2678614	1.73e-07	0.0139	6.68468e-13	-0.364065	-0.03818
TRPV4	rs12231451	6.119e-10	-0.0119	2.90777e-25	0.0848497	-0.0957229	DLK1	rs12881760	2.29e-06	-0.0096	1.05577e-09	0.218047	-0.0440272	AC093690.1	rs1038693	3.324e-11	0.0127	2.02538e-19	0.341919	-0.0371433
ZFAND1	rs12545172	3.35e-07	-0.0097	1.0174e-37	0.102224	-0.0948897	ZBTB7C	rs8099461	3.168e-09	0.0246	1.0081e-18	0.559293	-0.0439841	RP11-53B2.2	rs6416995	4.869e-06	0.0088	7.36852e-15	-0.2443	-0.0360213
ORC3	rs2295086	3.622e-10	-0.0156	1.54961e-19	0.171099	-0.091175	FADS2	rs174561	4.242e-11	0.0135	3.12398e-13	0.252244	-0.0430732	LRRC61	rs34489187	2.392e-11	-0.0144	1.01169e-39	0.36356	-0.0360103
HMGCR	rs34350	1.482e-06	0.0103	7.90062e-39	0.11603	-0.0887704	RPS6KA5	rs9989151	1.584e-07	-0.011	3.59422e-15	0.255766	-0.0430081	LINC00925	rs176647	3.112e-06	-0.0091	1.72642e-12	0.256875	-0.0354258
LOC102723566	rs10819272	5.174e-07	0.0096	5.0657e-09	0.113304	-0.0847279	MTHFSD	rs74502137	2.241e-09	0.0115	3.0505e-20	0.264317	-0.0411202	SEC16A	rs7020201	5.342e-10	0.0118	3.54482e-62	-0.345822	-0.0341216
ERFE	rs6720524	6.625e-08	0.0102	1.3663e-10	-0.123334	-0.0827025	TMED8	rs6574370	6.451e-07	0.0095	4.18982e-11	0.153913	-0.0386996	RP11-290F20.1	rs2904263	8.47e-08	-0.0108	4.46623e-48	-0.338133	-0.0319401
SPATS2L	rs34693942	7.518e-13	0.0135	5.85348e-107	-0.174627	-0.0773078	SLC38A11	rs13017482	1.113e-13	0.0142	3.32209e-15	0.376489	-0.0377169	CRIPAK	rs111391498	3.263e-24	0.0449	5.24077e-110	1.49272	-0.0300793
POLN	rs3762942	1.151e-06	-0.0207	2.16591e-66	0.276781	-0.0747883	PGPEP1L	rs2654976	4.634e-08	-0.0124	1.95616e-18	0.330082	-0.0375664	RP11-356C4.5	rs112579477	1.125e-07	0.0205	5.1791e-16	-0.689327	-0.0297392
ZNF385C	rs11654169	9.594e-12	0.0164	6.0217e-17	-0.165297	-0.0698216	RFWD3	rs7193541	6.345e-07	-0.0096	5.82954e-31	-0.263546	-0.0364263	RP4-584D14.7	rs34489187	2.392e-11	-0.0144	1.17427e-26	0.538852	-0.0267235
ZNF385C	rs57825218	4.508e-08	0.0152	2.4296e-22	-0.213625	-0.0698216	MSX1	rs9999952	1.244e-07	-0.0108	7.76148e-14	-0.306472	-0.0352398	RP11-672L10.6	rs12955961	1.367e-06	0.01	8.51715e-15	-0.406118	-0.0246234
H4C15	rs4645	1.283e-13	0.0174	2.68873e-44	0.151346	-0.0656377	RP3-522J7.6	rs9616371	1.577e-06	0.0143	1.07124e-09	-0.431786	-0.0331183	LYSMD4	rs8030331	1.157e-06	-0.0098	1.74786e-38	-0.466999	-0.0209851
PIK3IP1-DT	rs5753618	3.08e-07	0.0121	1.60611e-23	-0.185406	-0.0652623	CRIPAK	rs111391498	3.263e-24	0.0449	5.72885e-82	1.36057	-0.0330009	CD151	rs61876748	3.877e-06	-0.0101	0	0.817679	0.012352
GYPE	rs7689505	2.734e-13	-0.0172	5.34204e-33	-0.26122	-0.0636155	AP000695.6	rs218642	3.162e-06	0.0089	4.24516e-23	0.285837	-0.0311366	PNMAL2	rs4803966	6.692e-07	0.0127	1.33872e-35	0.839011	0.0151369
PCCA	rs7981517	7.764e-07	0.0113	1.0449e-75	-0.180308	-0.0626705	SUCO	rs763109	9.124e-07	0.0097	8.70285e-28	-0.326085	-0.0297468	GGTA1P	rs10985285	9.542e-10	0.0125	1.58023e-96	-0.671522	0.0186144
PDZK1IP1	rs12143164	1.687e-08	-0.0109	2.94866e-113	-0.184855	-0.0589653	TOM1	rs138722	3.047e-06	-0.0093	1.08351e-64	-0.317008	-0.0293368	PNMAL1	rs4803966	6.692e-07	0.0127	6.11657e-12	0.415654	0.0244414
PDZK1IP1	rs663650	6.958e-08	0.0162	3.32881e-86	-0.25056	-0.0589653	ARC	rs4736362	8.272e-07	-0.01	2.28779e-15	-0.358669	-0.0278809	RP11-463O9.9	rs12924722	7.282e-09	-0.0113	6.93691e-21	-0.384518	0.0293874
RBPJ	rs2270225	3.506e-14	0.0151	8.94335e-229	0.267802	-0.056385	KLF5	rs9318188	1.366e-08	-0.0109	1.82664e-38	-0.403522	-0.0270122	PLEC	rs56316167	3.757e-07	-0.0101	8.73856e-14	-0.18661	0.0326865
SUPT3H	rs9395084	6.056e-32	-0.0227	0	-0.423127	-0.0536482	RP11-572M11.4	rs2700201	6.348e-08	0.0106	1.58906e-17	-0.416928	-0.0254241	TMEM204	rs8048206	6.773e-13	-0.0202	7.47242e-87	0.600753	0.0336245
BICRAL	rs34444714	3.084e-07	-0.0103	5.75151e-78	0.177889	-0.0523194	NDFIP1	rs7737631	1.879e-09	0.0116	5.32284e-52	0.46067	-0.0251807	RP11-182L21.6	rs2678614	1.73e-07	0.0139	9.11555e-14	0.390575	0.0341037
SELENOM	rs5753618	3.08e-07	0.0121	4.91074e-62	-0.160093	-0.0485053	TCP11L1	rs966191	3.243e-07	-0.0098	1.41872e-42	0.424455	-0.0230884	AC007879.2	rs12328009	1.598e-06	0.0094	8.25022e-10	-0.272598	0.034483
AKR1C2	rs3209896	1.915e-06	-0.0092	3.30271e-09	-0.0477791	-0.0385721	RP11-111K18.2	rs644027	2.722e-06	-0.0131	6.4978e-20	0.58897	-0.0222422	FAM177B	rs61837143	2.79e-10	0.0136	3.17384e-23	0.384553	0.0353657
PEX6	rs34444714	3.084e-07	-0.0103	0	0.316429	-0.0325507	GGTA1P	rs425398	2.371e-09	0.0122	1.53948e-52	0.60901	-0.0200325	CCDC134	rs12166503	1.796e-09	-0.0119	2.53195e-16	0.303337	0.0392303
STMP1	rs3110823	1.06e-12	-0.0179	3.2189e-284	-0.703256	-0.025453	RP11-53B2.2	rs1785113	2.365e-06	0.0096	1.52852e-32	-0.487911	-0.0196757	CDC7	rs13447526	2.906e-09	-0.0111	3.30138e-32	-0.276128	0.0401987
STMP1	rs11505984	5.376e-11	-0.0179	6.76399e-11	0.146426	-0.025453	RP11-463O9.9	rs74502137	2.241e-09	0.0115	8.42848e-77	-0.656865	0.0175074	KIAA1875	rs56316167	3.757e-07	-0.0101	1.27904e-09	-0.251164	0.0402128
MST1L	rs4920605	5.008e-13	0.0136	1.67919e-219	0.55869	-0.0243426	CD151	rs28558789	4.546e-06	-0.0095	6.03898e-60	0.480937	0.0197531	ESPNL	rs6723077	1.398e-09	0.0114	5.75281e-10	0.280731	0.0406083
CCDC127	rs2277055	1.963e-06	-0.009	0	-0.372206	-0.0241801	ABCC8	rs77889556	1.396e-16	0.022	2.6283e-85	0.954379	0.0230516	RP11-967K21.1	rs12368149	1.876e-06	-0.0091	6.55325e-09	-0.212271	0.0428697
LLPH-DT	rs1184884	2.445e-07	-0.0098	0	-0.970076	-0.0101023	RP11-378A13.1	rs12999734	8.833e-27	-0.0203	1.57178e-90	0.786013	0.0258265	CEP192	rs529620	1.661e-21	0.0185	7.8796e-84	-0.430626	0.0429607
CEP192	rs570505	1.588e-21	0.0185	0	0.826193	0.0223919	ETFDH	rs67481496	8.061e-08	-0.0114	6.62604e-86	0.413752	0.0275527	SPP1	rs1471400	5.131e-09	-0.0115	3.91417e-17	-0.260266	0.0441856
SEC61A2	rs6686	8.451e-07	0.0093	0	0.39336	0.0236425	PNMAL2	rs4803966	6.692e-07	0.0127	4.0403e-15	0.448759	0.0283003	LINC00565	rs67806792	7.118e-10	0.0145	1.16306e-12	0.302711	0.0479005
RBBP8	rs6507385	3.3e-06	-0.0138	0	0.559371	0.0246706	RP11-572M11.3	rs2700201	6.348e-08	0.0106	3.45626e-14	0.346432	0.0294017	AC104634.3	rs10165533	3.247e-10	0.0139	1.04084e-10	-0.281752	0.0493342
SARS2	rs4803045	1.402e-06	-0.0103	9.29905e-304	-0.346697	0.0284831	MPHOSPH6	rs2303262	2.974e-08	-0.0125	8.85561e-38	-0.420827	0.0297034	ZBED6CL	rs34489187	2.392e-11	-0.0144	4.89178e-27	-0.28945	0.0500449
RGS17	rs683039	6.136e-08	0.0102	0	0.331381	0.0307803	KANSL2	rs11168700	1.919e-11	0.0136	9.32036e-54	0.451483	0.0301229	SHOX2	rs4472014	3.233e-10	-0.0169	4.96063e-10	0.335075	0.0504365
CSRP1-AS1	rs10800786	2.031e-06	-0.0096	4.23621e-49	0.298969	0.0321104	NOXRED1	rs6574370	6.451e-07	0.0095	4.07376e-11	-0.312682	0.0303823	RP11-378A13.1	rs56344368	1.48e-24	-0.0193	5.04794e-55	0.358278	0.0538688
TPM1	rs8042331	4.585e-08	0.0156	0	-0.48387	0.03224	RN7SL767P	rs891574	5.123e-07	-0.01	5.52772e-07	-0.255003	0.0307285	RSRC1	rs4472014	3.233e-10	-0.0169	1.34259e-09	0.29908	0.0539916
DENND6B	rs28642259	2.096e-06	-0.0094	4.4837e-64	-0.164973	0.0348968	FOXL1	rs74502137	2.241e-09	0.0115	1.881e-08	-0.21647	0.0326814	ERP27	rs2445388	7.08e-09	-0.0112	1.71723e-22	0.206715	0.0541809
FOXK1	rs10262715	1.271e-09	0.0116	6.54515e-281	0.328959	0.0352627	AF131215.2	rs28417109	3.617e-06	-0.0088	1.41523e-11	-0.259047	0.0339707	GSTO2	rs180934412	2.603e-07	0.0371	1.24783e-08	0.659739	0.0562344
RPL7AP43	rs6962391	5.367e-09	-0.014	2.23289e-51	-0.373372	0.0374961	C1QTNF4	rs11039327	2.256e-32	0.0235	1.74548e-43	-0.594797	0.0395093	2024-03-02	rs17160489	2.066e-12	-0.0141	1.57209e-39	-0.248409	0.0567612
PLCD1	rs9842880	1.046e-07	0.0135	2.02763e-179	0.307943	0.0438392	RP11-463O9.1	rs74502137	2.241e-09	0.0115	3.48843e-07	-0.200675	0.0403955	AC106900.6	rs16866	2.895e-17	-0.019	1.84707e-14	-0.325549	0.0583629
NRBF2	rs34119992	1.303e-10	0.0131	1.26051e-112	-0.290022	0.0451689	RAB11B-AS1	rs2967614	2.004e-07	-0.0102	1.18953e-13	-0.251721	0.0405211	MECR	rs12122508	3.154e-07	0.0139	1.13328e-09	0.221436	0.0627721
DHTKD1	rs6686	8.451e-07	0.0093	4.26732e-80	0.149732	0.0549902	SEC61A2	rs1996999	1.398e-06	0.0091	4.21025e-10	0.193049	0.0426846	RNF185	rs5753596	7.992e-10	-0.0122	2.70577e-20	-0.192715	0.0633059
CSRP1	rs10800786	2.031e-06	-0.0096	1.26541e-78	0.157116	0.0611015	LMF1	rs9746779	7.807e-13	-0.0141	4.78494e-36	0.321324	0.0438809	PSMA2	rs598194	1.801e-06	-0.0134	5.9473e-40	-0.210526	0.0636501
ADAR	rs72698179	9.109e-11	0.0374	8.4313e-09	0.166739	0.062381	ZNF697	rs12129705	1.23e-14	0.0221	3.90164e-20	-0.485159	0.0455521	SNAP47	rs10916208	3.196e-07	0.0128	6.56555e-09	-0.199711	0.0640926
ADAR	rs6702449	7.456e-09	0.0108	3.67394e-106	-0.17313	0.062381	AC087393.1	rs66726311	1.162e-07	0.01	3.75929e-10	-0.21587	0.0463242	RP5-821D11.7	rs12166503	1.796e-09	-0.0119	6.3016e-09	0.178499	0.0643222
FNBP1L	rs812214	1.615e-06	0.0116	9.93898e-64	0.171852	0.0674999	DIS3L	rs12911848	1.398e-08	-0.0109	4.95211e-25	-0.231524	0.0470794	CUL9	rs113113059	3.202e-06	0.0106	5.30839e-10	-0.162558	0.0652075
UBE2Q1	rs72698179	9.109e-11	0.0374	2.32788e-69	0.50892	0.0734889	CADM2	rs382210	1.639e-07	0.0104	1.76219e-12	0.218278	0.0476457	IQGAP1	rs2074585	1.289e-07	0.01	7.66537e-29	0.144051	0.0694199
RFC1	rs12502015	2.23e-08	0.0111	1.3438e-08	0.0468671	0.0758038	DDAH1	rs7547571	2.706e-06	0.0089	1.65382e-11	0.184011	0.0483667	RGS12	rs3129310	7.135e-07	0.0095	8.04141e-09	-0.133469	0.0711776
ZBTB32	rs2280743	1.719e-06	-0.0108	1.15041e-41	0.12385	0.0872023	CDC7	rs13447526	2.906e-09	-0.0111	1.31084e-11	-0.225126	0.0493057	EIF2B1	rs7313628	1.177e-07	0.01	1.56458e-13	0.13459	0.0742997
VDR	rs7304474	4.323e-06	-0.0088	4.87392e-16	-0.0718655	0.0899332	PPHLN1	rs55702525	1.352e-11	-0.013	7.96752e-24	0.252524	0.0514803	FOXK1	rs7784748	3.475e-08	0.0105	1.56738e-10	-0.140074	0.0749604
PRSS16	rs61743942	3.02e-06	0.0273	7.60452e-16	0.286906	0.0951531	FADS1	rs174561	4.242e-11	0.0135	4.01495e-20	-0.260852	0.0517535	RP11-290F20.3	rs2904263	8.47e-08	-0.0108	1.83575e-06	0.0851793	0.0784867
ACVR1C	rs10164853	2.328e-06	-0.0168	1.8562e-24	0.175481	0.0957371	TXNDC15	rs17165405	1.64e-10	0.0177	1.25952e-13	-0.335189	0.052806	KRT8P33	rs13436337	6.245e-22	0.0204	1.19424e-08	0.256875	0.0794161
APH1B	rs8042331	4.585e-08	0.0156	2.13358e-38	-0.144204	0.105745	PTBP2	rs273866	1.4e-06	-0.0098	3.97944e-10	0.18309	0.0535256	THOC5	rs5763300	4.169e-09	0.0133	5.15723e-25	-0.154355	0.086165
KLHL24	rs262965	3.7e-06	-0.0088	6.1027e-11	0.079024	0.111359	NOTUM	rs4969474	1.272e-10	-0.0123	1.58156e-12	0.222159	0.0553658	NDFIP1	rs3765011	1.684e-09	-0.0117	4.06139e-11	-0.132268	0.0884568
MOGS	rs3755448	4.457e-09	0.0162	1.91908e-34	0.142326	0.113823	GADL1	rs6800284	5.756e-08	-0.0103	7.68832e-21	-0.184467	0.0558365	CALCOCO2	rs603358	8.073e-12	-0.0182	2.82178e-09	-0.200977	0.0905576
TMED2	rs7302183	1.373e-08	-0.0108	5.26571e-31	0.0943233	0.1145	ABHD17C	rs11632439	2.707e-07	-0.0098	1.60627e-08	0.173427	0.0565079	NNT	rs6451719	1.038e-06	-0.0215	7.42716e-12	0.223309	0.0962791
DLEC1	rs9842880	1.046e-07	0.0135	1.1766e-20	0.10197	0.114528	ATP6V1A	rs891574	5.123e-07	-0.01	1.40884e-11	-0.173193	0.0577391	AGPS	rs2123641	2.198e-08	-0.0151	2.56927e-09	0.140062	0.107809
ZNF37A	rs12412221	1.848e-06	-0.015	1.263e-08	-0.125901	0.119141	NUDT5	rs1996999	1.398e-06	0.0091	1.24233e-08	0.147852	0.061548	ADAR	rs6702449	7.456e-09	0.0108	4.47104e-14	-0.096036	0.112458
CCER2	rs4803045	1.402e-06	-0.0103	5.94069e-15	-0.0805119	0.123181	ZNF426	rs67961470	5.778e-09	0.02	4.68623e-12	0.316515	0.0631882	SP1	rs10876450	1.086e-06	-0.0121	2.76003e-10	0.106509	0.113605
ABHD1	rs1275511	8.016e-07	0.0094	8.22304e-20	0.073575	0.127761	NNT	rs750583	5.814e-08	-0.0103	2.60051e-25	-0.154411	0.0667051	TACC3	rs1794002	2.954e-16	0.0154	3.25866e-21	-0.130311	0.118179
KCNJ2	rs9890133	5.164e-29	0.033	8.01994e-94	-0.25597	0.128921	GORASP2	rs34077758	6.004e-07	-0.0231	5.50368e-10	-0.344283	0.067096	PTPN1	rs3787334	3.275e-17	-0.016	1.78889e-13	0.129102	0.123933
ANXA9	rs72700845	1.21e-14	0.0573	2.0097e-28	0.438757	0.130596	C5orf45	rs156101	4.747e-10	-0.012	6.41858e-10	-0.177336	0.0676682	ADO	rs224050	3.378e-17	0.0162	1.25995e-08	-0.129948	0.124665
EFHD1	rs74453786	1.685e-06	-0.0191	3.14109e-11	0.143774	0.132847	ZCRB1	rs55702525	1.352e-11	-0.013	5.19759e-23	0.188871	0.06883	ABCF3	rs843336	7.485e-17	-0.0157	1.82543e-10	0.117209	0.133949
CCDC184	rs7304474	4.323e-06	-0.0088	6.52171e-09	-0.0604426	0.145593	TMBIM1	rs12999734	8.833e-27	-0.0203	5.41002e-25	0.255468	0.0702607	B3GNT7	rs12622248	4.597e-20	-0.0205	4.96293e-09	-0.148488	0.138058
SELENOO	rs28642259	2.096e-06	-0.0094	5.01799e-11	-0.0644632	0.14582	MKL1	rs4299422	2.165e-09	0.0199	1.64629e-08	-0.280649	0.0709071	CHP1	rs7173196	2.6e-20	-0.0182	2.73941e-09	-0.116852	0.155753
MTMR2	rs473852	6.481e-14	0.0144	8.39086e-30	0.093994	0.153201	ELTD1	rs12038026	2.257e-09	-0.0133	9.23379e-11	0.180009	0.0738852	EDEM3	rs2064605	1.148e-06	0.0094	4.47919e-08	-0.0582842	0.161279
P3H4	rs11654169	9.594e-12	0.0164	3.09892e-22	0.106467	0.154038	METTL5	rs12994279	1.137e-06	0.0093	1.17535e-08	-0.125869	0.0738863	NCL	rs12622248	4.597e-20	-0.0205	9.45861e-06	-0.064894	0.208506
P3H4	rs57825218	4.508e-08	0.0152	5.82111e-10	0.0763753	0.154038	RPAP1	rs2277536	1.315e-08	0.0119	1.29791e-13	-0.149978	0.079345	ZBTB38	rs724016	1.17e-134	-0.0468	1.37775e-17	0.159093	0.294168
ARFGAP2	rs11600668	4.814e-15	0.0158	1.62719e-32	0.101359	0.155881	MYO6	rs1280058	2.552e-15	0.0149	1.36616e-10	-0.186847	0.0797444
MRPS12	rs4803045	1.402e-06	-0.0103	7.59349e-10	-0.0641555	0.160547	ZNF271	rs1131709	6.253e-07	-0.0095	2.48246e-09	0.118783	0.0799778
SLC35F6	rs1275511	8.016e-07	0.0094	3.4875e-06	0.0416507	0.163886	JPH2	rs6031395	3.302e-06	-0.0092	1.65205e-11	-0.114689	0.0802169
ZNF184	rs61743942	3.02e-06	0.0273	3.43041e-11	0.150371	0.165036	MFGE8	rs7168214	6.096e-13	-0.0143	3.64852e-19	-0.171017	0.0836174
CSKMT	rs10897288	1.179e-09	0.0127	5.9496e-05	0.0497121	0.165544	AAGAB	rs12901499	8.311e-11	-0.0125	6.48689e-09	-0.132304	0.0871416
H2AC6	rs4645	1.283e-13	0.0174	1.76201e-21	0.102975	0.168973	KDM4B	rs4807682	1.636e-08	0.0119	2.39201e-08	0.13225	0.0899811
MEA1	rs34444714	3.084e-07	-0.0103	1.0553e-08	-0.0484669	0.174861	ATP6V0A2	rs67516712	4.389e-08	0.0105	6.1e-09	0.113495	0.0925151
AGPAT1	rs3130286	7.921e-29	0.0249	3.31781e-21	0.139826	0.178078	RP11-65J21.3	rs30235	6.293e-19	0.0172	8.98635e-10	0.160673	0.10705
AKR1C4	rs3209896	1.915e-06	-0.0092	9.4876e-10	0.0510895	0.180076	EIF2S1	rs10144122	3.479e-10	0.0187	8.36783e-22	-0.163341	0.114484
RPS27L	rs8042331	4.585e-08	0.0156	3.2828e-10	-0.0703222	0.180137	USP7	rs10500366	3.988e-10	-0.0135	1.58884e-11	-0.110365	0.122321
TUT1	rs10897288	1.179e-09	0.0127	3.617e-08	0.0529997	0.18388	HOMEZ	rs71413981	4.994e-23	0.0254	1.21098e-08	0.185928	0.136612
SKP1	rs116661206	6.757e-08	0.0339	7.21961e-10	-0.183478	0.184763	TSPAN9	rs632887	3.618e-32	-0.0229	9.94053e-09	0.157663	0.145247
ZBTB38	rs1344674	1.89e-133	-0.0466	6.33313e-170	0.240486	0.193774	L3MBTL3	rs7740107	7.46e-99	-0.0451	6.47348e-10	-0.246108	0.183253
OTUD6B-AS1	rs4501547	4.705e-15	-0.0159	2.688e-15	-0.0810266	0.196232
GPATCH2	rs34121469	7.6e-09	-0.0111	1.3837e-11	0.0554548	0.200163
LOC401127	rs12502015	2.23e-08	0.0111	3.3631e-08	0.0551753	0.201177
TFG	rs13089552	5.716e-16	-0.0153	4.27647e-21	0.0751716	0.203534
SPACDR	rs2527916	6.264e-08	-0.0102	1.9546e-07	0.0416268	0.207027
CADM2	rs2044725	5.528e-10	-0.0123	1.1657e-11	0.0585443	0.210097
FOS	rs7149592	3.145e-08	0.0139	6.951e-10	0.0657276	0.211479
UBXN1	rs10897288	1.179e-09	0.0127	4.3534e-10	0.0600361	0.211539
ZNF426	rs10425029	1.386e-11	0.013	1.61541e-12	-0.0569084	0.228437
ZNF469	rs6540217	1.233e-12	-0.0142	2.4442e-08	-0.0609832	0.232851
ZNF428	rs4803647	2.512e-08	0.0112	3.3669e-08	-0.0459843	0.243562
FRMD3	rs10121001	1.853e-12	-0.0161	1.6245e-10	0.061455	0.26198
DGKZ	rs11600668	4.814e-15	0.0158	7.08569e-07	0.0424102	0.318193
VCAN	rs61749613	1.38e-33	-0.0571	2.43879e-11	0.131913	0.432862
MCP
eQTLgen							GTExmuscle							GTExblood
Gene	SNP	p_gwas	b_gwas	p_eqtl	b_eqtl	B_SMR	Gene	SNP	p_gwas	b_gwas	p_eqtl	b_eqtl	B_SMR	Gene	SNP	p_gwas	b_gwas	p_eqtl	b_eqtl	B_SMR
CACNA2D2	rs6807194	1.5e-07	0.0128259	2.8745e-10	-0.057175	-0.224327	NICN1	rs4955417	1.3e-07	0.0144518	7.03627e-19	0.210268	-0.0687304	ADD1	rs2488817	9.7e-07	0.0107436	2.2166e-09	0.108131	-0.0993573
STAT2	rs1873914	1.6e-07	0.012318	2.47401e-10	0.0517909	-0.21568	TMA7	rs4955417	1.3e-07	0.0144518	3.81492e-15	0.248842	-0.0506494	ZC3H12D	rs10872644	1.5e-06	0.0119906	1.11479e-06	0.0996028	-0.0946863
SMARCA4	rs6511708	1.2e-07	0.0125558	4.713e-09	-0.0508704	-0.21019	TREX1	rs4955417	1.3e-07	0.0144518	1.73576e-11	-0.232379	0.0539465	VPS33B	rs7162685	3.9e-10	-0.0162477	1.11293e-28	-0.302576	-0.0536979
CARD11	rs10085617	1.9e-06	0.0122785	3.8595e-13	-0.0589268	-0.208369	SUOX	rs11171739	7.9e-07	-0.0116814	2.54079e-09	0.0940463	0.124209	RP11-160H22.5	rs4652275	1.3e-06	0.013201	1.19292e-11	0.357168	-0.0369602
TIMM29	rs6511708	1.2e-07	0.0125558	2.688e-24	-0.088237	-0.142296								PLCL1	rs13027136	1.5e-06	0.0114393	6.04225e-32	0.366653	-0.0311993
ZC3H12D	rs9800806	1.7e-06	0.0119116	4.73929e-16	0.0818567	-0.134533								SDK1	rs73035954	1.3e-06	0.0142637	7.9993e-25	0.543018	-0.0262675
PPP1R17	rs17161045	4.6e-06	-0.0112959	3.65997e-22	-0.0894853	-0.126232								RPS26	rs1873914	1.6e-07	0.012318	2.17187e-127	0.992264	-0.0106263
MAP4	rs62260764	7.2e-07	-0.0128544	1.0007e-76	-0.172002	-0.0682116								GRK4	rs2488817	9.7e-07	0.0107436	1.39844e-27	-0.524039	0.0195182
SYCE1L	rs35322724	2.1e-06	-0.0116946	3.18943e-70	0.172216	-0.0679066								NUP43	rs10872644	1.5e-06	0.0119906	6.73279e-60	-0.382586	0.0313409
VPS33B-DT	rs11073966	1.6e-10	-0.0164296	9.79863e-47	-0.306304	-0.0536383								MFI2	rs79657005	1.6e-06	0.0163635	3.49816e-24	-0.417609	0.0391838
VPS33B	rs11073966	1.6e-10	-0.0164296	0	-0.312732	-0.0514497								SUOX	rs1873914	1.6e-07	0.012318	3.85086e-28	-0.235672	0.0522676
PCMT1	rs9800806	1.7e-06	0.0119116	7.72234e-210	0.251138	-0.0459724								C20orf112	rs6141289	2.3e-06	-0.0119954	7.01235e-10	0.135645	0.0884323
ANKRD44-AS1	rs13027136	1.5e-06	0.0114393	5.57065e-35	-0.440503	-0.0208589								CEP170	rs12741781	3.7e-08	-0.0141151	3.22523e-14	0.137677	0.102523
NUP43	rs9800806	1.7e-06	0.0119116	0	-0.6216	0.0191628								LANCL1	rs1044708	6.6e-08	-0.0123156	4.13061e-08	0.0843838	0.145947
SUOX	rs1873914	1.6e-07	0.012318	0	-0.336612	0.0365941
RMDN3	rs12437696	1.5e-06	0.0114866	9.97402e-191	0.259979	0.0422912
ZFYVE19	rs12437696	1.5e-06	0.0114866	2.99672e-217	0.246642	0.0465719
ASXL1	rs6119771	3.3e-07	-0.0127482	3.54745e-82	0.152554	0.0675149
INAFM2	rs12437696	1.5e-06	0.0114866	2.49211e-17	0.160578	0.071533
REEP4	rs7836362	5.1e-07	-0.0123105	1.32229e-60	-0.150156	0.081985
ACOT4	rs12888977	3.2e-06	-0.01156	1.76771e-18	0.103613	0.0996529
ANKRD44	rs13027136	1.5e-06	0.0114393	4.1347e-08	0.0470952	0.146275
BAHD1	rs12437696	1.5e-06	0.0114866	2.1933e-09	0.0476077	0.15111
SHISA5	rs62260764	7.2e-07	-0.0128544	5.7413e-05	-0.0372032	0.169481
CCDC9B	rs12437696	1.5e-06	0.0114866	1.1485e-08	0.067538	0.170076
RNF123	rs6807194	1.5e-07	0.0128259	1.3577e-05	0.0394663	0.179182
GDF11	rs1873914	1.6e-07	0.012318	1.9475e-08	-0.0459696	0.179779
RFTN2	rs13027136	1.5e-06	0.0114393	1.0514e-12	0.0616756	0.185475
CDKN2D	rs6511708	1.2e-07	0.0125558	5.2273e-08	0.0472825	0.190469
RPUSD2	rs12437696	1.5e-06	0.0114866	3.96e-05	0.0327129	0.201936
RBM25	rs12888977	3.2e-06	-0.01156	2.08021e-12	0.0565919	0.204269
CDC25A	rs62260764	7.2e-07	-0.0128544	4.07291e-11	0.0608116	0.211381
TGFBI	rs2287746	4.2e-06	-0.0115095	4.07311e-10	-0.0499771	0.230295
PDE4A	rs6511708	1.2e-07	0.0125558	1.1944e-09	0.0528154	0.230659
KIF3B	rs6119771	3.3e-07	-0.0127482	8.73152e-12	0.0546914	0.233093
ICAM1	rs6511708	1.2e-07	0.0125558	9.3363e-06	0.0385026	0.240397
CWP (replication)
eQTLgen
Gene	SNP	p_gwas	b_gwas	p_eqtl	b_eqtl	B_SMR
ARIH2	rs62262672	2.7e-08	-0.00340005	6.13391e-05	-0.0429905	-0.0508554
CACNA2D2	rs62262672	2.7e-08	-0.00340005	4.8337e-07	-0.0539804	-0.0362483
KLHDC8B	rs62262672	2.7e-08	-0.00340005	2.62999e-19	-0.096595	-0.035199
NCKIPSD	rs62262672	2.7e-08	-0.00340005	7.34792e-13	-0.0771637	-0.034123
HEMK1	rs62262672	2.7e-08	-0.00340005	8.9128e-08	-0.0573529	-0.0338297
C3orf62	rs62262672	2.7e-08	-0.00340005	5.71451e-20	-0.106999	-0.0317764
NDUFAF3	rs62262672	2.7e-08	-0.00340005	4.0627e-10	-0.0734669	-0.0316988
DALRD3	rs62262672	2.7e-08	-0.00340005	7.01442e-14	-0.0881285	-0.0303728
P4HTM	rs62262672	2.7e-08	-0.00340005	1.2327e-32	-0.140062	-0.0196408
UBA7	rs62262672	2.7e-08	-0.00340005	0	-0.403257	-0.00801694
QRICH1	rs62262672	2.7e-08	-0.00340005	3.92932e-46	0.153032	0.0192106
RNF123	rs62262672	2.7e-08	-0.00340005	4.16411e-22	0.103578	0.0320291
USP4	rs62262672	2.7e-08	-0.00340005	8.462e-07	0.0528219	0.0469484
LAMB2	rs62262672	2.7e-08	-0.00340005	2.6786e-05	0.0450459	0.0489004
