# Supplementary material for: Sarcopenia and chronic pain: Identification of shared genetic determinants and therapeutic implication
Source: Medicine (Baltimore). 2026 May 15;105(20):e48819. doi: 10.1097/MD.0000000000048819 (PMC13183096; doi:10.1097/MD.0000000000048819)
Supplement: Supplementary file 7 [file medi-105-e48819-s008.xlsx]

## Sheet: DEG
Table S7. DEG of sarcopenia and chronic pain.
DEG in GSE1428 (young vs old)				DEG in GSE226151(healthy adult vs pre-sarcopenia)				DEG in GSE226151(healthy adult vs sarcopenia)				DEG in GSE226151(pre-sarcopenia vs sarcopenia)				DEG in GSE221921 (chronic pain)
Symbol	logFC	P.Value	adj.P.Val	Symbol	logFC	P.Value	adj.P.Val	Symbol	logFC	P.Value	adj.P.Val	Symbol	logFC	P.Value	adj.P.Val	Symbol	logFC	P.Value	adj.P.Val
HOXB2	-2.55141	9.93e-10	1.33e-05	NEU4	-1.49447	0.00690515	0.342688	HMGCS2	-1.91982	0.0271617	0.453477	FAM240C	-2.31347	0.0029944	0.311515	MIR1281	-4.38248	5.1e-15	5.45e-11
SLC38A1	-2.38846	5.11e-07	0.00343406	SLPI	-1.30997	0.0222671	0.461268	SMIM32	-1.9137	0.00172564	0.122312	IL31RA	-2.12031	0.000122373	0.0789308	KDM5D	-3.29229	1.07e-11	1.12e-08
GCM2	-2.22131	0.000168841	0.119379	C19orf73	-1.30823	0.000723745	0.233078	SIM2	-1.81116	0.0155578	0.370287	SMIM32	-2.07194	0.000323168	0.138558	CTC-479C5.12	-3.21731	6.32e-06	6.14e-05
ZNF675	-2.14365	0.002699	0.230417	NNMT	-1.27366	0.0227988	0.467823	FAM240C	-1.76414	0.00914023	0.2892	TNNT2	-2.038	3.08e-05	0.0645746	PRKY	-3.1995	1.7e-09	2.82e-07
MAP3K8	-2.06281	0.00302254	0.230417	GPS2	-1.25749	0.000295752	0.233078	MYH6	-1.71485	4.1e-05	0.0128006	HMGCS2	-1.84031	0.0301995	0.693193	UTY	-3.18408	4.58e-12	8.17e-09
CRYBA1	-1.98617	0.000650714	0.208881	DEFA3	-1.25667	0.0277467	0.494241	SCTR	-1.58784	0.00027085	0.0371181	VWA3B	-1.73808	1.61e-05	0.0645746	DDX3Y	-2.97088	3.1e-10	1.18e-07
FASTKD1	-1.96456	0.000962582	0.230417	JTB	-1.23864	0.000269981	0.233078	KREMEN2	-1.51571	7.62e-05	0.0175638	VEPH1	-1.72931	0.000185733	0.0945771	OCEL1	-2.90715	2.17e-07	6.08e-06
MAGEA11	-1.94558	0.000162224	0.119379	HP	-1.23072	0.0117744	0.39901	DIRAS1	-1.49843	0.0258718	0.4475	DIRAS1	-1.69007	0.00514829	0.386121	RPS4Y1	-2.8773	9.53e-10	1.96e-07
DRD1	-1.94476	1.4e-05	0.0276522	KRT18	-1.21017	0.0152853	0.417165	LDHB	-1.43852	7.14e-05	0.0170076	TRPV3	-1.63891	0.000984743	0.216532	GS2-740I5.1	-2.7841	0.000575023	0.00196241
PP14571	-1.88718	0.00161108	0.230417	HBA2	-1.20357	0.030812	0.506553	HK2	-1.37436	0.000856222	0.0785208	CKB	-1.63124	3.17e-05	0.0645746	USP9Y	-2.71217	6.06e-07	1.17e-05
HIST1H2BM	-1.8817	0.000356203	0.170901	SHOC1	-1.18561	0.000755436	0.233078	CKB	-1.36616	0.000488209	0.053982	ZNF556	-1.60727	2.51e-05	0.0645746	MIR671	-2.48233	0.000100718	0.000490903
PRPS1L1	-1.86883	0.00500112	0.230417	SLC4A1	-1.17748	0.00295457	0.277992	IRX6	-1.31436	0.00167522	0.121863	SLC26A9	-1.59514	0.0174766	0.585074	MIR3652	-2.46026	0.000203283	0.000849124
MYRIP	-1.85127	0.0010793	0.230417	VWC2	-1.15879	0.0288026	0.496178	NMRK2	-1.30877	0.00113697	0.0937501	CACNA1E	-1.57759	0.00249503	0.297571	MIR5047	-2.37582	1.37e-05	0.00010798
PSG11	-1.82685	0.00104824	0.230417	S100A13	-1.15352	0.00482015	0.320706	SPAM1	-1.29199	0.00660212	0.248783	TYRP1	-1.55549	0.0195765	0.606088	ENHO	-2.35914	5.64e-06	5.64e-05
FAM169A	-1.81918	0.00127372	0.230417	ANGPTL4	-1.12228	0.0399126	0.532779	FNDC10	-1.28046	0.00832157	0.277622	LAD1	-1.54559	0.00093016	0.211748	HNRNPUL2	-2.22936	0.0142179	0.0283008
EHD3	-1.78901	0.00319045	0.230417	HBA1	-1.11835	0.031446	0.508337	BDNF	-1.27293	0.0295817	0.471503	MKRN2OS	-1.53965	0.00464151	0.363882	MIR3198-1	-2.19474	2.29e-07	6.25e-06
SERPINA5	-1.78137	0.00124073	0.230417	SH3BP1	-1.09403	0.0124177	0.404642	ANGPTL4	-1.26071	0.0198595	0.40416	BDNF	-1.50809	0.028322	0.686507	CTC-458I2.2	-2.13521	1.08e-05	9.07e-05
FAM110D	-1.7502	5.81e-05	0.0866857	ZP1	-1.09329	0.00198358	0.249236	IRX4	-1.25938	0.00947498	0.292013	FAM151A	-1.4587	0.000365489	0.141307	MIR3198-2	-2.05333	3.47e-05	0.00021454
BTF3P11	-1.74855	0.00166771	0.230417	GAS2L2	-1.04863	0.0351496	0.524399	TRPV3	-1.2592	0.0104564	0.302484	BEX2	-1.44635	0.00725502	0.446	MIR6084	-2.04116	0.000110453	0.000527323
CLEC1B	-1.7473	3.18e-06	0.010672	APLP1	-1.03806	0.0118098	0.399509	TRIM74	-1.2527	0.00077927	0.0742801	MYL6B	-1.40221	0.000727116	0.190572	MIR3175	-2.01643	0.000179699	0.000769715
CA5BP1	-1.70202	0.00398463	0.230417	ATP5ME	-1.02885	0.00243673	0.266987	FLACC1	-1.24399	0.00183998	0.127611	ELAVL2	-1.35347	0.00457235	0.362739	RP11-403P17.6	-1.99398	0.000144828	0.000650874
NUS1P3	-1.6833	0.014662	0.232147	TRIM74	-1.02589	0.0052773	0.320706	C1orf105	-1.24005	0.0197118	0.403544	PPP1R1C	-1.3428	0.0132807	0.553839	MIR632	-1.96407	0.00870486	0.0186356
GRB14	-1.66723	0.0312218	0.246701	NTNG2	-1.02163	0.0242522	0.47498	FGFBP2	-1.22741	0.00733563	0.261489	BCAS1	-1.3188	0.0300894	0.692703	RP11-574K11.31	-1.94033	0.00178971	0.00495831
CYP27A1	-1.66643	1.38e-06	0.00618453	LCN2	-1.0112	0.0174998	0.431386	RSPO2	-1.21671	0.00307038	0.172208	KREMEN2	-1.30787	0.000954351	0.213863	CD68	-1.90019	2.12e-09	3.08e-07
MATN3	-1.65639	0.0220098	0.23776	TMEM102	-1.01095	0.00595377	0.331212	ANKRD2	-1.21271	0.00684043	0.252119	OSTN	-1.30309	0.00839386	0.46539	WDR83OS	-1.8569	0.000463634	0.0016406
UGT2B4	-1.64508	0.0151054	0.232147	TGFBR3L	-1.00971	0.0459929	0.549971	LAD1	-1.20559	0.00801155	0.273922	C10orf67	-1.28743	0.0043204	0.355114	TYROBP	-1.85291	5.62e-10	1.45e-07
GC	-1.63981	0.000250169	0.140521	MRPL12	-1.00572	0.00214254	0.250132	TYRP1	-1.19249	0.0441091	0.534464	MROH7	-1.28333	0.000901731	0.211527	RNF130	-1.84109	3.43e-10	1.23e-07
MCF2L-AS1	-1.62787	0.00437625	0.230417	MT2A	-0.994603	0.0323962	0.511542	VAT1L	-1.17826	0.0381224	0.508955	ESM1	-1.278	0.00167347	0.254973	IFNGR2	-1.82606	2.29e-09	3.3e-07
ID2	-1.60891	0.000456504	0.203689	ZNF208	-0.982141	0.0050192	0.320706	ANKRD18B	-1.17428	0.0162084	0.375159	RFLNA	-1.27189	0.000777794	0.192953	TGFBI	-1.8078	5.64e-10	1.45e-07
MMP1	-1.60727	0.0263176	0.239879	TMEM256	-0.981287	0.0170749	0.431024	ESM1	-1.17143	0.00343859	0.184811	INHBE	-1.22147	0.0152817	0.569884	PPAN	-1.79811	0.000610272	0.00205794
ACTN3	-1.60363	0.0168041	0.232147	TLCD1	-0.978802	0.0096471	0.373343	CMTM5	-1.16821	0.0163555	0.375173	C1orf105	-1.21652	0.0396009	0.748019	SLC7A7	-1.79569	2.97e-10	1.17e-07
ROR2	-1.59898	0.000251862	0.140521	NME1	-0.966002	0.0117608	0.39901	OLIG1	-1.16785	0.0247944	0.442186	TMEM26	-1.21443	0.00125895	0.232086	S100A12	-1.78921	2.88e-09	3.73e-07
CSDC2	-1.57698	4.07e-06	0.0109394	RABAC1	-0.96157	0.00924859	0.367421	STRIT1	-1.14882	0.000102674	0.0215951	OLIG1	-1.21196	0.00826746	0.462207	RP11-34P13.15	-1.77361	0.000913416	0.00286518
EPHA7	-1.57582	0.00665771	0.230417	STAP2	-0.955749	0.0208887	0.457047	BDH1	-1.13465	0.000638693	0.064924	TTC24	-1.21087	0.00326333	0.315022	USP34-DT	-1.76195	0.00063101	0.00211697
RALGPS1	-1.56936	6.52e-05	0.087625	FAM89B	-0.939015	0.0133874	0.410188	CLIC6	-1.13462	0.0256583	0.447287	CUX2	-1.205	0.00442743	0.359961	LMO2	-1.75999	1.32e-10	6.27e-08
TFRC	-1.56441	0.00207655	0.230417	STIMATE	-0.93317	0.000654871	0.233078	SDSL	-1.12521	0.0197406	0.403544	DNASE2B	-1.18489	0.00114348	0.225778	NINJ1	-1.75581	1.31e-09	2.35e-07
OR7E47P	-1.56115	0.000161427	0.119379	F2RL3	-0.923324	0.0219004	0.461268	SRRM3	-1.1201	0.0161504	0.374263	APOB	-1.17132	0.0474155	0.764156	BRI3	-1.75171	1.61e-09	2.71e-07
RP3-336K20__B.2	-1.55675	0.00155227	0.230417	TMEM114	-0.922954	0.02735	0.491386	FGF21	-1.10145	0.0167822	0.38013	PFKFB2	-1.1699	0.00101363	0.216569	MIR5192	-1.74291	2.01e-05	0.000143389
DNMT3B	-1.55511	0.000652119	0.208881	PSENEN	-0.918551	0.0020681	0.249524	VAX2	-1.09249	0.0214137	0.41523	GREB1	-1.16928	0.000109161	0.0782323	AC027601.1	-1.74198	6.43e-09	6.22e-07
NEUROG3	-1.55004	0.000530677	0.203689	LDHB	-0.91598	0.0189039	0.44304	RAC3	-1.09112	0.0137914	0.354091	ADGRF2	-1.1569	0.0198434	0.608343	MIR661	-1.73761	6.58e-07	1.23e-05
HMGB3P30	-1.54966	0.00578829	0.230417	STX1A	-0.914916	0.0035132	0.296454	TNNC1	-1.08216	0.000138893	0.0270245	LGI1	-1.15647	0.00139473	0.240964	CD14	-1.73545	1.84e-07	5.47e-06
PLA2G1B	-1.54663	0.00357594	0.230417	POLR2I	-0.907427	0.00672655	0.342523	MYL3	-1.0774	0.0277111	0.45809	NMRK2	-1.15172	0.000776185	0.192953	MRFAP1	-1.70809	1.83e-11	1.5e-08
AGBL2	-1.53883	0.0118753	0.230417	PET100	-0.899391	0.00867056	0.359905	BEX2	-1.07359	0.0478461	0.551413	IRX6	-1.14977	0.0090306	0.474842	OAF	-1.70768	4.37e-10	1.32e-07
SLC5A2	-1.51013	0.00190196	0.230417	PEX11G	-0.884126	0.00478344	0.320706	VWA3B	-1.06445	0.00889031	0.285744	CYP2J2	-1.14955	6.14e-05	0.0666532	HLA-F	-1.70472	1.38e-05	0.000108564
MBTPS2	-1.50466	0.000774309	0.221321	RND2	-0.883804	0.0199189	0.451663	MYL2	-1.06257	0.00289345	0.168752	DRP2	-1.14651	0.0463543	0.758528	C19orf38	-1.69017	2.37e-09	3.38e-07
EHF	-1.49354	0.0257579	0.239676	CLIC6	-0.881188	0.0426389	0.540649	MYL6B	-1.06042	0.0190973	0.39788	GATD3B	-1.14251	0.00392038	0.343255	ERVK13-1	-1.67726	0.000829298	0.00265311
HSD17B2	-1.49166	0.00287439	0.230417	DYNLRB1	-0.878597	0.0211208	0.458191	CYP3A4	-1.05768	0.00117359	0.0946204	CCDC63	-1.14109	0.0452894	0.754886	RP11-20I23.8	-1.67311	0.00125979	0.00372792
PHACTR1	-1.4865	0.00356983	0.230417	MT1E	-0.873934	0.0305922	0.506044	C19orf73	-1.05322	0.00663256	0.248783	ACOT11	-1.14007	0.00158032	0.247123	C4orf48	-1.67272	2.27e-07	6.25e-06
NUDT4	-1.48555	0.00286631	0.230417	EXOSC4	-0.873511	0.00547505	0.322013	TNNT1	-1.0523	8.2e-05	0.0183184	KCNB1	-1.13427	0.00607803	0.407776	RP11-73E17.2	-1.67222	9.33e-08	3.44e-06
OSBPL3	-1.48071	0.00152056	0.230417	POMZP3	-0.868988	0.00490823	0.320706	CCDC63	-1.05214	0.0463319	0.545994	C17orf100	-1.13217	0.00055437	0.174813	DUSP3	-1.65874	8.82e-08	3.33e-06
ZNF117	-1.47574	0.00283197	0.230417	ZMYND10	-0.866935	0.00639719	0.337148	CACNA1E	-1.05167	0.0476797	0.550741	ZNF750	-1.13128	0.0148506	0.568119	CST3	-1.64991	3.14e-08	1.71e-06
FSBP	-1.46512	0.0132005	0.232147	SPATA2L	-0.852681	0.015497	0.419803	MROH7	-1.04568	0.0138598	0.354251	DNAAF3	-1.11415	0.000775	0.192953	HES4	-1.64657	3.03e-07	7.4e-06
SCGB2A2	-1.46097	0.0220445	0.23776	RHBDL3	-0.848156	0.0179394	0.436089	ARMC12	-1.03449	0.0028635	0.168416	SETD9	-1.11019	0.00820816	0.462207	TKT	-1.63487	5.75e-10	1.45e-07
GOT1	-1.44006	0.0156637	0.232147	CSNK2B	-0.840222	0.00100987	0.233078	CENPM	-1.03174	0.0199301	0.404666	ZNF610	-1.10929	0.00111925	0.225598	TMEM86B	-1.62905	5.49e-05	0.000306137
TRIM68	-1.43581	0.00874357	0.230417	PAGE4	-0.830091	0.00906539	0.367421	BCO2	-1.02547	0.000387697	0.0465876	ADCY10	-1.10628	0.00124261	0.232086	KCNE3	-1.61742	5.88e-06	5.8e-05
SLC5A12	-1.43483	0.0207067	0.234321	HBM	-0.825711	0.023948	0.473865	ATP5ME	-1.01871	0.00511729	0.22352	FSIP1	-1.10146	0.0291282	0.686507	CLTB	-1.60851	4.66e-13	2.49e-09
UCHL3	-1.43196	0.0177968	0.232147	ETV2	-0.825489	0.00630235	0.337148	ETFB	-1.01748	0.000556964	0.0592157	IL20RA	-1.10123	0.0198728	0.608343	LGALS2	-1.60608	1.92e-06	2.63e-05
NDST2	-1.4316	0.000885466	0.230417	DYNLT4	-0.820798	0.0436635	0.541595	PCSK4	-1.01722	0.0025351	0.156723	CDH2	-1.08821	0.017729	0.586765	MGAT1	-1.60404	4.35e-09	4.87e-07
TBCEL	-1.43057	0.000696673	0.212707	TMA7	-0.81617	0.000104769	0.233078	RAD54B	-1.0137	0.00522499	0.225678	HOGA1	-1.08481	0.000864319	0.211527	RP1-223E5.4	-1.60293	3.57e-06	4.09e-05
FXYD2	-1.42408	0.000147259	0.119379	SLC29A4	-0.813965	0.0398493	0.532591	NR0B2	-1.0102	0.00324162	0.179147	LRRC52	-1.07933	0.039599	0.748019	FCN1	-1.60239	2.62e-09	3.5e-07
LRRC6	-1.41925	0.00970608	0.230417	PRRT1	-0.798319	0.0233787	0.473362	HMGB3	-1.00667	0.030872	0.478119	MYOZ2	-1.07844	0.000497319	0.170006	IFITM3	-1.60195	1.72e-06	2.44e-05
IFI27	-1.41797	0.00958977	0.230417	SPTSSB	-0.798139	0.0261117	0.485753	ANGPTL5	-1.00067	0.0454254	0.541978	MYH6	-1.0768	0.00654626	0.422234	RNASEK	-1.60006	1.93e-05	0.000139206
THG1L	-1.41771	0.00595815	0.230417	GDPGP1	-0.798134	0.0056191	0.322687	C1QTNF12	-0.994735	0.0225823	0.423418	SLC24A2	-1.06697	0.0112911	0.51167	ATP6V0C	-1.5964	2.11e-07	5.99e-06
ANG	-1.41406	0.0111354	0.230417	SGSM3	-0.787019	0.0295098	0.500743	TMEM114	-0.993706	0.0180691	0.388919	SLC45A3	-1.05466	0.00324314	0.315022	FPR1	-1.59408	8.9e-08	3.35e-06
ASB7	-1.41202	0.00991438	0.230417	ATAD3C	-0.786138	0.0321871	0.511105	OPRK1	-0.992683	0.0158155	0.371764	XCR1	-1.05285	0.0221989	0.626864	CDA	-1.58684	4.52e-08	2.16e-06
ANKS1B	-1.40886	0.00565656	0.230417	H2BC8	-0.784576	0.0127504	0.404642	MKRN2OS	-0.991977	0.0404835	0.518779	IMPG2	-1.0525	0.0163167	0.572434	NGRN	-1.57877	6.34e-09	6.21e-07
MOCS2	-1.39739	0.0257275	0.239676	RETN	-0.782955	0.0347349	0.521233	NEU4	-0.981864	0.0176301	0.386355	HS6ST3	-1.05159	0.0072258	0.446	AF011889.5	-1.57562	0.00109169	0.00331725
DAAM2	-1.39424	0.000103196	0.0990235	KTI12	-0.782916	0.0145097	0.410188	SLC16A11	-0.977369	0.00514951	0.223785	CCBE1	-1.05118	0.00243974	0.297571	NPC2	-1.57368	1.27e-08	9.49e-07
CDK20	-1.39395	0.00369201	0.230417	ZNF511	-0.779914	0.000818792	0.233078	FABP3	-0.972826	0.000183317	0.031277	GRIN3B	-1.04643	0.00274954	0.29855	RP11-490O6.2	-1.57224	0.00986041	0.0207254
SLC30A4	-1.39388	0.00705032	0.230417	INHBB	-0.778812	0.00738179	0.347999	CCBE1	-0.970269	0.0204574	0.408936	COL9A1	-1.02862	0.00274454	0.29855	C20orf27	-1.57003	2.06e-10	8.63e-08
MRPL42	-1.3934	0.0186665	0.232366	ZNHIT2	-0.775239	0.00793413	0.353418	FSIP1	-0.966291	0.0410576	0.519937	ARMC12	-1.02668	0.00150025	0.247123	SNHG22	-1.5655	6.88e-08	2.84e-06
RPRM	-1.39185	0.00825376	0.230417	SVBP	-0.772168	0.000884826	0.233078	EYS	-0.964369	0.000977805	0.0852276	PKMYT1	-1.02307	0.0084309	0.466108	RBP7	-1.56502	3.94e-05	0.000236767
CD5	-1.39068	0.0114298	0.230417	LYPD1	-0.770125	0.0413221	0.537715	FGF9	-0.959908	0.0244218	0.439717	RPS6KA6	-1.02261	0.000290928	0.130918	OVCA2	-1.56499	0.00761468	0.0166537
SPATA6L	-1.38896	0.00473073	0.230417	SNORC	-0.769694	0.019702	0.449568	ZNF556	-0.954491	0.0138459	0.354251	ZNF382	-1.0208	0.00424663	0.35427	RAB5IF	-1.55824	6.63e-07	1.24e-05
BST2	-1.38758	0.00608515	0.230417	TMEM205	-0.764871	0.000989239	0.233078	PALM3	-0.94453	0.0103257	0.301361	NDUFA13	-1.01648	0.000535555	0.174106	GABPB1-IT1	-1.5579	4.4e-10	1.32e-07
CASP3	-1.38661	0.0277338	0.241759	BEX5	-0.759451	0.0295865	0.500743	CLVS2	-0.943507	0.0102106	0.301183	PCDHB3	-1.00642	0.00598996	0.407776	DEDD2	-1.55743	8.8e-12	1.06e-08
MLF1	-1.37948	0.00111059	0.230417	PROSER2	-0.758194	0.0308694	0.507014	GDPGP1	-0.939268	0.000426416	0.048927	MYH7B	-1.00622	0.01322	0.553694	PTAFR	-1.55734	2.3e-08	1.38e-06
TACR3	-1.37292	0.0181141	0.232272	PAOX	-0.75213	0.0056198	0.322687	UQCR10	-0.937777	1.29e-06	0.00192636	EXTL1	-1.00583	0.00942918	0.478641	NAPSB	-1.55646	1.7e-11	1.45e-08
NDUFAF4	-1.36685	0.0202994	0.232478	TMEM91	-0.75126	0.0228377	0.468125	ZNF208	-0.937117	0.0208339	0.412192	ADAMTS16	-1.00581	0.0357897	0.730517	MS4A6A	-1.55141	3.82e-08	1.93e-06
BTN3A3	-1.36518	0.00464921	0.230417	TMEM141	-0.748866	0.0011649	0.241607	MGARP	-0.936064	0.0120439	0.329633	FRMD1	-0.995099	0.0323371	0.71593	PLBD1	-1.55036	5.57e-09	5.82e-07
GDAP1	-1.36365	0.00950506	0.230417	NUPR1	-0.746771	0.0050776	0.320706	LGALS4	-0.929316	0.0229852	0.426018	GPA33	-0.993006	0.0473659	0.764156	RP11-331G2.7	-1.54542	0.00132743	0.00388718
CP	-1.36272	0.00314768	0.230417	ATP5MF	-0.743673	0.00055312	0.233078	DNASE1L2	-0.928876	0.0102905	0.301361	MAP7	-0.99296	0.00687136	0.4356	DUSP6	-1.5447	3.44e-08	1.81e-06
BCCIP	-1.36233	0.0202105	0.232442	LRRC46	-0.743149	0.0179801	0.436488	RND2	-0.926684	0.0111216	0.315548	ALK	-0.988657	0.0015318	0.247123	MRPS26	-1.54337	9.08e-08	3.39e-06
LOC100652931	-1.36051	0.00180109	0.230417	YPEL4	-0.74271	0.0425908	0.540649	TPM3	-0.922429	0.00016825	0.0298683	SYT6	-0.985501	0.0256562	0.66997	CYP1B1	-1.54314	2e-09	2.98e-07
CLCA4	-1.35855	0.00151976	0.230417	ATP5PO	-0.741254	0.000392207	0.233078	ZMYND12	-0.921779	0.00381271	0.197278	ATCAY	-0.980923	0.0358941	0.730911	OAZ1	-1.5407	3.7e-11	2.68e-08
SALL1	-1.35792	0.0263899	0.240055	ROMO1	-0.739357	0.00177464	0.241934	SNORC	-0.917867	0.00463541	0.21506	IGSF10	-0.976622	0.00801876	0.460956	A1BG	-1.54018	4.05e-08	2.01e-06
TBX19	-1.35587	0.000755871	0.221321	PYDC1	-0.735337	0.0230663	0.470816	TMEM179	-0.914557	0.00698076	0.255829	XPO4	-0.974216	0.0086068	0.466935	MOB2	-1.54015	9.45e-12	1.06e-08
SH3GL2	-1.35541	0.00444078	0.230417	LAT	-0.731099	0.0304585	0.506044	CDC20	-0.914146	0.0333059	0.486067	APOL5	-0.972543	0.0194592	0.604452	CTD-2349P21.9	-1.53834	0.00184555	0.00508487
ZNF234	-1.35311	0.00359154	0.230417	PEAK3	-0.729232	0.0329666	0.515085	GATD3B	-0.913432	0.0297219	0.47296	NPY5R	-0.969218	0.00702363	0.4356	SPNS1	-1.53743	0.00443281	0.0105438
IFNA2	-1.35287	0.00361522	0.230417	PKP3	-0.726812	0.043534	0.541549	ACOT11	-0.911623	0.0225263	0.423306	PAX5	-0.960552	0.0347014	0.720463	S100A9	-1.53587	7.77e-08	3.08e-06
RNF144A	-1.35037	0.00400243	0.230417	HK2	-0.72665	0.0168698	0.430739	NINJ2	-0.906808	0.0145921	0.361868	LANCL3	-0.959681	0.00187364	0.273657	SIRPA	-1.53383	1.91e-08	1.22e-06
MST1R	-1.34986	0.00518413	0.230417	RAB13	-0.725332	0.0298346	0.501395	DNAAF3	-0.906713	0.0229017	0.425272	LPL	-0.95422	0.00321195	0.315022	PTMS	-1.52949	7.57e-09	6.92e-07
GIMAP4	-1.34918	0.0271743	0.24133	KHK	-0.718111	0.00111007	0.241123	HOGA1	-0.906695	0.0384833	0.511086	FNDC1	-0.942525	0.0378218	0.732308	RNF11	-1.52939	9.23e-09	7.68e-07
LOC100288974	-1.3431	0.0213864	0.23511	ETFB	-0.717849	0.0028704	0.277992	TMEM130	-0.90606	0.00442686	0.20942	HYAL4	-0.940811	0.0291296	0.686507	RILPL2	-1.52465	4.83e-10	1.37e-07
MAPK6	-1.34251	0.0230042	0.23776	ZNF358	-0.715583	0.00611824	0.335174	MYOZ2	-0.904821	0.00100072	0.0868023	COL9A2	-0.936379	0.0262887	0.6722	TYMP	-1.51599	5.62e-06	5.63e-05
CYP4F8	-1.34107	0.000152195	0.119379	S100A4	-0.713163	0.0383545	0.530723	H4C9	-0.903238	0.0244287	0.439717	MYL3	-0.929756	0.0375336	0.732132	TMEM150B	-1.51476	6.13e-08	2.66e-06
MED22	-1.34097	0.0191506	0.232366	ANG	-0.711436	0.0440736	0.541614	AUNIP	-0.902705	0.00340578	0.184083	SLC22A14	-0.929436	0.0119154	0.527711	LPCAT1	-1.51392	3.21e-05	0.000202733
EMR3	-1.33856	0.0329361	0.247506	DHRS4L2	-0.705222	0.00604263	0.333756	C10orf67	-0.900304	0.0414438	0.522362	NINJ2	-0.925067	0.0042433	0.35427	BAG1	-1.51362	4.74e-10	1.37e-07
CDH9	-1.33651	0.00393583	0.230417	LRRC23	-0.704227	0.000114547	0.233078	CDH2	-0.899936	0.0290015	0.468897	PSMA8	-0.924353	0.00779132	0.458243	PYCARD	-1.51275	9.2e-10	1.94e-07
KIF11	-1.32975	0.0131232	0.232147	CFAP57	-0.701084	0.0361066	0.524692	SCGB3A1	-0.898864	0.00561774	0.232272	BDH1	-0.92326	0.00447234	0.362091	TIMM13	-1.51149	0.000182525	0.000779013
ADRA1B	-1.32972	0.00451244	0.230417	IQCC	-0.700654	0.000692609	0.233078	CTXN1	-0.897728	0.0104149	0.302484	SHROOM3	-0.921843	0.0464072	0.758528	CREBZF	-1.50053	1.45e-08	1.03e-06
ZNF480	-1.32934	0.0164454	0.232147	NAA10	-0.700445	0.00445394	0.314029	GPT	-0.892698	0.00312359	0.174686	LEKR1	-0.914557	0.01091	0.502603	LGALS3	-1.49796	1.68e-07	5.17e-06
CPLX2	-1.32748	0.00747366	0.230417	PSPN	-0.698331	0.00483472	0.320706	GRIN3B	-0.89104	0.00496004	0.221145	OXCT1	-0.913518	0.0021891	0.28621	EIF3L	-1.49674	8.17e-06	7.41e-05
TMOD3	-1.32565	0.0126774	0.231782	RHOD	-0.698102	0.0160103	0.423415	C1orf53	-0.887451	0.00108798	0.0915319	FZD2	-0.912853	0.0103896	0.498323	DEXI	-1.49216	9.06e-06	7.98e-05
SLC22A3	-1.32442	0.0276734	0.241759	SPACA6	-0.696559	0.0174318	0.43135	CHMP4C	-0.887036	0.0246346	0.441371	NWD1	-0.906454	0.0150321	0.568119	CTD-2267D19.1	-1.49195	1.08e-05	9.09e-05
PSCA	-1.32369	0.0051627	0.230417	ASPHD2	-0.69329	0.0367201	0.525637	CLDND2	-0.885687	0.0211229	0.413274	TMEM236	-0.902427	0.0179708	0.587725	SMYD3-IT1	-1.49106	1.88e-05	0.000136896
KIAA0408	-1.32097	0.0061597	0.230417	GNG5	-0.692334	0.0323295	0.511542	ATP5PO	-0.88526	6.09e-05	0.0161877	PNMA3	-0.901809	0.00954638	0.478641	NDST1	-1.49044	5.86e-09	6.02e-07
DGKG	-1.31669	0.00372971	0.230417	COX6A2	-0.69059	0.0436477	0.541595	HPSE2	-0.884165	0.0373009	0.504736	RGPD2	-0.899269	0.0434338	0.750335	FCER1G	-1.48883	6.06e-07	1.17e-05
DCC	-1.31581	0.00206725	0.230417	SCX	-0.689581	0.0138649	0.410188	PCDHB3	-0.880482	0.00383222	0.197743	FRMPD4	-0.896691	0.0162686	0.572434	IFRD2	-1.48738	1.87e-07	5.53e-06
CLIP2	-1.31385	0.00620226	0.230417	SLC16A13	-0.688687	0.0471662	0.553678	RIIAD1	-0.87933	0.038951	0.514321	ZNF385B	-0.896454	0.00325836	0.315022	COTL1	-1.48445	2.04e-08	1.28e-06
ADRA2A	-1.31091	0.00713014	0.230417	NDUFB9	-0.687031	0.00171538	0.241934	FOXS1	-0.878917	0.00650287	0.248186	PHEX	-0.892305	0.0189572	0.604178	IFI30	-1.48428	1.2e-05	9.85e-05
FZD2	-1.31	1.65e-05	0.0276522	B9D2	-0.683441	0.0356685	0.524558	ANG	-0.876762	0.0160367	0.372968	ARHGDIG	-0.890219	0.0383504	0.737313	CCDC85B	-1.48259	9.48e-11	4.94e-08
PPIF	-1.30837	0.0108599	0.230417	TRIM58	-0.682193	0.0249045	0.479981	BCKDHB	-0.875685	1.07e-08	0.000207361	PPM1E	-0.886414	0.0327903	0.718653	S1PR5	-1.48052	1.15e-07	3.9e-06
C9	-1.30529	0.00922595	0.230417	FAM71E1	-0.679035	0.00612595	0.335174	TNNI3	-0.87446	0.0372001	0.504572	TDRD1	-0.875489	0.00734507	0.449769	SUPT4H1	-1.47565	7.01e-05	0.000369101
CYP2C8	-1.30406	0.00161187	0.230417	MRPL23	-0.676829	0.0464707	0.551846	RFLNA	-0.8673	0.0236162	0.431258	MYH7	-0.875394	0.0147317	0.568119	ZNF385A	-1.47506	5.41e-09	5.7e-07
GIF	-1.30381	0.00135481	0.230417	ECSCR	-0.676401	0.0126436	0.404642	IL18	-0.86724	0.0171961	0.38319	MYL12A	-0.86664	0.00106711	0.222029	MPEG1	-1.46987	6.83e-08	2.84e-06
PTPLA	-1.30289	0.0367969	0.251586	EMC6	-0.671425	0.0460561	0.549971	MYO3A	-0.867145	0.0484253	0.556431	C12orf75	-0.862771	0.0166636	0.572434	CSTB	-1.46887	5.71e-07	1.13e-05
TRDV3	-1.30153	0.0293709	0.243711	SPDYE1	-0.670939	0.0461009	0.549971	SLC29A4	-0.864823	0.0158473	0.371764	LRP1B	-0.861853	0.00680064	0.43287	TMEM238	-1.46791	1.97e-06	2.68e-05
MDFI	-1.29869	0.00366415	0.230417	FUOM	-0.670354	0.0349215	0.522204	VIP	-0.86383	0.0276791	0.45809	ESRRG	-0.856661	0.0156864	0.571621	DEFA3	-1.46782	0.000249464	0.00100245
CTNNBIP1	-1.2985	0.000585436	0.208003	UBALD2	-0.667124	0.000701894	0.233078	SVOP	-0.863455	0.0247488	0.442186	DLGAP2	-0.853841	0.0025542	0.297571	AC093620.5	-1.46671	6.63e-08	2.79e-06
ASCL2	-1.29588	0.0031029	0.230417	RHBDL2	-0.666992	0.0208025	0.457047	LANCL3	-0.862649	0.00389486	0.19781	KHDC1	-0.85213	0.00759265	0.451045	TMED9	-1.46649	1.22e-11	1.13e-08
RAD21L1	-1.29488	0.0132635	0.232147	G0S2	-0.664505	0.0286852	0.496178	ACKR2	-0.862379	0.0344026	0.491224	TMEM40	-0.849486	0.0257996	0.671901	BISPR	-1.46216	1.53e-05	0.000117885
TRPC5	-1.2948	0.0206667	0.234321	BABAM1	-0.664458	0.00172565	0.241934	SLC22A14	-0.861792	0.0225326	0.423306	MYL2	-0.848876	0.0181073	0.589859	RABAC1	-1.46144	5.98e-10	1.47e-07
THSD4	-1.29471	0.00737177	0.230417	SOX18	-0.662023	0.00660804	0.340975	SLC25A48	-0.860626	0.0126639	0.336407	CSNK2A3	-0.848579	0.0276021	0.686242	MLXIP	-1.46139	0.00262041	0.00678818
IL26	-1.29421	0.0267121	0.240749	ZNF205	-0.659693	0.0235388	0.473362	DUSP15	-0.860236	0.0438278	0.534455	TPH1	-0.848556	0.0209703	0.617618	TRIR	-1.46065	5.78e-11	3.34e-08
CKMT2	-1.29401	0.00362934	0.230417	ATP5F1E	-0.659319	0.000765052	0.233078	ZNF610	-0.860146	0.0253367	0.445291	ROPN1B	-0.841982	0.0140245	0.558384	IFI6	-1.46057	3.64e-06	4.14e-05
HN1	-1.28974	0.024071	0.238092	TMEM234	-0.658941	0.00938338	0.368293	PPM1N	-0.85736	0.0088916	0.285744	ZMYND12	-0.839337	0.00341262	0.31906	SPI1	-1.46042	9.55e-09	7.85e-07
DNAJC15	-1.28758	0.000829026	0.227289	NQO1	-0.657138	0.0243587	0.475578	MRPL46	-0.856035	2.58e-05	0.00979159	VWC2L	-0.838066	0.0227186	0.631679	BANF1	-1.45845	6.77e-09	6.37e-07
SV2A	-1.28729	0.000603849	0.208003	NBDY	-0.656906	0.009646	0.373343	TLCD1	-0.854005	0.0127672	0.336407	ZNF541	-0.837475	0.0105073	0.498323	SOX12	-1.45359	2.64e-08	1.53e-06
MRAS	-1.28377	0.0176038	0.232147	SLC27A5	-0.650482	0.0128443	0.405105	NHLRC4	-0.853823	0.0295736	0.471503	HECW1	-0.834945	0.0484211	0.768484	TSPO	-1.4516	1.78e-08	1.16e-06
IL4	-1.28354	0.00535398	0.230417	CTSD	-0.650053	0.0190834	0.443827	DCXR	-0.852834	5.92e-05	0.0161376	ALDH6A1	-0.833665	0.00154617	0.247123	TIMP2	-1.45066	2.02e-06	2.74e-05
PCDH8	-1.28205	0.0272807	0.24133	CLEC3B	-0.649258	0.0313147	0.508219	FAM71E1	-0.849769	0.000964479	0.0851762	INPP5J	-0.832854	0.00327232	0.315022	VENTX	-1.45038	1.89e-08	1.21e-06
WNT11	-1.27907	1.46e-05	0.0276522	ARL2	-0.647725	0.00803637	0.353418	IL17D	-0.848316	0.028604	0.467867	FMN1	-0.831932	0.0211654	0.620643	MPST	-1.44992	7.76e-09	6.97e-07
FZD1	-1.27873	0.00228649	0.230417	FAM110A	-0.647199	0.03802	0.530069	TPPP3	-0.842256	0.0063099	0.245895	NRK	-0.831603	0.0200131	0.610075	CXCL16	-1.44744	2.66e-07	6.81e-06
TUSC3	-1.27852	0.00475706	0.230417	UFSP1	-0.646785	0.00770792	0.351124	HGFAC	-0.842176	0.018953	0.39743	CYP3A4	-0.831263	0.00542271	0.391527	SECTM1	-1.44595	5.42e-06	5.48e-05
TMEM185B	-1.27666	0.021057	0.23456	CPLANE2	-0.645175	0.0406927	0.53355	GPS2	-0.839699	0.0235936	0.431258	DCLK3	-0.830307	0.00113627	0.225778	AC004490.1	-1.44584	6.11e-05	0.000332399
ZG16	-1.27599	9.28e-05	0.0958579	SMPD2	-0.643659	0.024547	0.476483	CPLANE2	-0.839274	0.0173311	0.384896	CALHM4	-0.829891	0.0182371	0.591101	S100A6	-1.44533	9.32e-07	1.57e-05
PGK1	-1.2754	0.0310006	0.246291	MZT2B	-0.642849	0.0119155	0.400982	ZFPL1	-0.832204	0.00107935	0.0915319	EMILIN3	-0.829275	0.0133838	0.555744	MIR6753	-1.44187	0.000160471	0.000704002
STXBP5L	-1.27059	0.00811545	0.230417	CLU	-0.642837	0.036348	0.524876	GSC	-0.83157	0.0475808	0.550652	NAGS	-0.828334	0.0217472	0.623901	AUH	-1.44012	6.94e-09	6.42e-07
GABRD	-1.26955	0.00691281	0.230417	ORAI3	-0.639392	0.0251095	0.479992	KCNQ3	-0.831468	0.0372106	0.504572	SHC4	-0.827844	0.00285745	0.306022	KLF16	-1.43885	2.17e-06	2.88e-05
LDB2	-1.26904	0.00226597	0.230417	ZNF428	-0.638704	0.0127513	0.404642	IL20RA	-0.827455	0.0484051	0.556431	SCTR	-0.825711	0.0373151	0.732132	UBE2R2	-1.43759	6.5e-07	1.22e-05
SCUBE2	-1.26892	0.0100915	0.230417	SYP	-0.63801	0.0395378	0.532591	FZD10	-0.826415	0.00681765	0.252119	RASSF9	-0.825565	0.00149966	0.247123	CDC42EP1	-1.43619	3.49e-06	4.03e-05
ZBTB24	-1.26753	0.0197731	0.232366	TMEM81	-0.635912	0.00133791	0.241934	C17orf100	-0.82542	0.00758874	0.266137	FZD10	-0.823882	0.0158096	0.572434	GPBAR1	-1.43593	9.58e-08	3.5e-06
ARNTL2	-1.26707	0.00680552	0.230417	MBLAC1	-0.63497	0.00668918	0.342523	LGI1	-0.824618	0.0207577	0.411907	GSDME	-0.822242	0.000694726	0.189465	TRIM11	-1.43364	8.53e-11	4.56e-08
MRPL4	-1.25889	0.00297675	0.230417	SPTY2D1OS	-0.632689	0.0107138	0.385858	REEP6	-0.824131	0.0176714	0.386355	KCNK2	-0.820104	0.0333791	0.718653	C5AR2	-1.4333	7.42e-08	2.97e-06
SERPINB8	-1.25731	0.0155333	0.232147	GNAL	-0.631511	0.00407695	0.305585	COX8A	-0.823158	0.000701101	0.0685167	RCAN2	-0.819381	6.47e-05	0.0666532	AC114730.8	-1.42826	0.000135881	0.000617328
WDR41	-1.25605	0.0116907	0.230417	COX8A	-0.631316	0.00291794	0.277992	TMEM171	-0.817278	0.030935	0.478119	CHRNG	-0.818268	0.0408965	0.749331	GRK3	-1.42796	2.96e-07	7.3e-06
CHD2	-1.25548	0.0100292	0.230417	DNPH1	-0.628755	0.000937764	0.233078	MYH7	-0.816672	0.019549	0.4013	PTPRR	-0.818053	0.0188011	0.603318	MIR7150	-1.42412	0.00581942	0.0133003
BARX1	-1.25476	0.00201689	0.230417	UQCRQ	-0.626796	0.0014001	0.241934	LPL	-0.814767	0.0083648	0.277631	CASQ2	-0.812489	0.00065864	0.189465	LSM10	-1.42134	0.00149986	0.00428928
NTN1	-1.25428	0.00466538	0.230417	COX7A1	-0.62651	0.00628872	0.337148	SKIDA1	-0.807827	0.0101989	0.301183	AQP7	-0.810632	0.00801	0.460956	HNRNPA0	-1.41833	4.88e-09	5.27e-07
KRT18P50	-1.25115	0.00784952	0.230417	ETHE1	-0.625308	0.00681359	0.342688	NDUFV2	-0.807009	0.00419865	0.205162	RAD54B	-0.809984	0.0190728	0.604178	SERPINA1	-1.4182	2.01e-05	0.000143496
BCL2L10	-1.25044	0.004111	0.230417	NAA38	-0.624467	0.00131527	0.241934	IZUMO4	-0.802002	0.00786638	0.272298	KIAA2012	-0.804513	0.0291327	0.686507	TMEM170B	-1.41709	4.88e-10	1.37e-07
QSER1	-1.24907	0.00652608	0.230417	COPS9	-0.623475	0.000677131	0.233078	KAZALD1	-0.799599	0.0187874	0.396009	GPR137C	-0.801583	0.005414	0.391527	HK3	-1.41588	6.53e-10	1.53e-07
CMC4	-1.24838	0.00128204	0.230417	LRRC45	-0.62335	0.00842284	0.356412	PAQR9	-0.798031	0.00846653	0.279569	ASAH2	-0.800836	0.0340238	0.718653	KCTD12	-1.4119	1.12e-08	8.95e-07
PPP1R2P9	-1.2464	0.000261503	0.140521	LOXL4	-0.622792	0.0199572	0.451663	FAM216B	-0.797728	0.0305285	0.476432	VSX1	-0.800731	0.0416266	0.750335	GPX1	-1.41085	5.16e-07	1.05e-05
PHACTR4	-1.24467	0.0393331	0.253838	SYCE2	-0.622544	0.0387975	0.532057	COX6C	-0.796106	1.75e-05	0.00824957	PCSK4	-0.799373	0.0131631	0.553694	NAGA	-1.41022	1.16e-07	3.93e-06
YBX2	-1.23917	0.0026504	0.230417	MRPL54	-0.621929	0.00683701	0.342688	BCDIN3D	-0.79563	0.000162559	0.0293778	DGKI	-0.799185	0.0328615	0.718653	SELENOF	-1.40995	1.31e-09	2.35e-07
NUDT6	-1.23902	0.0343141	0.247717	CCNF	-0.621141	0.0144379	0.410188	NDUFB9	-0.792641	0.000605017	0.0629293	SLC27A6	-0.798848	0.0233769	0.63839	CCDC124	-1.40926	2.89e-07	7.18e-06
ZNF804A	-1.23618	0.0164252	0.232147	NDUFA3	-0.61974	0.00266624	0.277992	TNNI1	-0.791457	0.00605079	0.241907	CYP2C8	-0.798465	0.0269013	0.677787	RP11-455F5.6	-1.40667	0.00882873	0.0188649
LYPD1	-1.23212	0.00139132	0.230417	ID1	-0.618547	0.0113835	0.39305	ATP5MF	-0.789724	0.000219163	0.0347606	ADAMTS19	-0.798219	0.0433123	0.750335	TRADD	-1.40481	4.13e-09	4.67e-07
ZBED2	-1.2316	0.01434	0.232147	GLRX	-0.618324	0.0331262	0.515154	UQCRQ	-0.788742	0.000323473	0.040472	MYO5B	-0.79777	0.0187098	0.603318	SLC7A5P2	-1.40375	0.000490399	0.00171889
RPS29P28	-1.2304	0.0195302	0.232366	MRPL14	-0.618271	0.00206704	0.249524	PROX2	-0.788096	0.0110148	0.313434	CDH17	-0.797564	0.0142765	0.560809	CEBPD	-1.40342	1.33e-08	9.79e-07
PDZRN3	-1.22801	0.00464049	0.230417	METRN	-0.618009	0.00130476	0.241934	PDE11A	-0.786383	0.0368397	0.503068	CETP	-0.796948	0.0328477	0.718653	LGALS1	-1.40254	4.75e-06	5e-05
CCR6	-1.22781	0.0200559	0.232366	CCDC3	-0.617863	0.0391407	0.532591	NDUFB1	-0.785357	3.22e-05	0.0111166	GCOM1	-0.796639	0.0147443	0.568119	COX17	-1.4019	0.00017004	0.000737656
QPCT	-1.22756	0.0287688	0.242648	TPGS1	-0.613357	0.0417642	0.53908	MGP	-0.78535	0.0320939	0.483497	RAB26	-0.796231	0.037211	0.732132	HNRNPH1	-1.40027	4.23e-06	4.62e-05
DDX43	-1.22731	0.00446419	0.230417	NDUFV2	-0.612577	0.0104245	0.382011	TINCR	-0.784734	0.0262968	0.450447	MYZAP	-0.794639	0.0094432	0.478641	P2RY13	-1.39974	3.72e-08	1.89e-06
TOP3B	-1.22686	0.000771364	0.221321	PARL	-0.605162	0.032264	0.511309	MAP1LC3C	-0.782957	0.0223552	0.423261	USP54	-0.793983	0.000423304	0.148926	CTSZ	-1.39966	8.05e-08	3.13e-06
TAF1A	-1.2263	0.0397153	0.25404	COX14	-0.605092	0.00168319	0.241934	GNB3	-0.782364	0.0150989	0.364554	BSCL2	-0.792195	0.0045323	0.362396	RXRA	-1.39894	2.86e-09	3.73e-07
PRG3	-1.2248	0.000597387	0.208003	NENF	-0.600895	0.00777935	0.351692	COX7A1	-0.78113	0.00320566	0.178759	POLQ	-0.791303	0.0402202	0.749331	CD33	-1.3931	1.04e-07	3.7e-06
KIF23	-1.22442	0.0164221	0.232147	PRR13	-0.59853	0.00938222	0.368293	SOX2	-0.779921	0.014911	0.364294	SLC26A4	-0.791125	0.00861114	0.466935	MIR4523	-1.3898	0.0245069	0.0447396
PEX5L	-1.22229	0.00695438	0.230417	LIME1	-0.59606	0.0338864	0.520165	CLDN19	-0.778112	0.0432417	0.530076	COL21A1	-0.791031	0.00932672	0.478641	LASP1	-1.38702	1.56e-09	2.69e-07
CPVL	-1.2199	0.00998272	0.230417	PINX1	-0.593534	0.0468107	0.553322	ATP5F1E	-0.777898	0.000123071	0.0245508	CDK15	-0.790109	0.00275304	0.29855	CFP	-1.38532	2.12e-05	0.000149049
MRPS18C	-1.21822	0.0272875	0.24133	NEDD8	-0.592282	0.00712223	0.34524	PROSER2	-0.776448	0.0355477	0.497058	KLHL11	-0.789335	0.0418771	0.750335	XKR8	-1.38163	1.17e-08	9.04e-07
CXCR2	-1.2182	0.0272622	0.24133	JOSD2	-0.591664	0.0100857	0.380904	RSPO3	-0.772502	0.00883906	0.285744	CAMK1G	-0.788096	0.0351176	0.725989	SNRPN	-1.37972	2.63e-05	0.00017543
ORC4	-1.21812	0.0150628	0.232147	CCDC61	-0.590708	0.0119661	0.40129	CETP	-0.772026	0.0386909	0.512436	CCNP	-0.787223	0.0296532	0.690498	AQP9	-1.3792	9.6e-06	8.33e-05
ARMC7	-1.2174	0.00391443	0.230417	C1orf53	-0.590448	0.00888728	0.365114	CNFN	-0.770752	0.00745113	0.263582	SLC38A3	-0.785689	0.0333808	0.718653	FCGR2A	-1.37826	7.27e-07	1.32e-05
HTR3B	-1.21717	0.000937603	0.230417	UQCR10	-0.58933	0.000366371	0.233078	TMA7	-0.765914	0.00135652	0.102936	LRRC43	-0.785168	0.0173413	0.582559	CD93	-1.37735	3.16e-08	1.72e-06
TIE1	-1.21425	0.0141216	0.232147	SERP2	-0.589169	0.0405	0.533367	NDUFB2	-0.765826	0.000338453	0.0419812	APLN	-0.784893	0.0150634	0.568119	PSMB7	-1.37604	1.42e-07	4.52e-06
DLAT	-1.21396	0.018691	0.232366	ENKD1	-0.588869	0.00881533	0.363703	NOX4	-0.765635	0.0333883	0.486067	NUP210L	-0.783538	0.0311389	0.702222	NCF2	-1.37478	1.19e-07	3.99e-06
PAGE1	-1.2136	0.027423	0.241756	MRPL52	-0.588436	0.000860806	0.233078	RBM14-RBM4	-0.763503	0.0488935	0.557179	BAAT	-0.781452	0.0130178	0.549986	C5AR1	-1.37417	1.63e-06	2.35e-05
HSD3B1	-1.21336	0.0143406	0.232147	HSPE1	-0.587109	0.0199382	0.451663	CAPN9	-0.761342	0.0192766	0.398933	PANK1	-0.777227	0.000901872	0.211527	C9orf106	-1.37411	0.000510768	0.00177804
BLOC1S1-RDH5	-1.21241	0.044009	0.255704	AGER	-0.586847	0.0157286	0.421103	PURG	-0.759984	0.0247518	0.442186	GRB14	-0.775996	0.0427902	0.750335	LRRC25	-1.37009	1.82e-07	5.45e-06
TCFL5	-1.21199	0.0243785	0.238407	DYNC2I2	-0.586775	0.0126993	0.404642	GUCY2C	-0.759728	0.00621922	0.245596	KCNJ6	-0.775325	0.0231104	0.636107	ERF	-1.36864	0.00353853	0.00873516
ESYT1	-1.21157	0.012965	0.232147	ZNF48	-0.585916	0.000242359	0.233078	EXOSC7	-0.75546	0.000240488	0.0355654	MAGEL2	-0.773868	0.0288651	0.686507	CYBB	-1.36383	5.51e-07	1.1e-05
CASS4	-1.2092	0.0371476	0.252262	TCF15	-0.58204	0.0105212	0.38272	TSACC	-0.754204	0.0456248	0.542694	C11orf45	-0.77266	0.0404242	0.749331	MRFAP1L1	-1.35888	5.19e-07	1.06e-05
MTHFS	-1.2086	0.00363792	0.230417	POLR2L	-0.581445	0.00494588	0.320706	SFTA2	-0.750614	0.0159756	0.372614	LRRTM2	-0.772543	0.0217111	0.623901	NAIF1	-1.35594	3.78e-07	8.51e-06
RTCA	-1.20755	0.0411634	0.255544	NDUFB1	-0.581203	0.000379446	0.233078	PSD	-0.749718	0.0391994	0.515017	ODAPH	-0.771648	0.00825972	0.462207	TREX1	-1.35553	0.00470478	0.0111055
PPARGC1A	-1.2064	0.0350163	0.248619	CST3	-0.580882	0.0205694	0.456059	TNFSF4	-0.74754	0.0391164	0.515017	SKOR1	-0.769885	0.0241806	0.649854	FTL	-1.35486	2.76e-08	1.57e-06
TMEM110	-1.20633	0.00242087	0.230417	CHD4	-0.580402	0.0407751	0.53355	ATP5MC1	-0.746008	8.04e-06	0.00584286	GOLGA8O	-0.768575	0.0140009	0.558384	TREM1	-1.35346	1.27e-06	1.99e-05
GS1-600G8.3	-1.20534	0.00146112	0.230417	SPACA9	-0.580234	0.0266892	0.489142	GSDME	-0.743764	0.00718494	0.259459	METTL24	-0.766448	0.0270347	0.679377	HCK	-1.35344	2.38e-07	6.33e-06
SGK1	-1.20412	0.0244362	0.238572	PARD6A	-0.578702	0.00304292	0.27927	MZT2B	-0.742585	0.00792034	0.273676	FHOD3	-0.765943	0.00767095	0.453923	HEXIM1	-1.35122	1.29e-07	4.25e-06
PDCD4-AS1	-1.20387	0.0104649	0.230417	NRARP	-0.577889	0.0281598	0.494401	WNK4	-0.741585	0.0057973	0.236164	NMS	-0.762337	0.00549132	0.395007	RP11-2C24.3	-1.35082	2.01e-06	2.72e-05
NDOR1	-1.20371	0.00344745	0.230417	FMC1	-0.576854	0.0235745	0.473362	TTPA	-0.739553	0.0254597	0.446565	RSPO3	-0.762159	0.0163606	0.572434	S100A10	-1.35074	5.35e-06	5.43e-05
ADAM18	-1.20333	0.0203455	0.232478	RRAS	-0.576771	0.01145	0.393476	DOC2A	-0.738657	0.0287675	0.46877	PKIB	-0.756308	0.0109031	0.502603	SPINT2	-1.34861	8.26e-09	7.18e-07
LTB	-1.20323	0.0112888	0.230417	LRMDA	-0.576413	0.00953278	0.371894	PARL	-0.73803	0.0175491	0.386355	PLEKHN1	-0.754603	0.0405462	0.749331	ALDOA	-1.34794	4.28e-08	2.09e-06
KITLG	-1.20088	0.00191832	0.230417	COX17	-0.574887	0.000423998	0.233078	UQCRB	-0.736384	8.29e-06	0.00584286	PIANP	-0.754028	0.0159268	0.572434	TERC	-1.3463	0.000404463	0.00146662
ARHGAP8	-1.20073	0.0033769	0.230417	MRPS6	-0.571832	0.000404845	0.233078	ZNF582	-0.733275	0.00874567	0.284897	CD36	-0.753044	0.000620383	0.184683	RARA-AS1	-1.34538	1.71e-05	0.000127722
CCDC169-SOHLH2	-1.20065	0.010739	0.230417	SURF2	-0.571744	0.0296046	0.500743	ATP5PF	-0.733072	9.76e-06	0.0059001	TPM3	-0.752515	0.00255277	0.297571	CD74	-1.34225	1.13e-07	3.88e-06
FOLR1	-1.20049	0.00129391	0.230417	NT5C	-0.571685	0.0240484	0.473865	COX7A2	-0.731808	3.8e-05	0.0124246	CLCNKA	-0.75066	0.0341061	0.718686	SLC46A2	-1.34125	9.45e-08	3.47e-06
SLC29A3	-1.19948	0.0049724	0.230417	MRPL41	-0.570078	0.000615418	0.233078	SWI5	-0.731654	0.00030513	0.0391011	FLG	-0.748289	0.0426255	0.750335	NFE2	-1.33449	2.58e-07	6.67e-06
ELANE	-1.19944	0.0155728	0.232147	FUT2	-0.569937	0.0492717	0.559026	MYZAP	-0.73156	0.0163641	0.375173	ATP1B4	-0.748231	0.00195867	0.276882	TAF11	-1.33204	1.48e-06	2.2e-05
CD37	-1.19768	0.0146569	0.232147	SDHAF2	-0.56942	0.0276952	0.494241	TRAPPC6A	-0.730907	0.00126356	0.0994131	RBM44	-0.746007	0.00317544	0.315022	ABCD4	-1.32992	1.78e-09	2.88e-07
C2orf44	-1.19651	0.0119064	0.230417	BLOC1S1	-0.567928	0.0049966	0.320706	MYL12A	-0.730382	0.00652477	0.248222	CYP11A1	-0.737342	0.0266423	0.673961	MIR3176	-1.3268	0.000231346	0.000942739
CCNA1	-1.1965	0.0152906	0.232147	MISP3	-0.567882	0.0109951	0.388712	WDR83	-0.727424	0.0341848	0.490709	ACOX2	-0.736058	0.000184442	0.0945771	CTSH	-1.3264	7.72e-09	6.97e-07
SLC25A12	-1.19595	0.00308019	0.230417	CHCHD5	-0.565095	0.00708941	0.34524	MB	-0.726781	0.000455764	0.0518767	JAK2	-0.733867	0.00117292	0.229014	CHST15	-1.32486	2.55e-07	6.61e-06
NUBPL	-1.19573	0.0236731	0.23776	NDUFS6	-0.563836	0.00102386	0.233078	SHBG	-0.726372	0.0294652	0.470871	FMO3	-0.733433	0.0161206	0.572434	MIR1537	-1.32416	0.0013825	0.00401215
TEX13A	-1.19566	0.0235774	0.23776	SERF2	-0.563741	0.0208408	0.457047	SPDYE21	-0.724593	0.0215868	0.417254	BCO2	-0.731847	0.0133464	0.555383	RP11-475M20.2	-1.32185	2.62e-05	0.000175213
ZNF682	-1.19223	0.0152863	0.232147	CITED4	-0.563649	0.0261527	0.485753	PRR15	-0.724593	0.0137906	0.354091	CIART	-0.730874	0.0462562	0.757881	RP11-417N10.5	-1.32148	0.000186391	0.000792346
PTPRT	-1.19045	0.0119764	0.230417	C1orf122	-0.563202	0.00909486	0.367421	CEL	-0.724558	0.0107444	0.307551	ENPP6	-0.728452	0.0363932	0.730911	CSF3R	-1.32133	2.12e-07	6e-06
SLFN12	-1.1899	0.00793999	0.230417	LAMTOR4	-0.562876	0.0091591	0.367421	NDUFA1	-0.723575	1.66e-05	0.00802939	NDP	-0.726812	0.0177715	0.586765	SYCE1L	-1.3202	0.00197576	0.00537823
FAM204A	-1.18981	0.0164779	0.232147	UQCC3	-0.561631	0.0128582	0.405105	EXOSC4	-0.723025	0.0219978	0.41978	RARB	-0.726227	0.000383993	0.14285	PECAM1	-1.31869	6.47e-08	2.75e-06
MNDA	-1.18837	0.0272746	0.24133	COMMD6	-0.560424	0.0124081	0.404642	TSPAN10	-0.721425	0.0195569	0.4013	QPRT	-0.725916	0.0116373	0.522836	GSTP1	-1.31839	2.23e-06	2.93e-05
HNRNPA3P1	-1.18804	0.0222035	0.23776	KRT10	-0.558893	0.0168945	0.430739	MRPL41	-0.72126	0.000299617	0.0386506	ERICH6B	-0.725489	0.0165796	0.572434	PSAP	-1.31832	2.02e-07	5.86e-06
TREML2	-1.18644	0.0220689	0.23776	PRSS56	-0.558428	0.00576265	0.327096	CCDC152	-0.718872	0.00508836	0.22352	SLC4A7	-0.721513	0.0335568	0.718653	RAB24	-1.31754	2.37e-06	3.06e-05
TTK	-1.18569	0.00631932	0.230417	CCDC85B	-0.55711	0.0306773	0.506044	TWF2	-0.718242	0.000411041	0.0476266	ADAM11	-0.721443	0.0224336	0.627715	GAPDH	-1.31727	9.15e-08	3.39e-06
COLEC11	-1.18348	0.00690509	0.230417	SNCG	-0.556856	0.0488935	0.558999	MSRB1	-0.716782	0.000120901	0.0243692	STRC	-0.719937	0.00421166	0.35427	HMOX1	-1.31675	1.19e-06	1.89e-05
ASNS	-1.18333	0.00260159	0.230417	AK7	-0.556785	0.0473981	0.55406	GP1BA	-0.715801	0.0229229	0.425272	EXOSC7	-0.719176	5.79e-05	0.0666532	LRP1	-1.31673	3.63e-09	4.34e-07
GADD45G	-1.18024	0.000663281	0.208881	AMHR2	-0.556379	0.0132855	0.410188	ADH1C	-0.715017	0.0326382	0.484055	CFAP100	-0.716418	0.0316226	0.70794	TBC1D9B	-1.31652	9.27e-06	8.12e-05
FLT3	-1.17986	0.00936642	0.230417	NDUFB2	-0.555896	0.00521675	0.320706	ATP5MJ	-0.714821	1.2e-06	0.00192636	SLC40A1	-0.711225	0.000539864	0.174106	TOB2	-1.31616	1.09e-07	3.8e-06
GP5	-1.17972	0.0166873	0.232147	FAM174C	-0.55486	0.0463798	0.551598	APLP1	-0.71286	0.0367642	0.503003	PCDHA3	-0.708818	0.0132171	0.553694	CRK	-1.31572	0.000102584	0.000497307
TBC1D22B	-1.17899	0.0155498	0.232147	SERTAD1	-0.554535	0.0214782	0.461268	C1QTNF2	-0.712592	0.00879421	0.285517	STRIT1	-0.708699	0.00256677	0.297571	STX10	-1.31307	1.76e-09	2.87e-07
LOC101929740	-1.17831	0.00350796	0.230417	ELOB	-0.552613	0.0126311	0.404642	ZNF511	-0.712061	0.00423395	0.205846	ZNF254	-0.70865	0.00424758	0.35427	CTD-2616J11.11	-1.31286	0.00281602	0.00721006
S100A5	-1.17763	0.00584639	0.230417	COX6C	-0.552514	0.000494573	0.233078	POLR2I	-0.711411	0.0210726	0.413083	MADCAM1	-0.707056	0.0377327	0.732308	GRINA	-1.30992	2.73e-07	6.92e-06
CEP41	-1.17707	0.00974673	0.230417	ZFPM1	-0.550962	0.0361057	0.524692	COX5B	-0.71039	2.4e-05	0.00968599	PTPRD	-0.703474	0.00323511	0.315022	RP11-886P16.10	-1.30915	0.0269791	0.0485537
GPALPP1	-1.1742	0.0429931	0.255704	MRPS34	-0.550742	0.0021106	0.24993	TST	-0.708031	0.000174209	0.0303689	ADORA2A	-0.702705	0.010902	0.502603	PLEKHO1	-1.30881	5.95e-09	6.08e-07
CUBN	-1.1735	0.00329399	0.230417	RNASE1	-0.549169	0.043895	0.541614	COX6B1	-0.707836	0.0002539	0.0366639	TGFB2	-0.699579	0.0223362	0.62728	BLVRB	-1.30844	4.96e-06	5.15e-05
UNC5C	-1.17323	0.0171002	0.232147	NPEPL1	-0.548995	0.0103098	0.381582	LDHD	-0.707745	0.00634475	0.245895	UNC79	-0.697836	0.00805183	0.460956	CUEDC2	-1.30777	5.87e-08	2.58e-06
UBIAD1	-1.17313	0.0100489	0.230417	AK1	-0.548535	0.0112098	0.392471	CBR1	-0.70422	0.00813205	0.275087	ODAD2	-0.696241	0.0148287	0.568119	LYZ	-1.30616	8.26e-07	1.45e-05
KIF4A	-1.1725	0.0191792	0.232366	CRIP2	-0.548455	0.0256	0.481889	FMC1	-0.704184	0.0152612	0.366509	KCNA2	-0.693544	0.007596	0.451045	FOS	-1.30602	4.25e-08	2.08e-06
PRKX	-1.17233	0.0324132	0.247475	MRLN	-0.54831	0.00550748	0.322304	ALK	-0.703841	0.00280497	0.166491	VTCN1	-0.6935	0.0395434	0.748019	TUBB1	-1.30595	4.74e-06	5e-05
ETNPPL	-1.16586	0.00729104	0.230417	C12orf57	-0.545294	0.0448021	0.543662	SMIM4	-0.703706	0.000184267	0.031277	H2AC20	-0.693411	0.0493686	0.771634	CTD-2574D22.3	-1.30574	0.000941446	0.00293501
ABT1	-1.16499	0.0320918	0.247475	ID3	-0.544692	0.0372297	0.527039	CABP1	-0.703584	0.0149165	0.364294	SHC3	-0.69202	0.00877695	0.469737	IGLL5	-1.30254	0.00281886	0.00721461
NR0B2	-1.1645	0.0101351	0.230417	MRPL24	-0.544681	0.00175244	0.241934	CYP2J2	-0.703156	0.0310486	0.478119	RAB6C	-0.689553	0.0311999	0.702222	S100A8	-1.30201	7.67e-06	7.07e-05
KBTBD11	-1.16331	0.0115704	0.230417	PSMA1	-0.540227	0.00486001	0.320706	RPS6KA6	-0.700977	0.0290949	0.468897	PROX2	-0.689553	0.0231391	0.636107	CTSS	-1.29789	6.02e-07	1.17e-05
ZNF484	-1.16305	0.0300494	0.245744	POLR1H	-0.539556	0.0365738	0.525637	AQP7	-0.700823	0.013272	0.344254	SRGAP2B	-0.688602	0.0066029	0.424472	SLC15A3	-1.29749	3.71e-07	8.42e-06
C3orf18	-1.1624	0.000214336	0.140521	PTMS	-0.538482	0.0486326	0.558175	ENPP5	-0.700723	0.0115161	0.324363	TNFSF18	-0.687932	0.0476102	0.764156	LTBR	-1.2947	4.95e-08	2.28e-06
HBE1	-1.1621	0.00101287	0.230417	FBXL15	-0.538386	0.0230198	0.470362	MTLN	-0.700112	0.000282652	0.0372113	PROX1	-0.686057	0.0147384	0.568119	SLC35D2	-1.29466	0.0076148	0.0166537
MYBPH	-1.16209	0.00861465	0.230417	CHCHD10	-0.53771	0.0318004	0.509474	DPT	-0.700011	0.0417051	0.523681	CPA5	-0.684576	0.0328539	0.718653	NEAT1	-1.29333	4.85e-07	1.01e-05
P2RY10	-1.16199	0.00609074	0.230417	SERGEF	-0.53621	0.0125847	0.404642	CLEC3B	-0.699986	0.0427168	0.527823	TCTE1	-0.683089	0.0106218	0.501296	CRIP1	-1.29241	5.1e-06	5.26e-05
KCNK3	-1.16128	0.00189755	0.230417	UXT	-0.536003	0.0259254	0.484693	COX6A2	-0.699823	0.0430692	0.5288	ADGRB3	-0.682367	0.0311251	0.702222	PF4	-1.2919	1.39e-05	0.000109105
TREM1	-1.16119	0.00552863	0.230417	FKBPL	-0.53573	0.0115003	0.39386	COX7C	-0.697369	1.67e-06	0.00230156	RCOR2	-0.681493	0.0150046	0.568119	PDF	-1.29113	8.52e-07	1.48e-05
ZNF141	-1.16022	0.00627395	0.230417	BORCS6	-0.535573	0.0017689	0.241934	DEFB1	-0.697038	0.0300451	0.475466	ESRRB	-0.680757	0.00215709	0.28621	TMEM203	-1.291	1.51e-07	4.77e-06
PAEP	-1.15982	0.000516141	0.203689	SQOR	-0.534269	0.0215753	0.461268	ZNF428	-0.696326	0.00723531	0.259746	FBXO15	-0.677537	0.0042925	0.355114	RP11-452L6.5	-1.29075	4.05e-06	4.48e-05
RNF5	-1.15954	0.0174645	0.232147	FAM50A	-0.532719	0.00825829	0.353418	ODAPH	-0.696241	0.0210885	0.413083	HOXA7	-0.676451	0.0033405	0.316856	Telomerase-vert	-1.29058	1.93e-07	5.66e-06
SOAT2	-1.15951	0.00193918	0.230417	FNTB	-0.531943	0.00141552	0.241934	MPC2	-0.695125	7.12e-06	0.00584286	BICD1	-0.675952	0.0494535	0.772337	AP1S2	-1.28868	1.73e-06	2.46e-05
KRTAP9-9	-1.15769	0.0316331	0.247475	EGFL7	-0.530974	0.0237873	0.473865	PIH1D2	-0.691914	0.00461458	0.21506	PNMA8A	-0.675496	0.0466798	0.760956	CDKN1A	-1.28844	1.14e-07	3.9e-06
VGLL3	-1.15726	0.0180753	0.232272	SLC29A3	-0.530482	0.0461412	0.550112	PPP1R16A	-0.691749	0.0109979	0.313416	OR1L8	-0.674593	0.00125938	0.232086	RP11-524F11.6	-1.28753	0.00446801	0.0106205
DLD	-1.15573	0.027172	0.24133	CCDC124	-0.529903	0.00652354	0.338795	PLP1	-0.687019	0.0416207	0.523531	ATAD2	-0.672057	0.00610505	0.407776	GFER	-1.28698	4.37e-08	2.11e-06
C2orf49	-1.15533	0.0021411	0.230417	BAX	-0.528809	0.0400937	0.532957	TIMP4	-0.684331	0.0439598	0.534464	TNNC1	-0.671613	0.0135601	0.558173	TRAPPC3	-1.28542	6.76e-07	1.26e-05
TCF21	-1.15529	0.0125708	0.231696	MICOS13	-0.528779	0.00797844	0.353418	LIPE	-0.682782	0.0252597	0.444559	TNNT1	-0.669069	0.010472	0.498323	AC068580.6	-1.28465	0.000101721	0.000493906
PLEKHB1	-1.15527	0.0130801	0.232147	LENG9	-0.527609	0.0475519	0.55406	TMEM120A	-0.681544	2.48e-05	0.00968599	CHST9	-0.66779	0.0108315	0.502603	LAMTOR4	-1.28446	5.27e-09	5.66e-07
BCL2A1	-1.15477	0.030123	0.245744	SMIM26	-0.525466	0.0116326	0.396985	RAB7B	-0.681136	0.0029826	0.168752	ARHGAP24	-0.667039	0.00641711	0.416681	ARF3	-1.28413	4.88e-08	2.26e-06
STEAP1B	-1.15254	0.00139416	0.230417	MIEN1	-0.524698	0.0199237	0.451663	NECAB2	-0.681057	0.0304747	0.476432	GK	-0.666371	0.0356103	0.730374	C16orf91	-1.28386	9.1e-07	1.55e-05
PKD1P1	-1.15145	0.0152113	0.232147	AURKAIP1	-0.524688	0.00409342	0.305585	PLIN5	-0.681006	0.0119988	0.328861	ZNF391	-0.665931	0.0282928	0.686507	PPIB	-1.28329	1.61e-05	0.000122408
ZIC4	-1.15102	0.00550009	0.230417	PRPF31	-0.522987	0.0245752	0.476483	NOX1	-0.679921	0.0497427	0.562549	AURKA	-0.66512	0.0139599	0.558173	SLC66A2	-1.2829	1.58e-07	4.92e-06
PRMT8	-1.15099	0.0327503	0.247475	ACOXL	-0.522297	0.0331722	0.515154	GNG7	-0.676471	0.00719266	0.259459	EPB41L4B	-0.664645	0.0160099	0.572434	ZNF784	-1.28249	3.75e-06	4.23e-05
GSC2	-1.15092	0.0167107	0.232147	GPX4	-0.521968	0.0184023	0.437472	PIP5KL1	-0.676401	0.0400694	0.516551	PLXNA4	-0.66423	0.0447251	0.751242	EIF4EBP1	-1.28085	0.000315606	0.00120719
IGFBP2	-1.1499	0.0181529	0.232272	ELP5	-0.519779	0.000371267	0.233078	SLC25A34	-0.676184	0.0263745	0.450571	LRRC7	-0.663737	0.0238056	0.645772	B3GNT8	-1.28062	2.62e-08	1.52e-06
MAP3K1	-1.14863	0.0190474	0.232366	UQCC2	-0.517872	0.00274306	0.277992	RBM34	-0.676122	0.0452584	0.541978	TNNI1	-0.66358	0.0165058	0.572434	HEIH	-1.28053	0.000118625	0.000555906
ARHGEF4	-1.14707	0.0100626	0.230417	DCXR	-0.517152	0.00429881	0.308082	NUP210L	-0.675489	0.0212009	0.4137	LRRC63	-0.661441	0.0374099	0.732132	GBGT1	-1.2767	4.37e-06	4.74e-05
CBFA2T3	-1.14672	0.000329284	0.170139	ISOC2	-0.515493	0.00177987	0.241934	GOT1	-0.675092	4.66e-05	0.0136678	SOX30	-0.661441	0.00212241	0.28621	RP5-900K19.2	-1.27457	1.23e-05	0.000100229
CENPC	-1.1459	0.0198499	0.232366	EDF1	-0.514786	0.0207424	0.457047	ALG1L2	-0.673135	0.0436098	0.533195	PRTG	-0.659609	0.00598164	0.407776	FAAP20	-1.27449	1.87e-07	5.52e-06
DIO1	-1.1456	0.00587926	0.230417	LZTR1	-0.514574	0.0241718	0.474366	ATP5PD	-0.673027	2.99e-05	0.0106384	MYOM3	-0.658757	0.00329171	0.31532	EVI2B	-1.2736	1.7e-05	0.000127264
KANSL3	-1.144	0.00397282	0.230417	RRP7A	-0.514516	0.00614918	0.335174	MYOM3	-0.672274	0.00487819	0.218878	GDF11	-0.653683	0.0242924	0.651952	NCF1C	-1.27224	1.58e-05	0.000120737
C5orf30	-1.14362	0.038305	0.253166	TIMM13	-0.513355	0.00371331	0.297662	LRP1B	-0.670722	0.0104579	0.302484	DDAH1	-0.653237	0.00595482	0.407776	CAMK1	-1.27194	0.000293071	0.00113693
MCM10	-1.1426	0.02886	0.242883	HRAS	-0.513083	0.0462891	0.551196	FBXL22	-0.67064	0.038037	0.50865	GAB2	-0.651651	0.0196381	0.606145	TLNRD1	-1.26978	1.24e-08	9.37e-07
CACNA1E	-1.1403	0.0131452	0.232147	ARPC4	-0.51305	0.0376573	0.528377	MRPL12	-0.67048	0.0369246	0.503517	PKP2	-0.649602	0.045942	0.756576	EIF1	-1.26973	3.18e-07	7.68e-06
UCP3	-1.13975	0.0430854	0.255704	ASMT	-0.511441	0.0371144	0.527039	UQCRHL	-0.669831	6.95e-05	0.0170076	TBC1D8	-0.649372	0.002115	0.28621	SLC25A5	-1.26967	2.3e-07	6.26e-06
PCTP	-1.1377	0.0330632	0.247586	FUT1	-0.509971	0.0138119	0.410188	APLN	-0.669523	0.0310034	0.478119	FBXO36	-0.648864	0.0221701	0.626864	TST	-1.26895	1.18e-05	9.68e-05
PILRA	-1.13523	0.000594812	0.208003	NDUFA1	-0.508471	0.000299624	0.233078	COX7B	-0.668331	1.19e-07	0.000768579	CTH	-0.648598	0.0137418	0.558173	CLTA	-1.26754	7.38e-10	1.66e-07
UBL4A	-1.13511	0.0165975	0.232147	ZNF775	-0.507958	0.0272021	0.491386	GABRB2	-0.668216	0.0383683	0.510259	SRRM5	-0.647728	0.0357325	0.730485	GRN	-1.26753	1.73e-08	1.15e-06
GTF2A1	-1.13484	0.00126458	0.230417	PEDS1	-0.507566	0.0029086	0.277992	UQCC3	-0.668083	0.00768333	0.267368	PRR15	-0.647728	0.0297253	0.690498	COX8A	-1.26742	1.14e-06	1.85e-05
ST6GALNAC2	-1.13425	0.00207977	0.230417	CCDC195	-0.50736	0.0430573	0.540649	GABBR2	-0.667905	0.0459939	0.544693	DISC1	-0.64556	0.0019312	0.276882	VKORC1	-1.2673	7.5e-05	0.000389441
RAB25	-1.13344	0.0298374	0.245253	CDC20B	-0.506464	0.0382241	0.530069	C2orf74	-0.664557	0.041639	0.523531	SKIDA1	-0.645022	0.0421233	0.750335	NEK6	-1.26469	2.45e-06	3.12e-05
DUOX2	-1.13327	0.0165581	0.232147	ATOX1	-0.506311	0.0325786	0.511542	ATP5MG	-0.663117	7.68e-07	0.00175793	SLC35F1	-0.644432	0.00226021	0.290109	HDHD5	-1.26264	1.89e-07	5.58e-06
GSN-AS1	-1.1324	0.00328905	0.230417	CCDC12	-0.506033	0.0221968	0.461268	PTRHD1	-0.661473	0.000285616	0.0373424	LRRTM4	-0.644068	0.00741721	0.451045	SLC9A3R1-AS1	-1.26113	3.64e-07	8.33e-06
HESX1	-1.13164	0.00840076	0.230417	CCDC167	-0.505132	0.0160395	0.423415	DLGAP2	-0.661441	0.0241998	0.437631	MAPK4	-0.63536	0.010206	0.493717	TOR2A	-1.25972	9.23e-09	7.68e-07
SLC2A11	-1.12979	0.00445602	0.230417	CDK2AP2	-0.503538	0.025626	0.481889	CSDC2	-0.6613	0.0146925	0.361868	DHTKD1	-0.634495	0.00161151	0.249001	CDC34	-1.25894	8.53e-08	3.26e-06
IGFALS	-1.12889	0.0211684	0.234815	REX1BD	-0.502871	0.00825518	0.353418	P3H2	-0.659917	0.0359962	0.498853	HPGD	-0.632768	0.0289772	0.686507	RP1-37M3.8	-1.25869	7.16e-05	0.000376129
SMU1	-1.12826	0.0120935	0.230417	PSMC5	-0.502726	0.0124148	0.404642	COX4I1	-0.659099	0.000545943	0.0583646	PTGDR	-0.631138	0.0329914	0.718653	MIR4296	-1.25813	0.0087344	0.0186893
GIPC2	-1.12685	0.0352149	0.248988	MYL6	-0.501481	0.0364617	0.525637	TIMM8A	-0.658745	0.000715988	0.0696199	SPESP1	-0.631071	0.0321908	0.71593	ASGR2	-1.25789	4.3e-07	9.3e-06
ZNF273	-1.12521	0.00696897	0.230417	ZNF140	-0.501193	0.0143529	0.410188	HIGD1B	-0.658691	0.00479364	0.216722	PAQR9	-0.630839	0.0374907	0.732132	ALDH3B1	-1.25618	1.55e-07	4.86e-06
XCL1	-1.12183	0.00497571	0.230417	DDIT3	-0.501074	0.0277431	0.494241	CKMT2	-0.658103	0.000154234	0.0285978	STK31	-0.630735	0.0361962	0.730911	C7orf50	-1.25545	6.98e-09	6.42e-07
KCNA2	-1.12174	0.0113956	0.230417	DYNLL1	-0.500319	0.0239506	0.473865	MORN4	-0.657567	6.55e-05	0.0168384	NPNT	-0.629605	0.0327644	0.718653	NRGN	-1.25509	2.27e-05	0.000157312
LOC100287387	-1.1215	0.0266567	0.240749	FAU	-0.500282	0.0477427	0.55406	KHDC1	-0.656464	0.0318749	0.483213	GPR179	-0.629384	0.041839	0.750335	ZNF703	-1.25501	2.52e-09	3.49e-07
MYH13	-1.12121	0.0180307	0.232147	ATP1B4	0.501118	0.0488267	0.558999	NDUFA8	-0.655937	2.97e-06	0.00338414	NCEH1	-0.626713	0.0165313	0.572434	FAM174C	-1.25455	2.73e-07	6.92e-06
LRIG1	-1.12013	0.0465088	0.256381	ZNF254	0.50208	0.0306472	0.506044	FANK1	-0.655739	0.0354158	0.497058	SRGAP3	-0.625877	0.003534	0.322381	TMEM109	-1.25446	2.39e-08	1.42e-06
USP49	-1.11928	0.00932688	0.230417	ERC2	0.502945	0.0432317	0.540649	IRF6	-0.655263	0.0467982	0.548483	CCDC136	-0.624526	0.0241774	0.649854	ACRBP	-1.25293	2.49e-07	6.51e-06
KCNN1	-1.11905	0.00308906	0.230417	FAM131C	0.503841	0.0144748	0.410188	FAM177B	-0.651809	0.00636658	0.245895	MDH1	-0.623625	0.000367741	0.141307	RAB4B	-1.25161	0.0135449	0.0271635
CD207	-1.11859	0.00994719	0.230417	CCDC110	0.504757	0.00676275	0.342564	C12orf57	-0.651282	0.0117266	0.326959	NSG1	-0.622947	0.0191663	0.604178	NOTCH2NLB	-1.25053	0.0219447	0.0407618
PTRH2	-1.11846	0.0342764	0.247717	ASB5	0.50545	0.0215645	0.461268	PROCA1	-0.651125	0.0204351	0.408913	HSPB6	-0.621405	0.0202175	0.610075	S100A4	-1.25045	1.79e-06	2.51e-05
BRSK2	-1.11826	0.0462865	0.255988	KCNV2	0.508496	0.0103924	0.381582	NDUFA3	-0.649985	0.00219072	0.145672	FLRT2	-0.620619	0.00223786	0.290109	CPOX	-1.24868	2.56e-09	3.49e-07
BMPR1B	-1.11782	0.0233864	0.23776	TUBA3D	0.508496	0.036584	0.525637	ACAT1	-0.649682	0.000409997	0.0476266	SLC41A1	-0.617568	0.00289679	0.306022	CTD-2515O10.6	-1.24846	0.00287112	0.00732395
ERVK3-2	-1.117	0.0168308	0.232147	NEDD1	0.511254	0.0439347	0.541614	SLC25A33	-0.648891	0.0050833	0.22352	CKAP2	-0.614673	0.00570204	0.402681	ARHGAP30	-1.248	1.93e-09	2.97e-07
SPAG6	-1.11464	0.00466138	0.230417	INCENP	0.513269	0.0391678	0.532591	FAM83F	-0.648864	0.0093139	0.290483	KALRN	-0.614159	0.00899549	0.474285	FAM89B	-1.24662	1.11e-07	3.85e-06
FKTN	-1.11416	0.0179597	0.232147	KLHL41	0.514047	0.0186659	0.440518	PAQR4	-0.648512	0.00417948	0.205162	TSFM	-0.613847	0.0359506	0.730911	RTL8C	-1.24597	2.18e-05	0.000152382
OGFRL1	-1.11318	0.00485893	0.230417	OR2B11	0.51496	0.0227357	0.467361	UQCRH	-0.647434	8.18e-07	0.00175793	UBE2T	-0.613169	6.93e-05	0.0666532	VCAN	-1.24451	1.21e-07	4.05e-06
LRCH1	-1.11294	0.0117757	0.230417	CERS2	0.517797	0.0494169	0.559846	FNDC5	-0.64733	0.00322574	0.179147	DNAH8	-0.612337	0.0381524	0.736041	TNFAIP2	-1.24433	3.35e-08	1.78e-06
APPL1	-1.11281	0.0379712	0.253048	PHF7	0.51925	0.0322427	0.511309	GFAP	-0.645345	0.0391753	0.515017	PHF7	-0.612292	0.00272931	0.29855	TELO2	-1.24414	7.97e-09	7.07e-07
CUL9	-1.11213	0.000476454	0.203689	LMTK2	0.520284	0.0215509	0.461268	TIMM8B	-0.644391	0.000604353	0.0629293	SACS	-0.610311	0.00596919	0.407776	MAPKAPK3	-1.24313	1.11e-06	1.81e-05
HIST1H2BG	-1.11159	0.0109645	0.230417	TUT4	0.522213	0.0272994	0.491386	PDE6A	-0.643634	0.0438176	0.534455	ZNF699	-0.608007	0.0197819	0.608343	PANO1	-1.24173	0.00111983	0.00338643
PRM2	-1.11111	0.0146974	0.232147	REV1	0.524592	0.014522	0.410188	RBP1	-0.642897	0.0334269	0.486067	OSGIN2	-0.607653	0.00325192	0.315022	PLAAT3	-1.24067	0.00031292	0.00119884
C4BPB	-1.11065	0.00377203	0.230417	MYSM1	0.524942	0.0315	0.508361	STIMATE	-0.642481	0.0320244	0.483497	PPFIA4	-0.607134	0.00275748	0.29855	IER5	-1.2399	6.33e-10	1.5e-07
C1orf109	-1.10962	0.0162075	0.232147	PGR	0.526451	0.0363027	0.524876	ROMO1	-0.64189	0.00628748	0.245895	INPP4B	-0.60499	0.0165732	0.572434	CDIPT	-1.23982	8.43e-09	7.3e-07
PGAM2	-1.10932	0.00269944	0.230417	ATP8B1	0.527887	0.0395166	0.532591	SPTY2D1OS	-0.641307	0.0217193	0.417812	C14orf132	-0.604616	0.0303912	0.694297	MIR1301	-1.23872	0.00981173	0.0206393
HEXA-AS1	-1.10883	0.0317741	0.247475	TXNDC16	0.529406	0.0321983	0.511105	DCDC1	-0.640689	0.008228	0.275087	ACADSB	-0.604369	0.00640034	0.416681	RHOG	-1.23843	8.97e-07	1.54e-05
MRPL34	-1.10795	0.00581598	0.230417	GPSM2	0.532933	0.0361997	0.524692	NDUFS5	-0.640125	0.000611433	0.0629321	CHD5	-0.602705	0.0486582	0.769858	TNFRSF13C	-1.23817	2.84e-06	3.48e-05
CCKAR	-1.10763	0.000943659	0.230417	CCSAP	0.534709	0.00333958	0.28978	NDUFA9	-0.639745	0.000743052	0.0718903	IGSF11	-0.598249	0.0460256	0.756836	PGRMC1	-1.23795	2.63e-06	3.29e-05
CASC1	-1.10756	0.0475864	0.256547	TNR	0.535022	0.0310864	0.507595	MRPS28	-0.639681	0.00240994	0.152893	CSMD3	-0.597564	0.0147474	0.568119	PLAGL2	-1.23749	1.58e-07	4.93e-06
RPS4XP3	-1.10664	0.0265185	0.240546	PER2	0.538263	0.0355842	0.524558	BSCL2	-0.638482	0.0438752	0.534455	FAM216B	-0.597564	0.0363071	0.730911	SZRD1	-1.23653	2.01e-09	2.98e-07
TGM3	-1.10652	0.00870895	0.230417	ZIK1	0.538811	0.0458443	0.548622	NDUFB3	-0.638106	5.15e-07	0.00166057	NNT	-0.597074	0.00665092	0.426143	CEBPB	-1.23628	4.34e-07	9.32e-06
CRTAM	-1.10554	0.0313168	0.246701	RIF1	0.539427	0.0191769	0.444398	TMEM141	-0.637339	0.00980117	0.296796	C5orf34	-0.597003	0.0192916	0.604178	RPS3	-1.23604	9.01e-08	3.37e-06
RAB11B	-1.10526	0.0373446	0.252485	EREG	0.540689	0.0233102	0.473362	ECH1	-0.637037	0.00525951	0.225684	NUP62CL	-0.596241	0.0324725	0.718106	UBXN6	-1.23604	9.14e-09	7.68e-07
RPL39L	-1.10314	0.00756585	0.230417	IRS1	0.543848	0.0357269	0.524558	TOGARAM2	-0.636743	0.0467926	0.548483	FER1L6	-0.594209	0.0209357	0.617618	ADGRE1	-1.23486	7.98e-07	1.41e-05
PRKAG1	-1.10208	0.0128067	0.232147	GASK1B	0.548081	0.0403621	0.533367	ATP5MK	-0.635207	5.55e-05	0.0155741	SYT5	-0.593634	0.0191803	0.604178	MRPL57	-1.23476	2.48e-06	3.15e-05
UGT2A1	-1.10199	0.0113298	0.230417	KITLG	0.54815	0.0281528	0.494401	NAGS	-0.635137	0.0446228	0.536973	LDHD	-0.59184	0.0223681	0.62728	TMEM134	-1.2342	2.36e-08	1.41e-06
CYCS	-1.10086	0.0101719	0.230417	SNX14	0.54972	0.0298665	0.501395	ZNF541	-0.634684	0.0393159	0.515211	ARL2BP	-0.590689	0.0368639	0.732132	TNFRSF1B	-1.23391	4.41e-08	2.12e-06
KCNV2	-1.09958	0.0200164	0.232366	PTPRS	0.549945	0.027137	0.491386	PANK1	-0.634205	0.00833985	0.277622	ACSS1	-0.590686	0.0043341	0.355114	DOK2	-1.23338	2.3e-08	1.38e-06
CCDC170	-1.09831	0.00853596	0.230417	NEK4	0.550659	0.038552	0.530723	SWSAP1	-0.631969	0.00969124	0.295127	CCDC152	-0.59045	0.0368446	0.732132	DRAP1	-1.23308	4.72e-07	9.85e-06
CAPN9	-1.09795	0.0102766	0.230417	JAK2	0.551846	0.0234882	0.473362	MDH1	-0.631489	0.000487734	0.053982	AIG1	-0.590148	5.72e-05	0.0666532	ETFB	-1.233	4.57e-06	4.89e-05
PEG10	-1.09751	0.00217763	0.230417	HMGCS1	0.556301	0.0288383	0.496178	VPREB3	-0.631057	0.0348211	0.494649	SERTAD4	-0.58787	0.0449205	0.751588	TMUB1	-1.23269	5.02e-06	5.2e-05
TMPRSS3	-1.09748	0.00326513	0.230417	DIPK1C	0.557586	0.0283203	0.494401	SLC25A18	-0.630941	0.00488302	0.218878	MSANTD1	-0.587099	0.0380758	0.735295	TNFRSF18	-1.23224	6.98e-07	1.29e-05
CBR1	-1.09732	0.0303027	0.245974	CCDC85C	0.557616	0.0156088	0.421103	CYP11A1	-0.63018	0.0472224	0.549488	TINCR	-0.58341	0.0454882	0.754886	FAM110A	-1.23184	1.06e-08	8.53e-07
GPR110	-1.09578	0.026702	0.240749	TAS2R14	0.557854	0.0392243	0.532591	GDF11	-0.628566	0.0268365	0.452925	PLN	-0.582199	0.0407764	0.749331	SULF2	-1.23173	9.61e-08	3.51e-06
XCR1	-1.09557	0.00888801	0.230417	CDH13	0.561	0.0475991	0.55406	H2BC8	-0.62608	0.0386875	0.512436	ZNF774	-0.580093	0.00759899	0.451045	SLC1A5	-1.23071	6.35e-09	6.21e-07
CLEC11A	-1.09414	8.62e-05	0.0958579	MYRIP	0.563168	0.0487376	0.558692	STYXL1	-0.625754	0.00657504	0.24864	CTNND2	-0.579248	0.0331013	0.718653	GP9	-1.23054	3.04e-05	0.000194082
DEXI	-1.09301	0.0147971	0.232147	RASA1	0.563391	0.0432418	0.540649	NDUFS8	-0.62451	0.000404425	0.047428	MSI1	-0.578112	0.00289603	0.306022	CLU	-1.22992	5.97e-06	5.86e-05
TMOD2	-1.09282	0.0253566	0.239676	PLXNC1	0.563664	0.0356164	0.524558	GJA5	-0.623642	0.047146	0.549488	FAM163B	-0.578112	0.0455301	0.754934	MT-CO3	-1.22967	0.000556148	0.00190743
CPN2	-1.09141	0.00446343	0.230417	SLC1A1	0.56674	0.00464907	0.318333	LYNX1	-0.620637	0.00652946	0.248222	NUDT6	-0.576898	0.00451542	0.362396	PPP1R9B	-1.22856	1.06e-08	8.53e-07
DNAJC22	-1.09073	0.0094436	0.230417	TNFAIP3	0.567785	0.0145439	0.410188	COPS9	-0.619795	0.0021225	0.142605	RAB7B	-0.57434	0.0152853	0.569884	AP5B1	-1.22803	3.07e-08	1.7e-06
PGBD5	-1.09035	0.01931	0.232366	ADORA2A	0.573457	0.0457762	0.548622	ZNF233	-0.619661	0.0261116	0.448642	HOXD4	-0.573831	0.0125721	0.538207	PLP2	-1.22784	2.29e-07	6.25e-06
MMP20	-1.08968	0.00918995	0.230417	ABRAXAS1	0.574522	0.0103626	0.381582	GALNT17	-0.61911	0.0460046	0.544693	FABP3	-0.573119	0.0290146	0.686507	CTU1	-1.22781	2.47e-07	6.48e-06
FOCAD	-1.08963	0.0183536	0.232366	SLC25A21	0.57662	0.0319921	0.511068	SHF	-0.618657	0.00118924	0.0952368	ADAMTSL4	-0.570807	0.0144749	0.566984	MAFB	-1.22756	1.29e-06	2e-05
ARHGAP28	-1.08962	0.0011652	0.230417	IL1RAPL1	0.577537	0.0298743	0.501395	GCDH	-0.618138	1.49e-05	0.00755396	FGD6	-0.570091	0.027627	0.686242	NDUFB10	-1.22687	7.8e-05	0.000401448
ANKRD34C	-1.08961	0.0365375	0.2512	RASSF9	0.57873	0.0425047	0.540419	NDUFS4	-0.617309	3.26e-06	0.00350114	RGS3	-0.570063	0.0147869	0.568119	RP11-347I19.8	-1.22561	0.000322033	0.0012244
ZBTB7B	-1.08955	0.0146679	0.232147	IPPK	0.579503	0.0387238	0.531423	LINGO1	-0.617179	0.028846	0.468897	COLGALT2	-0.569328	0.00962426	0.479973	KLF4	-1.22485	6.1e-08	2.66e-06
ERO1LB	-1.08798	0.0150805	0.232147	DAAM2	0.581813	0.0331484	0.515154	COX5A	-0.616559	2.63e-06	0.00318413	ALB	-0.566993	0.0286816	0.686507	AC006942.4	-1.22448	3.3e-05	0.000206472
KCNA5	-1.08741	0.00102451	0.230417	RP1L1	0.582193	0.0156913	0.421103	NENF	-0.616501	0.00747988	0.26368	BCKDHB	-0.564318	1.8e-05	0.0645746	ITM2B	-1.22385	2.52e-06	3.18e-05
TOP2A	-1.08708	0.00727407	0.230417	KDR	0.585013	0.0108128	0.385858	NES	-0.61579	0.0308346	0.478085	FNDC5	-0.563584	0.00821772	0.462207	LAPTM5	-1.22352	1.93e-07	5.66e-06
PTGER2	-1.08673	0.00467226	0.230417	CCDC68	0.585441	0.0468685	0.553666	ZNF763	-0.611471	0.0127731	0.336407	HADHB	-0.563211	0.00240941	0.297571	TRIM14	-1.22313	1.26e-08	9.39e-07
LINC00675	-1.0841	0.0103357	0.230417	LRRTM4	0.586176	0.0227521	0.467361	NDUFS6	-0.608926	0.00114861	0.093779	FBXO24	-0.562016	0.0329934	0.718653	RAB3D	-1.22242	8.71e-06	7.76e-05
SPAG5	-1.08399	0.0211693	0.234815	DOP1A	0.587743	0.0282412	0.494401	NDUFB7	-0.608838	0.00417445	0.205162	ATP2A2	-0.560066	0.0344231	0.719411	AC093162.5	-1.22207	2.22e-06	2.93e-05
ADARB2	-1.0838	0.0120821	0.230417	CHRM5	0.587744	0.00492565	0.320706	REXO5	-0.608372	0.0173841	0.385318	PRICKLE1	-0.559314	0.0262264	0.6722	RP11-667F14.1	-1.22056	0.00206644	0.00557537
ABLIM3	-1.08305	0.0134789	0.232147	F3	0.587894	0.0325214	0.511542	ATP5MC3	-0.607254	8.7e-06	0.00584286	ZNF233	-0.558593	0.0403352	0.749331	DDX17	-1.22043	6.75e-06	6.44e-05
CCDC19	-1.08262	0.00574729	0.230417	NR2C2	0.588828	0.049269	0.559026	SIRT4	-0.606904	0.000270893	0.0371181	ASIC4	-0.558496	0.0263209	0.6722	SNN	-1.22026	5.29e-06	5.39e-05
MAGEA2	-1.0821	0.0492528	0.257818	CEBPZ	0.590434	0.0223065	0.461268	MLXIPL	-0.606883	0.0290035	0.468897	CNKSR2	-0.556909	0.0449134	0.751588	POLR2L	-1.21964	6.63e-05	0.00035486
CEP192	-1.08201	0.0122424	0.230417	LRRC63	0.590689	0.0492696	0.559026	EGLN3	-0.606468	0.0443587	0.535613	SV2B	-0.554363	0.0274793	0.685922	RP3-508I15.14	-1.21944	8.76e-05	0.000441175
SERPINA10	-1.08184	0.00399049	0.230417	RND3	0.598223	0.0431634	0.540649	CCDC136	-0.604312	0.0320551	0.483497	FAM83F	-0.553841	0.0127918	0.544005	AGPAT3	-1.21735	1.85e-07	5.47e-06
GPATCH1	-1.08054	0.0300928	0.245744	KANSL1L	0.598574	0.0435758	0.541549	ELP5	-0.603491	0.000155182	0.0285978	TMEM47	-0.553387	0.00539777	0.391527	JMJD1C-AS1	-1.21725	0.00126641	0.00374335
FOLH1	-1.08018	0.00136993	0.230417	ELF1	0.599009	0.0250939	0.479992	BCAT2	-0.601937	0.000163879	0.0293778	LRRC39	-0.553163	0.0118564	0.527407	NME2	-1.21624	1.53e-06	2.25e-05
SPRR1B	-1.07868	0.00152341	0.230417	GK	0.606534	0.0250316	0.479992	NANOS3	-0.600509	0.0377304	0.507002	SLC38A11	-0.55314	0.0498511	0.77269	TIMP1	-1.21342	3.05e-06	3.67e-05
IGK	-1.0778	0.0162621	0.232147	RBL2	0.617201	0.0470217	0.553678	KTI12	-0.59827	0.0398737	0.516091	PPM1H	-0.552622	0.0201803	0.610075	TMEM9B	-1.21301	2.31e-09	3.32e-07
WDR12	-1.07757	0.00634686	0.230417	RHPN2	0.617262	0.0287865	0.496178	DIO2	-0.598211	0.0495187	0.561609	PPT2-EGFL8	-0.55	0.0172443	0.581474	RP11-352G9.2	-1.21261	0.000666996	0.0022182
SMAGP	-1.07513	0.0157076	0.232147	HFM1	0.617618	0.00376885	0.297662	HPGDS	-0.597104	0.0342815	0.491224	TENM3	-0.549785	0.0169327	0.57482	OGFR	-1.21227	2.56e-09	3.49e-07
CCBL2	-1.0741	0.00816545	0.230417	AUTS2	0.618286	0.0058746	0.330446	MRPL14	-0.595351	0.00723036	0.259746	ANGPT1	-0.548273	0.0209085	0.617618	BLOC1S3	-1.21185	3.54e-07	8.16e-06
WIPI1	-1.07347	0.0193409	0.232366	F11	0.619937	0.0288475	0.496178	TCAP	-0.594534	0.0327195	0.484055	MOBP	-0.545345	0.033954	0.718653	AGTRAP	-1.21122	2.09e-06	2.8e-05
MMP13	-1.07297	0.00498515	0.230417	DCLK3	0.622082	0.0127865	0.404941	PHPT1	-0.593754	0.00222065	0.146654	SLC25A35	-0.543751	0.0153604	0.571586	SERPINB1	-1.21097	2.02e-06	2.74e-05
IMPA2	-1.07258	0.0196954	0.232366	C5orf34	0.622187	0.0358632	0.524692	MCRIP2	-0.592857	0.00296462	0.168752	ACADM	-0.543466	0.0129409	0.549137	RAB5C	-1.21032	0.000538121	0.00185573
PPP1R26	-1.07242	0.0049397	0.230417	UBE2E1	0.626046	0.0219102	0.461268	NDUFA4	-0.592612	3e-05	0.0106384	CFL2	-0.54227	0.00857436	0.466935	FCGR1A	-1.21016	1.82e-05	0.000133879
SPG20	-1.07239	0.0159572	0.232147	CDK1	0.628038	0.0372546	0.527039	GGT1	-0.591288	0.0490818	0.558324	PACRG	-0.538741	0.011666	0.522836	TMEM164	-1.2098	9.5e-07	1.6e-05
DIRAS3	-1.07217	0.0256157	0.239676	SLC6A1	0.628926	0.0404798	0.533367	ADI1	-0.589851	4.51e-05	0.0134151	ABLIM1	-0.53793	0.0370905	0.732132	TPGS1	-1.20966	0.000129541	0.000595828
PLAC1	-1.07037	0.00243959	0.230417	GREB1	0.631348	0.0486637	0.558175	NDUFAB1	-0.588041	3.48e-06	0.00354114	FAM71D	-0.537744	0.00670968	0.428489	ADCK2	-1.20965	1.17e-10	5.66e-08
COPS5	-1.07003	0.0242829	0.238407	RNF152	0.631396	0.0433485	0.540649	ZCCHC12	-0.587744	0.00325327	0.179147	FRAS1	-0.535303	0.0314341	0.705626	UNC119	-1.20908	8.96e-08	3.36e-06
PRR34	-1.06873	0.00496143	0.230417	MRPS24	0.63238	0.0467974	0.553322	ECI2	-0.586591	0.00295001	0.168752	NDUFA9	-0.535008	0.00869645	0.467873	GAS7	-1.20908	3.32e-07	7.88e-06
SH3BP4	-1.06804	0.0102955	0.230417	BEND2	0.633089	0.0404214	0.533367	HSPB6	-0.585754	0.0423967	0.52622	TMEM120A	-0.534711	0.000168802	0.0945771	RARA	-1.20854	3.51e-08	1.83e-06
HK2	-1.06795	0.0334046	0.247586	CCDC171	0.633688	0.0120858	0.40145	ACAA2	-0.585601	4.01e-05	0.012729	HMG20A	-0.533292	0.0436619	0.750335	CCR1	-1.20824	5.52e-06	5.56e-05
YIPF4	-1.06785	0.00931597	0.230417	ASAH2	0.633843	0.0417432	0.53908	NDUFA6	-0.585485	1.2e-06	0.00192636	KDR	-0.532301	0.020171	0.610075	RP11-596C23.6	-1.20757	0.00648603	0.0145709
HCRTR2	-1.06753	0.019091	0.232366	GREB1L	0.635449	0.00114643	0.241123	GCAT	-0.585274	0.000282691	0.0372113	TPPP3	-0.531545	0.0355005	0.730374	RDH5	-1.2071	0.000792896	0.00255424
MRPL15	-1.06626	0.00984795	0.230417	IDS	0.636221	0.013671	0.410188	ZSWIM3	-0.58524	0.00325891	0.179147	PPARA	-0.528613	0.0249079	0.658426	UVSSA	-1.20604	3.81e-07	8.55e-06
NUDT7	-1.06602	0.0318367	0.247475	STK32A	0.640449	0.0287008	0.496178	UBE2T	-0.583598	0.00520442	0.225292	ZNF223	-0.528433	0.0361263	0.730911	ANP32B	-1.20506	5.94e-10	1.47e-07
GSTZ1	-1.06345	0.0117134	0.230417	HEPHL1	0.645345	0.0240278	0.473865	ACOX2	-0.583526	0.0206566	0.410894	NKX6-3	-0.528112	0.0155261	0.571621	ORAI3	-1.20442	2.85e-07	7.12e-06
GRIN2D	-1.06288	0.00953774	0.230417	ZNF556	0.652783	0.0339373	0.520165	PCYT2	-0.582875	0.000766695	0.0734433	BBS2	-0.527033	0.0403541	0.749331	MTDH	-1.20415	4.78e-09	5.18e-07
ARNTL	-1.06235	0.0184889	0.232366	UHRF1	0.653458	0.0306852	0.506044	NAT8L	-0.582715	0.042355	0.52622	GOT1	-0.52678	0.00470825	0.364419	XYLT1	-1.20407	0.000296099	0.00114694
BMX	-1.06201	0.000820363	0.227289	MCM3AP	0.654039	0.0401302	0.532957	PGBD5	-0.581071	0.00987165	0.297997	SLC14A1	-0.526701	0.0388356	0.743292	RP11-16B9.3	-1.20358	6.2e-05	0.000336669
PHC3	-1.0612	0.00365208	0.230417	SGK1	0.654806	0.0429857	0.540649	NDUFB5	-0.580429	7.3e-05	0.0170076	TNFSF13	-0.525652	0.00934421	0.478641	CORO1B	-1.20358	2.5e-08	1.47e-06
PGGT1B	-1.06057	0.0183222	0.232366	ADCY1	0.654832	0.0088562	0.364612	MSRB2	-0.579943	0.00178142	0.124893	ZCCHC12	-0.524593	0.0137896	0.558173	C15orf39	-1.20341	1.1e-08	8.78e-07
INSIG2	-1.06032	0.0459851	0.255988	SEMA6D	0.655721	0.0256775	0.482387	MOV10L1	-0.579248	0.0191103	0.39788	EXOC6	-0.524163	0.00152831	0.247123	NDUFS7	-1.20316	2.2e-07	6.12e-06
TERT	-1.05989	0.00276154	0.230417	BBS2	0.65782	0.04053	0.533367	RCAN2	-0.578304	0.0203508	0.408493	ETFDH	-0.524094	0.00243849	0.297571	RP11-228B15.6	-1.20313	6.71e-05	0.00035789
FGF9	-1.05957	0.00725605	0.230417	RINT1	0.664359	0.0361473	0.524692	GGCT	-0.575282	0.0081875	0.275087	ATP6V1G2	-0.522075	0.0456677	0.755919	QSOX2	-1.20274	1.77e-06	2.49e-05
KCNJ8	-1.05947	0.00384315	0.230417	TNKS2	0.664675	0.0184091	0.437472	ASIC3	-0.575254	0.0021612	0.144204	GREB1L	-0.521867	0.0165125	0.572434	FCGRT	-1.20268	2.51e-07	6.55e-06
CENPI	-1.05939	0.00400647	0.230417	NOX5	0.669937	0.0376657	0.528377	SLC25A42	-0.574916	0.000793409	0.0750107	MTHFD2L	-0.519696	7.06e-06	0.0645746	APOBR	-1.20225	3.74e-07	8.44e-06
CASD1	-1.05802	0.0492362	0.257818	ARL2BP	0.669937	0.0139762	0.410188	SDHAF2	-0.57433	0.0360411	0.498853	HIF3A	-0.518869	0.00465261	0.363882	MSRB1	-1.20161	7.95e-06	7.26e-05
PRAF2	-1.05763	0.0398724	0.25404	KCNA2	0.67217	0.00761348	0.350362	VAMP5	-0.574047	0.00732655	0.261489	APBB2	-0.516452	0.00557925	0.396906	CCDC134	-1.20082	5.18e-07	1.06e-05
PRO2012	-1.05739	0.00217078	0.230417	VWA3B	0.673623	0.0498861	0.562329	ABHD14A	-0.571422	0.0219588	0.419451	POU2F3	-0.516096	0.0442803	0.750335	TTYH3	-1.19992	2e-08	1.27e-06
FAM149A	-1.0573	0.00933446	0.230417	NIBAN1	0.673908	0.0137321	0.410188	DMPK	-0.570678	0.0103737	0.302306	LRRC25	-0.515651	0.0341442	0.718686	CYC1	-1.19977	6.26e-07	1.19e-05
HIST1H2BN	-1.05729	0.0162011	0.232147	STAG1	0.676084	0.0262461	0.485992	KLHDC8A	-0.569937	0.0101707	0.301183	TECTA	-0.514852	0.036694	0.732132	FTH1	-1.1997	2.91e-06	3.54e-05
HIRA	-1.05709	0.0193275	0.232366	DNAJC14	0.67732	0.0326223	0.511542	NDUFC1	-0.56976	0.000206358	0.0335548	PAQR8	-0.513067	0.043334	0.750335	ATP5MC2	-1.19878	2.08e-06	2.79e-05
HEBP1	-1.05687	0.0107219	0.230417	ERCC5	0.678442	0.0137839	0.410188	ANKRD31	-0.569616	0.0127164	0.336407	PSPH	-0.512721	0.000734418	0.190572	GNAI2	-1.19806	4.96e-07	1.02e-05
MC5R	-1.05686	0.00326464	0.230417	GRIP1	0.687699	0.0244302	0.475578	CYB5R1	-0.568435	0.00201554	0.1383	DQX1	-0.509984	0.0168788	0.573999	GABARAP	-1.19805	9.48e-07	1.6e-05
LOC102723479	-1.0566	0.00962689	0.230417	COL21A1	0.691457	0.0245351	0.476483	NAA38	-0.568001	0.00513298	0.223701	CHRM5	-0.508496	0.0300198	0.692703	UICLM	-1.19742	0.00147065	0.00422389
YIPF3	-1.05659	0.0311102	0.246291	FRMPD4	0.699931	0.0457839	0.548622	TCEAL7	-0.567308	0.0477622	0.550774	GUCY1A1	-0.507423	0.0278906	0.686507	PLXNB2	-1.19732	4.32e-08	2.1e-06
HMGCS1	-1.05655	0.00816048	0.230417	HECTD2	0.702533	0.00207614	0.249524	KRTCAP2	-0.566897	0.0210817	0.413083	OSBPL11	-0.506893	0.0238642	0.645834	LTA4H	-1.19625	3.17e-07	7.67e-06
TMEM156	-1.05649	0.0433072	0.255704	SCART1	0.703439	0.0074645	0.348312	HMGN5	-0.566611	0.00645901	0.247489	ASS1	-0.505633	0.0218637	0.623987	SMARCD3	-1.19535	2e-06	2.71e-05
HYAL1	-1.05593	0.0187083	0.232366	POLK	0.705382	0.0381756	0.530069	LAMTOR5	-0.566164	9.66e-05	0.0207789	SLC4A4	-0.504118	0.0198432	0.608343	DPYSL2	-1.19497	5.63e-08	2.5e-06
IVNS1ABP	-1.05503	0.00592039	0.230417	GRIN3A	0.709838	0.0356198	0.524558	PPT2-EGFL8	-0.566096	0.0220724	0.420789	CKMT2	-0.501827	0.0119875	0.527711	GAS2L1	-1.19311	5.47e-08	2.45e-06
ARFIP1	-1.05465	0.033219	0.247586	STRC	0.719937	0.0042072	0.306231	KRT16	-0.56496	0.0351521	0.49613	CERS3	0.5	0.0313827	0.705292	NOP14-AS1	-1.19292	0.00802837	0.0174176
MIR7109	-1.05412	0.00811653	0.230417	MEF2A	0.720307	0.0304381	0.506044	FTCDNL1	-0.564408	0.0066369	0.248783	ARHGAP45	0.50565	0.0395581	0.748019	RASSF2	-1.19287	1.51e-06	2.23e-05
MAFK	-1.05371	0.0146617	0.232147	FSCN2	0.721103	0.0234567	0.473362	ATP5IF1	-0.563619	0.000912252	0.0824863	KLHL30	0.527019	0.00073865	0.190572	ITGA2B	-1.19285	3.24e-06	3.83e-05
ITGA6	-1.05335	0.0387012	0.253166	RBM44	0.721121	0.0169059	0.430739	ARL2	-0.562323	0.0301978	0.476432	OLFM1	0.530123	0.0431929	0.750335	C1orf43	-1.19251	2.31e-06	3e-05
SH2D3C	-1.05277	0.0231656	0.23776	XRCC2	0.723662	0.0318459	0.509692	SDHA	-0.561418	0.00195059	0.1348	OGFOD2	0.533089	0.0117479	0.523782	RP11-517B11.4	-1.19151	0.00867941	0.018596
NEUROG2	-1.05248	0.00511988	0.230417	NUP62CL	0.728433	0.00449665	0.314029	SLIRP	-0.561107	0.00229574	0.14857	PLP2	0.540421	0.015947	0.572434	ZSCAN18	-1.19102	1.03e-07	3.66e-06
FA2H	-1.05159	0.017633	0.232147	CCDC116	0.729025	0.0341371	0.520481	TSGA10	-0.560319	0.033288	0.486067	TUBB4B	0.540462	0.0338805	0.718653	SRGN	-1.1895	8.46e-07	1.48e-05
PRKG1	-1.04961	0.0112907	0.230417	TPH1	0.729467	0.0148519	0.412402	HOXA5	-0.560046	0.0086684	0.283783	SMTNL2	0.542949	0.0277983	0.686507	PIK3CD-AS1	-1.18931	9.1e-07	1.55e-05
TBCAP2	-1.0484	0.0127528	0.232025	GIT2	0.733259	0.0321468	0.511105	DHRS4L2	-0.559819	0.0245539	0.440813	FOXD4L1	0.548864	0.016435	0.572434	TESC	-1.18822	2.43e-05	0.000165391
DIO3	-1.04822	0.0124264	0.23093	PTGDR	0.733444	0.0269022	0.48984	COMMD3	-0.558758	0.00802929	0.273922	SERTAD1	0.552869	0.0375183	0.732132	ZNF767P	-1.18773	0.000638339	0.00213753
PNMA3	-1.04808	0.00871443	0.230417	L3MBTL4	0.7337	0.0498763	0.562329	ECHS1	-0.558421	0.000278146	0.0371181	SMPD2	0.558356	0.0344551	0.719411	SDF4	-1.18649	7.33e-08	2.95e-06
HAVCR1	-1.04802	0.0152842	0.232147	FHOD3	0.737298	0.0188971	0.44304	SVBP	-0.557428	0.0149716	0.364294	TSPAN15	0.561959	0.0103104	0.497523	MNT	-1.18516	1.33e-06	2.05e-05
LOC100507388	-1.04768	0.00325527	0.230417	ZFYVE16	0.738897	0.0376827	0.528377	CPTP	-0.556809	0.0033131	0.180892	ECSCR	0.56496	0.0374901	0.732132	AMFR	-1.18432	2.06e-09	3.02e-07
LILRA4	-1.04659	0.00668098	0.230417	NLRP3	0.749771	0.0435509	0.541549	NEDD8	-0.554634	0.0136246	0.351985	CDCA7	0.566729	0.023176	0.636107	EMP3	-1.18422	5.75e-06	5.71e-05
CYC1	-1.04557	0.00929357	0.230417	KCP	0.749973	0.00779719	0.351692	TMEM86A	-0.554596	0.0115116	0.324363	PSENEN	0.569048	0.0263089	0.6722	FUT7	-1.18395	0.0207245	0.0388771
PIWIL1	-1.04531	0.00309772	0.230417	HBP1	0.750696	0.0223303	0.461268	MRPL33	-0.554034	9.06e-06	0.00584286	ZNF165	0.573721	0.0138835	0.558173	IER2	-1.18361	3.1e-08	1.7e-06
COTL1	-1.04438	0.00794884	0.230417	RAF1	0.751661	0.0378621	0.530069	CSMD3	-0.553841	0.00937875	0.290831	FAM237B	0.577216	0.0285094	0.686507	PTRHD1	-1.18355	7.06e-05	0.000371069
C9orf9	-1.04412	0.000860452	0.230417	MAP7	0.752589	0.00788722	0.35316	CD36	-0.553533	0.00797617	0.273763	MANEAL	0.579382	0.0280326	0.686507	ARHGDIA	-1.18181	1.41e-09	2.49e-07
NDUFB5	-1.04362	0.0228748	0.23776	RGPD3	0.754132	0.00933535	0.368062	ST3GAL6	-0.552878	0.0240347	0.436687	TAMALIN	0.583708	0.0162435	0.572434	RNASEH1	-1.18136	3.39e-05	0.00021046
WRAP73	-1.04337	0.0106203	0.230417	PTPRZ1	0.754655	0.0273964	0.491763	SLC25A4	-0.552027	0.00231105	0.149063	FUT1	0.584289	0.00532375	0.391527	BTF3	-1.18123	1.39e-06	2.1e-05
FAM49A	-1.04242	0.00134733	0.230417	NEK10	0.75659	0.0460762	0.549971	TMEM81	-0.551555	0.0144797	0.361868	SHISAL2B	0.590689	0.0377644	0.732308	NDUFS3	-1.18019	0.000564771	0.00193112
F2	-1.04177	0.00403525	0.230417	NOXRED1	0.757377	0.00989659	0.378435	MRPL54	-0.551026	0.0151285	0.364554	HES7	0.599185	0.0431097	0.750335	RBM42	-1.17938	1.08e-09	2.09e-07
MEGF8	-1.04153	0.00440875	0.230417	SLC23A1	0.757952	0.0223364	0.461268	NAA10	-0.549752	0.0355363	0.497058	CITED4	0.59963	0.0194188	0.604452	NCF1	-1.1788	3.98e-06	4.42e-05
IL10RA	-1.04091	0.00728452	0.230417	MTMR8	0.759071	0.0267419	0.489142	LSM4	-0.548724	0.00200224	0.137876	DPEP2	0.600104	0.0196723	0.606145	SH3TC1	-1.17849	4.16e-09	4.68e-07
LRMP	-1.04065	0.00663542	0.230417	HMG20A	0.760708	0.0189635	0.44304	FAM162A	-0.548511	3.11e-07	0.00150256	ETV2	0.602705	0.0201786	0.610075	DNAJC5	-1.17792	9.77e-07	1.63e-05
POU4F3	-1.03942	0.0359644	0.251143	DNAH12	0.760831	0.0356739	0.524558	KHK	-0.547746	0.0289544	0.468897	SLCO4A1	0.605223	0.0440602	0.750335	SLC39A3	-1.1776	3.11e-07	7.55e-06
PPP1R14B	-1.03936	0.000494233	0.203689	BAAT	0.761083	0.00881177	0.363703	MRPL34	-0.547388	0.000346337	0.0426855	SLC1A4	0.627306	0.00943163	0.478641	GNB2	-1.17677	4.81e-08	2.24e-06
LOC102723559	-1.03869	0.0242204	0.238092	VWA7	0.76625	0.00397491	0.30401	HAAO	-0.547171	0.0472125	0.549488	H2BC11	0.635031	0.0498402	0.77269	SNX20	-1.17675	1.33e-08	9.79e-07
CCDC69	-1.03859	0.000354651	0.170901	CDCP1	0.766525	0.0470633	0.553678	CD9	-0.546999	0.00511589	0.22352	TIGD3	0.636848	0.0261901	0.6722	ICAM3	-1.17631	0.00523967	0.0121771
VAV2	-1.03756	0.00134871	0.230417	NCAPH	0.766589	0.0201672	0.451976	CES1	-0.546869	0.0334307	0.486067	NRARP	0.645918	0.0340451	0.718653	LAT	-1.17614	0.00026528	0.00105119
SLA	-1.03737	0.0021041	0.230417	ENDOU	0.771358	0.0337119	0.520165	COX17	-0.546837	0.00211837	0.142605	UBALD2	0.652133	0.00308962	0.313006	PPTC7	-1.17503	1.03e-06	1.7e-05
TBR1	-1.03732	0.0125355	0.231661	LEKR1	0.774764	0.0369898	0.527039	UQCRFS1	-0.546003	1.91e-05	0.00839257	CDA	0.654461	0.0167039	0.572434	RASGRP4	-1.17435	1.64e-06	2.37e-05
FCN3	-1.03636	0.0022958	0.230417	KCNJ6	0.775325	0.0200717	0.451976	NRL	-0.545778	0.00919161	0.2892	RTN4RL1	0.659894	0.0192962	0.604178	CAPG	-1.17416	2.22e-06	2.93e-05
VPS13B	-1.03559	0.0111925	0.230417	SRGAP2B	0.778943	0.0201327	0.451976	TRPT1	-0.545043	0.0124219	0.335219	TNNI2	0.664052	0.0477615	0.764156	JUNB	-1.17408	4.6e-08	2.18e-06
PCCB	-1.0348	0.0489272	0.257476	DAGLA	0.778985	0.0357623	0.524558	GCSH	-0.543515	0.00601422	0.241442	NCF4	0.686183	0.0443694	0.750335	IGKC	-1.17383	0.00100875	0.00310638
SMR3A	-1.0347	0.0279612	0.241919	ANKRD36B	0.781332	0.0166257	0.429097	NDUFV1	-0.542784	0.00097299	0.0851916	LCN2	0.688078	0.0254934	0.667521	SDHAF1	-1.1737	3.69e-05	0.000224779
SPATA31A1	-1.03407	0.0294596	0.243845	HDHD2	0.783277	0.020298	0.451976	VEGFB	-0.541937	0.0142511	0.360469	ADAM8	0.690126	0.0360514	0.730911	NME3	-1.17293	4.29e-06	4.67e-05
CES1P1	-1.03396	0.0241886	0.238092	ZNF366	0.792366	0.025344	0.48079	MRLN	-0.541117	0.0181106	0.389377	NFKBID	0.691206	0.0406112	0.749331	SBNO2	-1.17261	0.000432323	0.00154626
IBTK	-1.03284	0.00351209	0.230417	ZNF66	0.795369	0.0285964	0.496178	DPYS	-0.540689	0.0226349	0.423448	TSPAN8	0.693425	0.0142322	0.560809	HLA-A	-1.17242	0.00207367	0.00559134
ZIC3	-1.03201	0.0336901	0.247717	SLAMF1	0.796205	0.0454114	0.546122	MLYCD	-0.540112	0.0101406	0.301183	ACKR1	0.694417	0.044151	0.750335	ENG	-1.17216	1.31e-07	4.29e-06
BDH1	-1.03148	0.0282043	0.241919	NAV3	0.79977	0.0230054	0.470362	KIF7	-0.539788	0.0196558	0.402902	NUAK2	0.696584	0.0493153	0.771634	MYG1	-1.17198	0.00076929	0.00249171
PCDH11X	-1.03069	0.00440423	0.230417	SLC28A1	0.801659	0.0419006	0.53908	APOO	-0.537856	4.31e-05	0.0130244	TRIM62	0.708667	0.0220753	0.626757	PTOV1	-1.17078	1.55e-07	4.86e-06
CCL27	-1.03053	0.036515	0.2512	ARFGEF3	0.80188	0.0292289	0.498128	POLR2L	-0.537549	0.0126939	0.336407	PITX1	0.712983	0.0339556	0.718653	S1PR4	-1.17057	5.25e-06	5.37e-05
MIR622	-1.03015	0.0153858	0.232147	TSTD2	0.804098	0.0340686	0.520305	HOXA9	-0.536958	0.00616153	0.244816	CASP5	0.713515	0.0332421	0.718653	PNPLA2	-1.16997	2.46e-09	3.46e-07
AK021933	-1.02949	0.0116787	0.230417	STARD4	0.804895	0.0278209	0.494401	CHCHD5	-0.535676	0.0127137	0.336407	FAM110A	0.724801	0.0364133	0.730911	ATP5MJ	-1.16909	4.28e-05	0.000252415
SNUPN	-1.02905	0.0169815	0.232147	SHPRH	0.805572	0.0450918	0.543969	C7orf50	-0.534956	0.0093595	0.2907	DEPDC1	0.734576	0.0125099	0.537927	CD300C	-1.16848	3.6e-05	0.000220231
GBAP1	-1.02867	0.00714742	0.230417	NCKAP5	0.8092	0.0437194	0.541595	ABHD1	-0.53361	0.0270282	0.453259	JTB	0.73581	0.0213225	0.620643	VIM	-1.1683	3.88e-07	8.64e-06
HELLS	-1.0285	0.00226607	0.230417	EPN2	0.814101	0.0373612	0.527039	ZNF544	-0.533426	0.00734567	0.261489	HES1	0.738436	0.00638839	0.416681	CALHM2	-1.16709	2.82e-07	7.09e-06
IRAK3	-1.02659	0.0201452	0.232383	SMC4	0.815272	0.03576	0.524558	LARGE2	-0.533089	0.00538154	0.229499	SPATA17	0.741264	0.015929	0.572434	SSNA1	-1.16689	0.000208862	0.000866926
ATAD5	-1.02639	0.0169422	0.232147	PFKFB2	0.816976	0.00857425	0.359116	RAB39B	-0.533089	0.0426517	0.52738	DCST2	0.746863	0.0382791	0.737015	TIMM29	-1.16683	8.04e-07	1.42e-05
HS3ST2	-1.02608	0.00169535	0.230417	KCNJ3	0.81733	0.0345835	0.521233	ACADS	-0.532984	0.00106734	0.0913854	PRH1	0.749185	0.010048	0.488514	RPL17P12	-1.16638	0.000754018	0.00245116
PSMC3IP	-1.02456	0.000391071	0.18116	CCNK	0.821566	0.0284156	0.495352	NDUFA2	-0.532018	0.000221604	0.0348462	SIGLEC5	0.754737	0.0120269	0.527711	KIAA0930	-1.1654	2.53e-09	3.49e-07
RCC1	-1.02414	0.00944938	0.230417	ZNF710	0.823139	0.0492233	0.559026	NDUFS3	-0.531852	0.000809753	0.0760618	BEX5	0.766737	0.0428152	0.750335	LGALS9	-1.16478	1.06e-07	3.73e-06
CSTF2	-1.02395	0.00732922	0.230417	SNAP23	0.826458	0.0321116	0.511105	UQCC2	-0.530105	0.00476657	0.216003	SECTM1	0.787065	0.0476901	0.764156	ATP6V0D1	-1.16462	2.46e-06	3.13e-05
ASAP3	-1.02358	0.00913123	0.230417	SH3BP5	0.830068	0.00905437	0.367421	MICOS13	-0.529241	0.0146548	0.361868	RPS10	0.788657	0.0334573	0.718653	RASAL3	-1.16443	1.34e-05	0.000106096
HERC2	-1.02246	0.0167868	0.232147	CDK15	0.831938	0.00247029	0.267008	MRPL52	-0.528459	0.00665994	0.248783	S100P	0.791082	0.0303288	0.693691	MIR606	-1.16423	0.00220941	0.00589194
CRYM	-1.02197	0.0172323	0.232147	TCTE1	0.833089	0.000974308	0.233078	MRPL4	-0.528231	0.00970353	0.295127	VPS33B	0.806228	0.0280502	0.686507	KCNJ15	-1.16387	0.000196715	0.00082749
UBE2S	-1.02142	0.0104207	0.230417	RGPD4	0.834279	0.0306194	0.506044	ADHFE1	-0.527809	0.0069373	0.255203	LIPN	0.807145	0.0357503	0.730485	CTSD	-1.16123	2.95e-06	3.58e-05
CBX2	-1.02128	0.00623908	0.230417	HPGD	0.834456	0.00365904	0.297662	HSD17B8	-0.52778	0.0183057	0.392265	SPC25	0.809023	0.0498936	0.77269	RP11-355B11.3	-1.16103	0.0016531	0.00464118
CLN8	-1.02116	0.0264107	0.240055	USP34	0.836031	0.0418481	0.53908	SYT5	-0.527537	0.0340825	0.489604	CORO1A	0.831309	0.0413911	0.749924	ATP5ME	-1.16055	0.000286932	0.00111853
TCTN1	-1.02091	0.0138972	0.232147	PLK4	0.847752	0.01433	0.410188	NUDT22	-0.526355	0.000238731	0.0355654	RRAD	0.843254	0.0337643	0.718653	PIK3AP1	-1.1605	3.9e-07	8.68e-06
KIAA1107	-1.02081	0.00269441	0.230417	RAB11FIP1	0.85101	0.0297655	0.501395	AFG1L	-0.526035	0.00263409	0.15978	BATF3	0.852841	0.046036	0.756836	BCKDK	-1.16018	4.26e-08	2.09e-06
CD101	-1.02026	0.0211379	0.234815	ADRA1A	0.856823	0.0317922	0.509474	BOLA3	-0.525337	0.000143687	0.0272582	TLCD2	0.856567	0.0249604	0.658914	CSF1R	-1.15988	9.66e-07	1.61e-05
EPX	-1.02001	0.01367	0.232147	SMAP1	0.858733	0.0216232	0.461268	RILP	-0.525195	0.00336449	0.182873	HCAR3	0.857307	0.0460944	0.757154	ITPKB	-1.15967	1.4e-06	2.11e-05
GABRQ	-1.01958	0.00395782	0.230417	TIGD7	0.863568	0.0493156	0.559026	INSYN1	-0.524843	0.0469311	0.548711	CEBPD	0.863436	0.0401979	0.749331	MARCHF2	-1.15965	2.47e-07	6.48e-06
CADPS	-1.01883	0.0163293	0.232147	KLHL6	0.864029	0.0303355	0.505591	OR1L8	-0.524593	0.00876501	0.285047	FOLR3	0.866993	0.0449787	0.751588	SLC35A4	-1.15952	5.39e-08	2.43e-06
MGC40069	-1.01699	0.0255807	0.239676	FMO3	0.86481	0.0027075	0.277992	TMEM53	-0.524198	0.0067402	0.250332	WAS	0.867781	0.0252761	0.663877	TOLLIP	-1.1594	7.76e-07	1.38e-05
CHST7	-1.01679	0.00412766	0.230417	PRR4	0.867009	0.0076711	0.350912	ACADVL	-0.524129	0.00069765	0.0685167	SNX20	0.889771	0.0432445	0.750335	LRRC47	-1.15935	2.21e-08	1.35e-06
MPI	-1.01671	0.0184929	0.232366	DEPDC4	0.867995	0.00664918	0.342185	NDUFB10	-0.523563	0.00154279	0.113509	DKK1	0.906785	0.00419397	0.35427	RP11-632C17__A.1	-1.15869	0.000161216	0.000706549
WNT5B	-1.01666	0.00990084	0.230417	C4BPB	0.871672	0.014012	0.410188	DHRS4	-0.522634	0.0091244	0.2892	EXOC3L4	0.925946	0.0381907	0.736046	CTSA	-1.15796	1.89e-06	2.61e-05
TRPM1	-1.01653	0.0489846	0.257476	PTP4A1	0.871805	0.0288134	0.496178	EHF	-0.522561	0.0490494	0.558297	CST7	0.932354	0.0390244	0.745013	CCDC88B	-1.15785	9.22e-09	7.68e-07
PAX2	-1.01614	0.00188585	0.230417	SIM1	0.873696	0.0188409	0.44304	SNRNP25	-0.522496	0.00233857	0.149839	MT1F	0.936906	0.0329212	0.718653	GNG5	-1.15784	2.04e-05	0.00014512
MIR6787	-1.01611	0.00526887	0.230417	DNAH8	0.875489	0.00391907	0.302819	BLOC1S1	-0.52126	0.0371546	0.504521	HBM	0.95606	0.0441681	0.750335	TNFRSF1A	-1.15762	1.28e-08	9.52e-07
SSX1	-1.01606	0.0038806	0.230417	ZNF682	0.887339	0.00545175	0.322013	MIEN1	-0.521172	0.0252528	0.444559	PLEKHG6	0.972344	0.0262724	0.6722	KIAA0513	-1.15756	2.11e-05	0.000148626
IGLVIVOR22-1	-1.01593	0.0378784	0.252947	TSFM	0.89495	0.0103314	0.381582	PIGBOS1	-0.521108	0.00510644	0.22352	LILRA1	0.978902	0.0412925	0.74954	TNFSF13	-1.15463	0.000407179	0.00147409
PAFAH1B3	-1.01527	0.0159814	0.232147	TRAPPC6B	0.89756	0.0255334	0.481552	DECR1	-0.519946	7.91e-06	0.00584286	MYO1F	0.984053	0.0214992	0.621546	CPNE2	-1.15455	1.2e-06	1.91e-05
CA10	-1.01513	0.00360769	0.230417	CAPN3	0.902341	0.0448978	0.543662	PROZ	-0.519616	0.0398626	0.516091	TNFSF9	0.994527	0.047485	0.764156	RETN	-1.15336	0.000882732	0.00278817
EN1	-1.01427	0.0230708	0.23776	SLITRK3	0.906957	0.01654	0.429097	ATP5PB	-0.518185	4.2e-07	0.0016245	ITGAX	1.0069	0.0445419	0.750335	HPS6	-1.15314	1.16e-08	9.04e-07
CNNM1	-1.01336	0.0104154	0.230417	CBARP	0.911563	0.0341763	0.520481	FIS1	-0.517878	0.00598082	0.241065	MT1X	1.00829	0.0267492	0.675714	PLOD1	-1.15263	4.41e-08	2.12e-06
RNF4	-1.01255	0.0434865	0.255704	CCNP	0.918504	0.00613887	0.335174	ATP5F1C	-0.5176	2.42e-05	0.00968599	STXBP2	1.00984	0.0227862	0.631679	PCBD1	-1.15233	0.00121305	0.0036096
CYTL1	-1.01217	0.00719843	0.230417	DAB1	0.918801	0.00930842	0.368062	RTN4IP1	-0.517539	1.87e-05	0.00839257	ZBP1	1.03767	0.045837	0.756409	ATP6V0B	-1.15182	4.41e-07	9.44e-06
PSG5	-1.01213	0.0197213	0.232366	TMEM252	0.919996	0.0428129	0.540649	NUDT16L1	-0.517222	0.00209446	0.142605	SGSM3	1.039	0.00290098	0.306022	B3GALT6	-1.15134	1.79e-06	2.51e-05
COX7A2P2	-1.01211	0.00191538	0.230417	KIAA1549L	0.927971	0.0430172	0.540649	IQCC	-0.517164	0.0370279	0.50386	S1PR4	1.03904	0.0469832	0.76205	JUP	-1.14919	2.36e-06	3.04e-05
RPS6KA1	-1.01195	0.00476064	0.230417	ERICH6B	0.928433	0.00180044	0.241934	PC	-0.517011	0.00119108	0.0952368	MNDA	1.04393	0.0478104	0.764156	CRTAP	-1.14825	1.19e-05	9.78e-05
NDST3	-1.01166	0.0131225	0.232147	SLC45A3	0.945827	0.00815927	0.353418	SLC40A1	-0.515963	0.0125522	0.336407	MT1E	1.05298	0.0129987	0.549986	TOR4A	-1.14819	4e-10	1.28e-07
ACOT8	-1.01134	0.0015991	0.230417	VEPH1	0.954719	0.0346319	0.521233	ATP5F1B	-0.515953	9.22e-07	0.00178369	FCAR	1.05735	0.0431634	0.750335	PGD	-1.14804	4.26e-07	9.23e-06
PRM1	-1.01118	0.00328739	0.230417	FBXL13	0.960321	0.00632235	0.337148	LAMTOR4	-0.515926	0.0239778	0.436063	PFKFB3	1.06885	0.0217227	0.623901	PABPN1	-1.14762	0.000903992	0.00284021
CYP27B1	-1.01118	0.0106087	0.230417	CCDC85A	0.963152	0.0435089	0.541549	MFSD3	-0.51572	0.00344789	0.184811	LILRA6	1.08066	0.0286189	0.686507	UQCRC2	-1.14703	8.95e-05	0.000447663
PADI4	-1.01099	0.00624279	0.230417	CPS1	0.972718	0.000108541	0.233078	GSTO1	-0.515687	0.0193718	0.399196	SLC11A1	1.08386	0.0188639	0.604178	MIR3648-2	-1.14698	0.00763234	0.0166837
PIGV	-1.0102	0.00335028	0.230417	ZNF391	0.975512	0.0113989	0.39305	TRUB2	-0.515686	0.00247298	0.154862	CISH	1.08442	0.0390761	0.745013	ZDHHC7	-1.14671	6.29e-07	1.19e-05
DLL3	-1.00994	0.0311045	0.246291	ROPN1B	0.983062	0.00695076	0.342688	UBL5	-0.515553	0.0054075	0.229946	ITGA2B	1.09591	0.0151205	0.568119	TALDO1	-1.146	7.29e-06	6.82e-05
SFT2D2	-1.00975	0.00929359	0.230417	GPR17	0.990089	0.0275015	0.492797	ANAPC11	-0.514782	0.00400546	0.201314	TNFRSF10C	1.12482	0.043844	0.750335	TMEM127	-1.14549	4.12e-06	4.54e-05
MTA2	-1.00974	0.00192834	0.230417	FBXO11	0.995929	0.0163119	0.425384	EEF1AKMT2	-0.514466	0.0013259	0.101408	CD300E	1.14099	0.0482357	0.768199	POLR2J	-1.14529	9.04e-05	0.000451219
OR3A2	-1.00948	0.0176942	0.232147	TDGF1	0.999512	0.0252681	0.479992	ABLIM1	-0.5137	0.0496396	0.56204	MT1M	1.16373	0.0222237	0.626864	DUSP18	-1.1449	3.88e-05	0.000234602
GAPDHS	-1.00847	0.00620902	0.230417	WDR17	1.01027	0.0265038	0.487962	ISOC2	-0.512678	0.00441184	0.209238	NLRP12	1.17335	0.0213358	0.620643	S1PR3	-1.14395	1.51e-06	2.23e-05
TTYH1	-1.00813	0.00295054	0.230417	PLGLB2	1.01224	0.00531681	0.320706	FDXACB1	-0.512631	0.00914841	0.2892	PI3	1.18987	0.0192901	0.604178	ZCCHC3	-1.14387	7.04e-08	2.89e-06
NME7	-1.00721	0.0353208	0.249474	FYB2	1.03444	0.0237482	0.473865	ALDH1A1	-0.512607	0.0264173	0.450571	PADI4	1.20998	0.049296	0.771634	METTL26	-1.14385	3.48e-05	0.000214709
NEFH	-1.00682	0.00238466	0.230417	FAM13C	1.03539	0.0151835	0.416044	TMEM199	-0.511562	0.00571626	0.234342	CEACAM3	1.21568	0.0316469	0.70794	BCL2L1	-1.14361	4.77e-05	0.000275165
IL1R2	-1.00676	0.0104568	0.230417	C11orf91	1.03942	0.00528007	0.320706	LHB	-0.511441	0.0234498	0.430506	NFAM1	1.22574	0.0289953	0.686507	MAP4K1	-1.14325	8.58e-07	1.49e-05
CCNJL	-1.0042	0.0127968	0.232147	CHD1L	1.04602	0.00170069	0.241934	SPAG8	-0.511286	0.0454309	0.541978	CLEC12A	1.23251	0.0408916	0.749331	AC104532.4	-1.14221	2.12e-05	0.00014867
ARHGAP11A	-1.00388	0.00777832	0.230417	TNFSF18	1.04643	0.00135648	0.241934	MRPS33	-0.50957	9.69e-06	0.0059001	S100A12	1.25989	0.0361185	0.730911	ARPC1B	-1.1421	1.09e-05	9.14e-05
TTTY1	-1.00332	0.0105541	0.230417	RECQL	1.04995	0.0318059	0.509474	HYKK	-0.509129	0.00837993	0.277657	SLC4A1	1.26437	0.021376	0.620643	TOMM22	-1.14125	0.000647875	0.00216505
LMO2	-1.00124	0.0189513	0.232366	PCDHGA12	1.06974	0.0223715	0.461502	STMN1	-0.508782	0.00260843	0.159116	SIGLEC10	1.26768	0.0122467	0.532237	EMILIN2	-1.14114	1.48e-06	2.2e-05
BRD9	-0.999924	0.00451254	0.230417	FCMR	1.10026	0.019775	0.450172	CRYBB2	-0.506464	0.0276662	0.45809	NFE2	1.30207	0.000588726	0.177998	CHMP1A	-1.14097	2.25e-07	6.22e-06
C10orf95	-0.999924	0.00680957	0.230417	PCDHGB3	1.10192	0.00477754	0.320706	EIF3K	-0.50591	0.00245413	0.154682	FCN1	1.34267	0.0120992	0.529003	SNORA71C	-1.13898	8.98e-06	7.93e-05
C11orf80	-0.99952	0.0368971	0.251586	NUTM2E	1.10718	0.00350301	0.296454	RP9	-0.504132	0.00916411	0.2892	VNN3	1.36446	0.0274604	0.685922	ADGRE3	-1.13886	0.000117726	0.000553028
WRB	-0.998847	0.0488201	0.257297	RNF32	1.13644	0.00344515	0.293673	PSMA1	-0.503522	0.0192137	0.398286	ADGRE2	1.38571	0.011648	0.522836	SH3RF3-AS1	-1.13756	7.48e-05	0.000388434
SLC6A9	-0.998268	0.00268086	0.230417	KCNK2	1.14958	0.0117269	0.398798	COQ5	-0.503195	0.000233475	0.0355654	APOBEC3A	1.39816	0.0467447	0.761115	PARP10	-1.13518	2.57e-07	6.65e-06
GSPT1	-0.997781	0.0238037	0.23776	IMPG2	1.15856	0.0193845	0.446004	MRPL40	-0.502743	0.00115681	0.0940516	SULT1B1	1.43636	0.00637353	0.416681	CLCF1	-1.1347	1.37e-05	0.000108283
OTUD7B	-0.997493	0.011963	0.230417	DNASE2B	1.16381	0.0026714	0.277992	NDUFB11	-0.502379	0.0106264	0.305076	MMP25	1.437	0.0135546	0.558173	CSF2RB	-1.13396	1.66e-06	2.37e-05
TMEM187	-0.997419	0.0228019	0.23776	HLTF	1.17657	0.0432482	0.540649	FKBPL	-0.501715	0.0303003	0.476432	ADGRE3	1.45375	0.0105359	0.498458	CASP9	-1.13323	5.43e-05	0.000303413
HSPA6	-0.997051	0.00930285	0.230417	NT5C2	1.18134	0.0250152	0.479992	ZNF530	-0.501668	0.00697237	0.255829	HSH2D	1.45479	0.00947105	0.478641	ADIPOR1	-1.13307	3.24e-06	3.83e-05
HIST2H2AA3	-0.99689	0.00949412	0.230417	KLHL11	1.21649	0.0160277	0.423415	APOM	-0.501654	0.0442215	0.535297	FFAR2	1.49435	0.0346608	0.720463	MEFV	-1.13304	9e-07	1.54e-05
MCOLN3	-0.996457	0.00386265	0.230417	TNNT2	1.22294	0.01256	0.404642	PDLIM2	-0.500485	0.0268854	0.452925	MGAM	1.49481	0.0271396	0.680248	KRT18P7	-1.1329	0.00169464	0.00473479
SLC1A6	-0.996384	0.00520033	0.230417	XCR1	1.23545	0.00503939	0.320706	TSPO	-0.50002	0.0318931	0.483213	PPBP	1.51362	0.0110975	0.50653	PLAUR	-1.13223	3.26e-05	0.000204494
ABCC1	-0.995875	0.0203361	0.232478	CEP295	1.27218	0.0166427	0.429097	ZNF331	0.514365	0.0443014	0.535613	SELL	1.52195	0.0359885	0.730911	SYNGR2	-1.13214	5.89e-07	1.15e-05
ANGPT4	-0.994865	0.0234297	0.23776	ADGRF4	1.30869	0.0142432	0.410188	CPEB2	0.516938	0.0359497	0.498657	CSF3R	1.56899	0.0231695	0.636107	SLC16A3	-1.13175	3.48e-09	4.22e-07
PARK2	-0.993988	0.0412687	0.255544	ZNF770	1.31198	0.0447575	0.543662	CD37	0.523209	0.0333378	0.486067	FPR2	1.59324	0.0213937	0.620643	ZNF740	-1.13167	5.34e-06	5.42e-05
LINC00339	-0.993969	0.0308112	0.246291	TMEM26	1.32818	0.00143618	0.241934	ITGAL	0.524388	0.0281902	0.463449	SIRPB1	1.63175	0.00784604	0.459645	ZBTB34	-1.13079	6.57e-06	6.31e-05
DNPH1	-0.993793	0.00427498	0.230417	IL31RA	1.39269	0.0146692	0.410188	DOK3	0.525885	0.0432478	0.530076	TREM1	1.65319	0.0295355	0.689399	GAA	-1.13053	3.5e-07	8.12e-06
EYA3	-0.993787	0.010601	0.230417	ADGRF2	1.41823	0.00309565	0.281658	CCDC173	0.528112	0.0387758	0.512858	ALAS2	1.67653	0.0162755	0.572434	EFHD2	-1.13018	1.65e-06	2.37e-05
ALOX15B	-0.993627	0.0236567	0.23776	TEX52	1.45728	0.000690921	0.233078	FAM228A	0.536848	0.0202591	0.408294	CMTM2	1.70984	0.00270935	0.29855	PEX6	-1.13004	2.65e-08	1.53e-06
GPA33	-0.993521	0.0130895	0.232147	CRYBG3	1.51209	0.0283354	0.494401	PIK3R1	0.546577	0.0321874	0.483497	CDH22	1.73772	0.00419874	0.35427	ACBD5	-1.13003	6.69e-07	1.25e-05
RIN1	-0.993249	0.00323726	0.230417	ELAVL2	1.56034	0.000893789	0.233078	GATM	0.558391	0.0485993	0.55647	HBA1	1.76807	0.00218712	0.28621	TRAPPC12	-1.12926	1.71e-09	2.82e-07
CLDN14	-0.992342	0.0151043	0.232147					NUTM2F	0.558496	0.0307875	0.477737	CXCR1	1.79618	0.0288482	0.686507	SGSM3	-1.12913	0.0024318	0.00639091
HIST1H4A	-0.991404	0.0454226	0.255988					KDM6B	0.560201	0.0307275	0.477477	HBB	1.80172	0.00261835	0.297571	RRAS	-1.12835	0.000263495	0.00104547
ATP8B4	-0.990994	0.0194291	0.232366					LCP2	0.565876	0.0408002	0.519596	PROK2	1.89697	0.00488674	0.372277	CTD-2231E14.2	-1.12752	3.18e-05	0.000200964
PTHLH	-0.990939	0.00670458	0.230417					CPS1	0.566282	0.0177918	0.386355	FCGR3B	2.01028	0.0277379	0.686507	OAS1	-1.12653	1.72e-05	0.000128339
TOX3	-0.990924	0.0335398	0.247586					FOXI2	0.579248	0.0223237	0.423261	MT1G	2.01255	0.00804075	0.460956	SRXN1	-1.12645	0.00496205	0.0116254
PLEKHS1	-0.989856	0.0144944	0.232147					KIF21B	0.580448	0.0448348	0.539188	HBA2	2.14041	0.000391268	0.14285	SH2B2	-1.12545	3.4e-09	4.17e-07
EED	-0.989255	0.0382416	0.253166					RASGRP4	0.586095	0.042921	0.528381	CXCR2	2.3405	0.00878784	0.469737	ATP6V1F	-1.12496	6.27e-05	0.000339696
DECR1	-0.989151	0.00496227	0.230417					NFATC2	0.600954	0.0158764	0.371764					MIF4GD-DT	-1.12483	0.000854725	0.00271334
TLL1	-0.98891	0.00737579	0.230417					MYRIP	0.606391	0.0423906	0.52622					FBP1	-1.12456	9.91e-06	8.55e-05
ATP5H	-0.988811	0.0263345	0.239879					TAS2R14	0.609199	0.0146134	0.361868					PGLS	-1.12436	1.84e-07	5.47e-06
LOC101929597	-0.988712	0.0137048	0.232147					OLFM1	0.611065	0.0416956	0.523681					UNC93B1	-1.12322	3.75e-07	8.45e-06
CYP2J2	-0.988068	0.0239741	0.238017					PLCH2	0.61496	0.0339924	0.489442					IFITM2	-1.12274	4.44e-05	0.000259932
MMP17	-0.98757	0.013202	0.232147					MTSS2	0.616141	0.024558	0.440813					CD44	-1.12217	3.68e-07	8.37e-06
TM7SF3	-0.987173	0.0346715	0.248126					IGFBP5	0.618766	0.0426283	0.52738					MCL1	-1.12187	2.28e-06	2.98e-05
ATP5G3	-0.98644	0.00925926	0.230417					IRS1	0.619423	0.0314076	0.481372					FARSA	-1.12173	1.25e-07	4.16e-06
CCAR2	-0.985971	0.00177601	0.230417					MEIOB	0.622882	0.0422485	0.525891					LRRC37A	-1.12153	0.0163275	0.031862
CCL11	-0.985741	0.00747106	0.230417					HEPHL1	0.62608	0.0299874	0.475466					CNPY3	-1.12133	5.03e-07	1.03e-05
RAB32	-0.984905	0.020315	0.232478					PLCB2	0.627068	0.0169153	0.380594					PTGIR	-1.12078	3.73e-07	8.44e-06
PCSK1	-0.98456	0.00263901	0.230417					IKZF1	0.633129	0.0314726	0.481472					ENDOD1	-1.12033	3.59e-07	8.25e-06
TRIM17	-0.984331	0.0072615	0.230417					SIGLEC7	0.633621	0.046574	0.54723					DYSF	-1.12002	1.09e-07	3.8e-06
CNTD2	-0.983966	0.0326358	0.247475					SMAD7	0.633654	0.0101337	0.301183					SOWAHD	-1.11931	1.61e-05	0.000122685
WWC1	-0.983861	0.0100057	0.230417					PRH1	0.653841	0.0271403	0.453477					NDUFA13	-1.11922	0.000256619	0.00102427
RAP1GDS1	-0.983371	0.0463706	0.255988					UTS2	0.656785	0.040879	0.519596					SIRPB1	-1.11825	4.77e-06	5.02e-05
COLQ	-0.982912	0.0132167	0.232147					MEIS2	0.657448	0.0378636	0.507383					H1-0	-1.11805	9.89e-05	0.000483847
SLC14A1	-0.982688	0.00735265	0.230417					MYO1G	0.668796	0.0224484	0.423306					SLC38A10	-1.11781	8.08e-09	7.13e-07
BMP8B	-0.982168	0.00418769	0.230417					DOCK5	0.672244	0.0300514	0.475466					PRR5	-1.11778	3.55e-06	4.08e-05
GRID2	-0.981163	0.0209101	0.23456					SHISA8	0.672766	0.0207591	0.411907					SNORA24	-1.11624	0.0186934	0.0357031
CLEC7A	-0.980619	0.0498803	0.258895					HECTD2	0.678278	0.00917982	0.2892					RNF135	-1.11601	3.5e-07	8.12e-06
CLSTN2	-0.979633	0.0282988	0.241919					ZNF469	0.679054	0.0418176	0.523829					EMC10	-1.11442	5.97e-08	2.61e-06
ZDHHC24	-0.978777	0.00611728	0.230417					LCP1	0.684402	0.0374135	0.5052					ZNF394	-1.11364	3.09e-08	1.7e-06
NGF	-0.978416	0.0227952	0.23776					TMCC2	0.684463	0.00290274	0.168752					PTGS1	-1.11344	7.08e-06	6.66e-05
GOT2	-0.978325	0.00752157	0.230417					DMRT2	0.689326	0.0222885	0.423241					ARID3A	-1.1129	4e-06	4.43e-05
LOC100996756	-0.978244	0.0138207	0.232147					FAM184B	0.691103	0.0422477	0.525891					FPR2	-1.11222	5.5e-05	0.000306509
NPPB	-0.978095	0.0448042	0.255988					KIF19	0.693365	0.0218846	0.419451					SSU72	-1.11157	2.83e-06	3.47e-05
PSAT1	-0.97796	0.0196253	0.232366					RPGRIP1	0.705164	0.0430676	0.5288					IL1RN	-1.11142	0.000436747	0.00155974
IL18RAP	-0.977937	0.0279231	0.241919					DEPDC1	0.713824	0.0117883	0.327144					IRF2BP1	-1.11109	1.59e-08	1.09e-06
HIST1H4G	-0.977378	0.00589794	0.230417					SYTL1	0.714351	0.0226306	0.423448					NFAM1	-1.11053	9.33e-06	8.14e-05
AKAP17A	-0.976862	0.00679498	0.230417					NAV3	0.719995	0.0413055	0.522051					RP11-58A11.2	-1.11043	0.000892249	0.00280992
ZNF213-AS1	-0.975777	0.0378044	0.252921					SASH3	0.720704	0.0258843	0.4475					PCSK7	-1.10991	9.23e-07	1.57e-05
ISCA1	-0.975565	0.00977928	0.230417					KLF6	0.724594	0.0495141	0.561609					CHP1	-1.10908	9.54e-06	8.29e-05
SLITRK5	-0.975022	0.00667767	0.230417					ENOSF1	0.732312	0.00138805	0.103956					PINK1	-1.10886	7.9e-06	7.23e-05
RIMBP2	-0.974461	0.0116935	0.230417					CLECL1	0.733089	0.00619085	0.244975					ZBTB45	-1.1085	6.05e-07	1.17e-05
GNAO1	-0.97303	0.00107012	0.230417					BHLHE40	0.738831	0.0193642	0.399196					PWWP2B	-1.10765	3.65e-10	1.25e-07
IGF2-AS	-0.972453	0.00312546	0.230417					CDCA7	0.741416	0.00890457	0.285744					FKBP8	-1.10744	1.18e-07	3.99e-06
SORCS3	-0.972238	0.0348813	0.248156					GRIK1	0.7424	0.0228362	0.425272					TFE3	-1.10715	2.89e-08	1.63e-06
MYH15	-0.972102	0.00130944	0.230417					CD101	0.742909	0.031683	0.48273					LCN2	-1.10677	1.74e-07	5.28e-06
TSGA10	-0.972061	0.0232753	0.23776					BIN2	0.742947	0.0430384	0.5288					CORO1C	-1.10674	3.32e-06	3.9e-05
APOO	-0.971871	0.00863169	0.230417					H2BC6	0.746562	0.0421005	0.525891					DCXR	-1.10668	1.42e-06	2.14e-05
RP3-359N14.1	-0.97133	0.00483642	0.230417					CYTIP	0.749618	0.0203159	0.408352					APH1A	-1.10551	2.34e-07	6.27e-06
SLC25A15	-0.970872	0.0104118	0.230417					GMIP	0.75426	0.010473	0.302484					RGS19	-1.10484	8.96e-07	1.54e-05
PLA2G12A	-0.970621	0.00270127	0.230417					XRCC2	0.758649	0.0171478	0.383153					FBXO7	-1.10482	4.41e-06	4.77e-05
EFNA1	-0.970119	0.00626948	0.230417					ANKRD36B	0.770427	0.0268563	0.452925					NCOA4	-1.1048	4.26e-06	4.65e-05
RP11-473I1.9	-0.969555	0.0305278	0.246291					DAB1	0.770734	0.0257794	0.4475					BCL6	-1.10389	7.81e-06	7.17e-05
TTR	-0.967507	0.0386448	0.253166					CRACD	0.774055	0.0410059	0.519623					YBX1	-1.10363	4.27e-06	4.65e-05
ANO2	-0.966872	0.0117567	0.230417					MYO1F	0.78812	0.0281219	0.46272					VAMP8	-1.10306	3.27e-05	0.000205009
HABP4	-0.965956	0.00887052	0.230417					SLAMF7	0.791951	0.0294429	0.470871					DLEU2	-1.10295	0.000576431	0.00196493
CD300A	-0.965826	0.00321964	0.230417					SGPP2	0.796312	0.0101191	0.301183					GLTPD2	-1.10259	0.000184459	0.000786167
GIMAP6	-0.965762	0.0169929	0.232147					GPR141	0.799875	0.0228226	0.425272					COX4I1	-1.10192	2.61e-05	0.000174906
SEMA6A	-0.965714	0.0187493	0.232366					CATSPERG	0.799952	0.0177927	0.386355					NCF1B	-1.10184	1.47e-05	0.000113916
RAMP3	-0.965417	0.00478081	0.230417					DAGLA	0.802312	0.0344492	0.491224					KCNG2	-1.10104	4.33e-05	0.000254896
CHCHD3	-0.96475	0.0044732	0.230417					LPAR2	0.810829	0.0354749	0.497058					PHF23	-1.10094	8.55e-09	7.34e-07
LAG3	-0.964731	0.0227634	0.23776					LILRB2	0.818518	0.0222373	0.422683					COX6A1	-1.09965	2.27e-05	0.000157237
COQ9	-0.964589	0.0321928	0.247475					SNX10	0.822608	0.0191818	0.398249					IGKV1D-13	-1.09914	0.00101361	0.00311859
ZNF407	-0.963913	0.0149255	0.232147					TRMT9B	0.823068	0.00711175	0.25867					ARRB2	-1.09909	5.73e-07	1.13e-05
MNX1	-0.962329	0.022109	0.23776					STX11	0.841658	0.0135937	0.351655					RP11-807C20.3	-1.09881	0.00244276	0.00641477
LOC103344931	-0.962027	0.00444809	0.230417					TRIB1	0.846769	0.0130334	0.339887					CYBA	-1.09837	2.56e-06	3.22e-05
DDX56	-0.962023	0.0160907	0.232147					CD96	0.848047	0.0362248	0.499839					EHBP1L1	-1.09831	7.93e-08	3.1e-06
FUT9	-0.962005	0.0059756	0.230417					SHISA2	0.854486	0.0265218	0.451758					ZNF787	-1.0979	1.15e-08	9.04e-07
CYP3A7-CYP3AP1	-0.961491	0.0117578	0.230417					ZC3H12D	0.859227	0.0224319	0.423306					PLEC	-1.09772	5.22e-08	2.37e-06
C6orf123	-0.961215	0.0172149	0.232147					DEPDC4	0.859662	0.00576359	0.235286					SH3GL1	-1.09727	7.82e-08	3.09e-06
PSPN	-0.960118	0.00855088	0.230417					CHSY3	0.863707	0.0258446	0.4475					SQOR	-1.09674	2.15e-05	0.000150807
SLC27A2	-0.959712	0.0196216	0.232366					AOAH	0.884286	0.0141936	0.359708					ENO1	-1.09619	1.99e-06	2.7e-05
LDHA	-0.959601	0.0209491	0.23456					NTRK1	0.892649	0.00632891	0.245895					BRAT1	-1.096	4.67e-09	5.12e-07
UQCRFS1	-0.959593	0.00852836	0.230417					RTEL1	0.893073	0.00174665	0.123003					SNAI3	-1.09497	3.48e-08	1.82e-06
TSPAN15	-0.959592	0.00171629	0.230417					INSRR	0.893955	0.0127955	0.336407					AGPAT2	-1.09491	2.05e-05	0.000145466
CRH	-0.95952	0.00406704	0.230417					SLC25A25	0.894225	0.0210918	0.413083					TSC22D4	-1.09465	1.86e-08	1.2e-06
SOCS1	-0.959173	0.00287182	0.230417					CD28	0.894538	0.0146991	0.361868					ZNF688	-1.09324	8.89e-08	3.35e-06
LOC100506603	-0.959049	0.0110005	0.230417					CEACAM4	0.895274	0.0310465	0.478119					ARL2	-1.09304	1.95e-05	0.000140483
SLC22A6	-0.958451	0.0060097	0.230417					EVI2B	0.901237	0.0391004	0.515017					PSMB10	-1.09291	0.000304585	0.00117449
TAS2R7	-0.958338	0.0082529	0.230417					SORL1	0.910783	0.0318833	0.483213					MEGF9	-1.09265	1.65e-06	2.37e-05
ACTL7A	-0.958132	0.00650883	0.230417					FYB1	0.914771	0.0401875	0.51704					CASP4	-1.09248	2.22e-06	2.92e-05
IGHV3-73	-0.957928	0.0333851	0.247586					NIBAN1	0.915524	0.00143836	0.10623					FOSL2	-1.09181	2e-06	2.71e-05
MASP1	-0.957872	0.00189033	0.230417					RNF32	0.916079	0.0210502	0.413083					PPM1F	-1.09148	1.92e-06	2.63e-05
OBP2A	-0.957766	0.00949631	0.230417					MYBPC2	0.91742	0.0334598	0.486067					CSRNP1	-1.09138	1.27e-07	4.2e-06
PMS2L2	-0.957111	0.020422	0.233092					CD3D	0.920348	0.00767452	0.267368					MYDGF	-1.09091	8.86e-05	0.000445071
CYP26A1	-0.956972	0.00694727	0.230417					NANOS1	0.921887	0.0118178	0.327144					POLR1G	-1.09055	5.92e-06	5.83e-05
ETFDH	-0.956271	0.0195082	0.232366					HCAR3	0.923403	0.0305803	0.476432					ZDHHC12	-1.09051	2.3e-07	6.26e-06
CWH43	-0.955265	0.0145605	0.232147					PIM1	0.930514	0.0164223	0.375173					TSPAN14	-1.09038	3.88e-06	4.34e-05
SEC14L2	-0.955231	0.0114338	0.230417					PTPRC	0.932962	0.0364132	0.500892					PARK7	-1.09026	6.82e-05	0.000362032
PYY2	-0.954513	0.00164057	0.230417					SGK1	0.94358	0.0143783	0.361366					TMEM160	-1.08962	7.54e-05	0.000391046
CCRL2	-0.954146	0.0439539	0.255704					SNX20	0.965034	0.0111554	0.316041					PTTG1IP	-1.08957	3.42e-07	8.01e-06
NDRG2	-0.953969	0.0393335	0.253838					KHDRBS2	0.971595	0.0499272	0.562966					GOLM2	-1.0895	2.64e-05	0.000175955
MRPL13	-0.953467	0.019713	0.232366					JAML	0.983489	0.0224133	0.423306					LILRA6	-1.08921	0.00804158	0.0174321
BATF	-0.953463	0.0158848	0.232147					P2RY13	0.994011	0.0163788	0.375173					RP1-97D16.9	-1.08883	0.00225783	0.00600119
SEMA3A	-0.953083	0.0385246	0.253166					SH2D2A	0.998742	0.00603049	0.241594					ICMT	-1.08863	0.000886585	0.00279703
LALBA	-0.952729	0.0134971	0.232147					ADAM8	1.00209	0.000640852	0.064924					ARHGEF10L	-1.08859	4.7e-08	2.22e-06
COL17A1	-0.952037	0.010199	0.230417					BHLHE22	1.00539	0.0335619	0.486824					UBE2L6	-1.0884	2.84e-07	7.11e-06
DPH2	-0.951732	8.8e-05	0.0958579					LILRB3	1.01711	0.0189603	0.39743					ITPRIPL2	-1.08834	5.33e-09	5.66e-07
C10orf2	-0.951578	0.00922534	0.230417					CD5	1.02445	0.00716005	0.259451					ALPL	-1.08737	0.000201901	0.000845335
GUCA2B	-0.95084	0.0137392	0.232147					MCTP2	1.03693	0.0268878	0.452925					ICAM2	-1.08709	1.34e-05	0.000106441
PTPRB	-0.949508	0.0395849	0.253838					GBP5	1.06505	0.00759212	0.266137					ECI1	-1.08703	5.69e-07	1.12e-05
KIR2DL4	-0.949494	0.0136997	0.232147					CCDC160	1.06618	0.0267989	0.452925					SMIM29	-1.08698	3.73e-07	8.44e-06
FBP2	-0.948996	0.0171749	0.232147					SIGLEC10	1.07234	0.014638	0.361868					SH2D3A	-1.08675	1.02e-06	1.68e-05
ERC2	-0.948861	0.0329654	0.247544					TNFRSF10C	1.11418	0.0455483	0.542694					HNRNPU	-1.08548	2.41e-06	3.09e-05
TACR2	-0.948624	0.00911046	0.230417					TLR2	1.11421	0.00657899	0.24864					NUDT16L1	-1.0854	4.29e-07	9.29e-06
GHSR	-0.948313	0.0190272	0.232366					HCAR2	1.11905	0.0409351	0.519596					PNRC1	-1.08511	5.46e-08	2.44e-06
NIN	-0.948028	0.0110244	0.230417					CLEC4E	1.12748	0.0422639	0.525891					PPP4C	-1.08456	0.000395981	0.0014421
ZNF646	-0.947901	0.0154893	0.232147					TMEM154	1.1357	0.015488	0.369506					GHDC	-1.08436	2.34e-06	3.03e-05
GRIK4	-0.947397	0.0449227	0.255988					RGS18	1.1373	0.032565	0.484055					FCMR	-1.08428	4.35e-08	2.11e-06
AP4S1	-0.947297	0.00833807	0.230417					CD300E	1.15076	0.0368089	0.503003					CAPZB	-1.08349	1.18e-05	9.69e-05
DBNDD1	-0.946836	0.0129229	0.232147					FCAR	1.15269	0.0263605	0.450571					RPN1	-1.08346	9.62e-08	3.51e-06
ACKR4	-0.945952	0.0251215	0.239676					LYZ	1.16185	0.0395541	0.515211					LPAR2	-1.08297	8.06e-07	1.42e-05
GLRX2	-0.945537	0.00159277	0.230417					HSH2D	1.16241	0.00956741	0.292926					FGR	-1.08275	8.45e-07	1.48e-05
LAMB3	-0.945525	0.0425224	0.255617					PCSK1	1.16255	0.0232949	0.42948					TSPYL1	-1.0825	1.17e-07	3.98e-06
CYP3A7	-0.945237	0.0335046	0.247586					SPC25	1.18665	0.00174811	0.123003					RPL12	-1.08228	3.11e-05	0.000197161
MTSS1L	-0.944878	0.0253804	0.239676					ZBP1	1.19014	0.00903628	0.288059					ELOVL1	-1.08174	6.56e-06	6.31e-05
QDPR	-0.944872	0.00781155	0.230417					HAS2	1.19692	0.0249198	0.443847					EMC8	-1.08165	8.57e-05	0.000432926
KRT81	-0.943863	0.00308096	0.230417					FBXL13	1.20128	0.00126386	0.0994131					ITGB3	-1.08146	0.000827771	0.00264901
MT1M	-0.94337	0.0452196	0.255988					ITGAX	1.21252	0.0096777	0.295127					SRSF9	-1.08136	3.79e-07	8.52e-06
FLVCR2	-0.943321	0.0237654	0.23776					SLITRK3	1.22473	0.00405837	0.203444					RMDN3	-1.08136	2.08e-07	5.97e-06
STX3	-0.942661	0.0106964	0.230417					RASSF6	1.22976	0.000276898	0.0371181					BCL2	-1.08108	6.1e-05	0.000332252
SMO	-0.942206	0.0159002	0.232147					C11orf91	1.25422	0.00422113	0.20574					ZNRF2	-1.08049	2.55e-05	0.000171835
TCIRG1	-0.942076	0.00227495	0.230417					SLAMF1	1.25515	0.000968071	0.0851762					GLTP	-1.08049	5.48e-06	5.53e-05
C19orf26	-0.941506	0.033	0.247586					NFE2	1.26289	0.00488658	0.218878					RELB	-1.07976	2.38e-08	1.42e-06
APLNR	-0.940979	0.0150023	0.232147					VNN3	1.29833	0.0334846	0.486067					NPTN	-1.07912	1.77e-06	2.49e-05
PRAMEF1	-0.940749	0.0107634	0.230417					LILRA1	1.30726	0.00509889	0.22352					RP11-848P1.3	-1.07889	0.000716475	0.00234589
CENPN	-0.940624	0.00963028	0.230417					PFKFB3	1.31305	0.0066807	0.249078					RP11-855A2.1	-1.07709	0.000505581	0.00176328
KCNN3	-0.94046	0.00472114	0.230417					HAL	1.32092	0.0177361	0.386355					NFIC	-1.07697	9.3e-06	8.13e-05
CD82	-0.94022	0.0315672	0.247417					PPBP	1.3288	0.0230417	0.426267					BTN3A1	-1.07675	3.32e-06	3.9e-05
CAMP	-0.940142	0.00351073	0.230417					NR4A3	1.36829	0.045382	0.541978					ZNF511	-1.07668	0.00061865	0.00208138
CTDP1	-0.939359	0.00515066	0.230417					CSF3R	1.37783	0.0391675	0.515017					AC104530.1	-1.07659	8.81e-06	7.83e-05
GJA5	-0.939327	0.016197	0.232147					ADGRE3	1.4329	0.0100559	0.301183					CITED4	-1.07644	0.00128213	0.00378094
NXPE3	-0.938504	0.0372425	0.252262					OSM	1.43677	0.0420996	0.525891					ACOT8	-1.07605	1.05e-05	8.88e-05
MCTS1	-0.938281	0.0051095	0.230417					ADGRE2	1.44808	0.00665157	0.248783					TNFAIP8L2	-1.0757	4.43e-06	4.79e-05
KCNQ4	-0.93813	0.0338494	0.247717					FPR2	1.44933	0.0357867	0.49723					MNDA	-1.0751	1.29e-05	0.000103466
AGTR2	-0.937886	0.00248053	0.230417					SIRPB1	1.49988	0.00813032	0.275087					ZBTB7B	-1.07496	2.03e-07	5.88e-06
RPE	-0.937683	0.0282047	0.241919					IL1R2	1.5004	0.00550924	0.230032					PICALM	-1.07493	3.24e-06	3.83e-05
AC007292.3	-0.937344	0.0323947	0.247475					HAS1	1.66796	0.0290962	0.468897					DBP	-1.07473	2.46e-06	3.13e-05
VAC14	-0.936793	0.0023259	0.230417													TMEM243	-1.07436	6.91e-05	0.000364871
BLNK	-0.936619	0.00237067	0.230417													SSR2	-1.07379	1.18e-05	9.7e-05
ITPKB	-0.93636	0.0195645	0.232366													BMF	-1.07288	0.00151168	0.00431729
MGAM	-0.936112	0.00555139	0.230417													ZGLP1	-1.07222	0.00663857	0.0148479
DERL2	-0.935879	0.0271147	0.24133													TET3	-1.07214	5.93e-08	2.6e-06
FZD7	-0.93554	0.0420423	0.255544													FURIN	-1.07179	1.94e-07	5.66e-06
PEX11A	-0.935018	0.00706204	0.230417													TRAPPC5	-1.07169	0.000246748	0.000994531
PPP1R16B	-0.93467	0.00574492	0.230417													RHOT1P2	-1.07162	0.00100537	0.00309727
IRF9	-0.934665	0.0411876	0.255544													CXCR1	-1.07153	0.000712738	0.00233687
DNM1L	-0.933059	0.0421042	0.255544													CFLAR-AS1	-1.07153	7.64e-05	0.000394742
ZNF32	-0.932435	0.00883408	0.230417													UBE2M	-1.07093	9.51e-05	0.000470346
EFNB1	-0.932	0.0259877	0.239676													VPS37B	-1.07	1.07e-05	9.04e-05
PCDHB11	-0.931627	0.00432132	0.230417													LY86	-1.06987	0.000143342	0.000646061
OR7E12P	-0.931161	0.00417973	0.230417													ANKRD39	-1.06979	7.64e-06	7.06e-05
ZNF80	-0.931088	0.0457155	0.255988													JAML	-1.0688	4.89e-06	5.1e-05
SOCS7	-0.931082	0.0131929	0.232147													RHOH	-1.06868	9.51e-06	8.27e-05
SIPA1	-0.930842	0.0213588	0.23511													PEDS1	-1.0679	7.54e-05	0.000391046
SOX17	-0.930746	0.00965815	0.230417													PARVB	-1.06786	5.55e-06	5.58e-05
PDPR	-0.930332	0.00573351	0.230417													EIF4EBP2	-1.06783	3.2e-08	1.73e-06
LPCAT4	-0.929421	0.00971846	0.230417													DNAL4	-1.06778	0.00203649	0.00550709
QSOX1	-0.929257	0.0173566	0.232147													SLC12A9	-1.06757	9.71e-08	3.52e-06
RP11-414H17.5	-0.929066	0.0359889	0.251143													IMP3	-1.0664	0.000154381	0.000684166
EFS	-0.928961	0.0102589	0.230417													PGLYRP1	-1.06574	1.5e-05	0.000115739
NUDT1	-0.928659	0.0122456	0.230417													MYBL1	-1.06558	2.35e-07	6.28e-06
DOPEY2	-0.92729	0.0173586	0.232147													MAF	-1.06512	1.79e-07	5.36e-06
PMEPA1	-0.927228	0.00774583	0.230417													H4C5	-1.0651	2.22e-05	0.00015486
WWP1	-0.925553	0.018907	0.232366													PIGY	-1.06482	2.08e-07	5.96e-06
CHD7	-0.924302	0.024667	0.239321													TMSB10	-1.06473	1.11e-05	9.21e-05
SAMD14	-0.924152	0.0451333	0.255988													ITGB2	-1.06462	4.57e-07	9.67e-06
CCNE1	-0.924019	0.00598553	0.230417													SCARNA2	-1.06451	4.49e-06	4.84e-05
NUP205	-0.923996	0.0104954	0.230417													MIF4GD	-1.06447	6.75e-06	6.44e-05
GBX1	-0.923951	0.00118828	0.230417													MAN1C1	-1.06433	9.83e-06	8.5e-05
MTM1	-0.923776	0.0231459	0.23776													R3HDM4	-1.06425	6.83e-08	2.84e-06
HBG1	-0.923351	0.0183694	0.232366													MARCKS	-1.06367	6.64e-06	6.36e-05
SYP	-0.922302	0.0220748	0.23776													CPVL	-1.06323	2.28e-05	0.000158021
PDHA1	-0.921958	0.00854299	0.230417													GNA15	-1.06299	7.64e-05	0.000394742
NFATC4	-0.921472	0.0284979	0.241919													SELENOO	-1.06285	1.84e-09	2.91e-07
LOC441601	-0.921126	0.0113867	0.230417													DENND1C	-1.06247	3.7e-07	8.4e-06
RNF128	-0.921116	0.0397507	0.25404													DAPK3	-1.06145	8.13e-07	1.43e-05
DUSP3	-0.920991	0.0196162	0.232366													RP11-705C15.3	-1.06137	0.00116018	0.00348332
CA8	-0.920881	0.0428951	0.255704													ECE1	-1.06101	1.42e-06	2.13e-05
B9D1	-0.920345	0.0116228	0.230417													RMRP	-1.06094	0.00503968	0.0117738
CLCF1	-0.919936	0.00300927	0.230417													FGL2	-1.0604	1.79e-05	0.000132349
LOC100129973	-0.919884	0.006303	0.230417													GNB5	-1.06003	5.64e-05	0.000313256
PIK3R3	-0.91943	0.00895629	0.230417													UCP2	-1.05965	4.24e-07	9.21e-06
MYCNOS	-0.919194	0.011807	0.230417													PEX26	-1.05955	0.000134357	0.000612313
RAP1GAP2	-0.918974	0.0445	0.255704													MARCHF6	-1.05941	7.34e-08	2.95e-06
NDUFA10	-0.918751	0.044334	0.255704													PDE4DIPP6	-1.05938	0.00255061	0.00663949
TBKBP1	-0.918349	0.0156487	0.232147													VAMP5	-1.05891	0.0242149	0.0442859
UFD1L	-0.917683	0.0411125	0.255544													PELATON	-1.0585	0.00024314	0.000982396
SLCO1C1	-0.917187	0.00908768	0.230417													LYN	-1.05838	1.26e-05	0.000101852
FCN2	-0.916816	0.021117	0.234815													ATP5F1D	-1.05817	2.71e-05	0.000179452
LOC81691	-0.916734	0.00779817	0.230417													THAP4	-1.05709	1.35e-07	4.36e-06
RBM34	-0.916729	0.0163534	0.232147													TNFSF14	-1.05423	3.89e-05	0.000234905
IL15RA	-0.916666	0.00633197	0.230417													RIOX1	-1.05417	8.26e-09	7.18e-07
CRYBB1	-0.915981	0.00863116	0.230417													ISG15	-1.05366	0.000223245	0.000915156
BHMT2	-0.915729	0.0269989	0.241159													ZNF706	-1.05332	1.03e-05	8.76e-05
KAZALD1	-0.915615	0.00305752	0.230417													BCL7C	-1.05271	1.47e-06	2.19e-05
AGTPBP1	-0.915204	0.0124284	0.23093													AKIRIN2	-1.05219	4.13e-07	9.07e-06
PPP1R3D	-0.915109	0.0197287	0.232366													SLC41A3	-1.0521	8.9e-07	1.53e-05
KLK14	-0.914118	0.00364851	0.230417													PKM	-1.05207	7.12e-07	1.31e-05
MAPK8	-0.912809	0.00407603	0.230417													MZT2A	-1.05166	9.67e-06	8.38e-05
SLC25A11	-0.912156	0.00342626	0.230417													FOXO3	-1.05154	2.05e-06	2.76e-05
C6orf15	-0.9118	0.023043	0.23776													KRTCAP2	-1.05144	0.000132797	0.000607143
CXCL6	-0.911649	0.0465973	0.256508													GNAS	-1.05122	8.67e-07	1.5e-05
CHEK2	-0.911183	0.0484292	0.257027													CKAP4	-1.0511	7.83e-07	1.4e-05
LUZP4	-0.910752	0.0207357	0.234321													PSTPIP1	-1.05097	2.17e-07	6.08e-06
CELA3B	-0.9105	0.0360058	0.251143													PHLDB3	-1.05084	3.51e-07	8.12e-06
NR0B1	-0.910347	0.0121533	0.230417													GALK1	-1.05074	1.24e-06	1.96e-05
TUBB7P	-0.909981	0.0143372	0.232147													RPL29	-1.05048	0.000119196	0.00055805
CPTP	-0.909931	0.0132218	0.232147													ARHGEF2	-1.05021	6.5e-08	2.76e-06
SLC10A2	-0.909741	0.0111179	0.230417													C1QA	-1.04961	0.0141575	0.0281964
POLR2F	-0.909705	0.00746948	0.230417													ENGASE	-1.0494	4.15e-07	9.09e-06
TBC1D1	-0.90962	0.0318774	0.247475													UQCR10	-1.04915	0.00080361	0.00258136
TEX2	-0.909336	0.0256556	0.239676													AKT1	-1.04851	7.22e-07	1.32e-05
RNF125	-0.909232	0.0444945	0.255704													ENSG00000283892	-1.04794	1.14e-06	1.85e-05
PMS2P8	-0.908657	0.0067175	0.230417													ABTB1	-1.04789	8.62e-07	1.49e-05
PSTPIP2	-0.908065	0.0122731	0.230417													RPL26	-1.04786	0.000101093	0.000492088
GABRB1	-0.907704	0.0433014	0.255704													PIM3	-1.04776	1.64e-07	5.08e-06
GPD1	-0.907614	0.0198519	0.232366													MAP2K2	-1.04698	2.05e-07	5.91e-06
UQCRH	-0.906954	0.014035	0.232147													LINC01006	-1.04658	0.000590467	0.00200242
TRPA1	-0.90613	0.000509094	0.203689													CAVIN2	-1.04648	7.81e-05	0.000402058
NDUFS1	-0.906103	0.0386786	0.253166													IL17RA	-1.04585	5.02e-07	1.03e-05
PVRIG	-0.905885	0.0476839	0.256547													RCSD1	-1.04582	8.89e-07	1.53e-05
C1GALT1	-0.905608	0.00964785	0.230417													NHSL2	-1.0458	1.11e-05	9.21e-05
CMC2	-0.904719	0.00510568	0.230417													RP11-174G6.5	-1.04567	0.00149912	0.00428773
AADAC	-0.904661	0.00485286	0.230417													ZNF358	-1.04537	1.12e-06	1.82e-05
NLGN3	-0.904627	0.0391171	0.253838													ARF5	-1.04529	2.43e-05	0.000165648
WDR4	-0.903813	0.0249721	0.239676													ZNHIT2	-1.04521	0.00192778	0.00526932
SLC9A3	-0.903038	0.0326606	0.247475													CXCR2	-1.04511	0.000587848	0.00199566
HPSE2	-0.903027	0.00173824	0.230417													IRF2BPL	-1.0449	8.01e-07	1.42e-05
HOXA2	-0.902877	0.032144	0.247475													VPS28	-1.04489	0.000381491	0.00139983
ITFG2	-0.902494	0.0448998	0.255988													RP4-583P15.15	-1.04484	0.00131808	0.00386403
MC4R	-0.902326	0.022895	0.23776													GASK1B	-1.04469	9.55e-06	8.3e-05
RNF19B	-0.901884	0.0161156	0.232147													ORAI2	-1.04459	7.52e-07	1.36e-05
ZNF248	-0.901878	0.0418152	0.255544													BPI	-1.04424	5.49e-06	5.54e-05
IRS1	-0.901862	0.0102866	0.230417													IL1B	-1.04418	0.000434337	0.00155217
DDO	-0.901464	0.00380684	0.230417													RHOB	-1.04417	2.52e-06	3.18e-05
GABRA3	-0.900873	0.0274256	0.241756													TPI1	-1.04417	1.37e-06	2.09e-05
LOC389906	-0.900527	0.0485217	0.257052													LPAR1	-1.04388	9.15e-05	0.00045526
CISD1	-0.900483	0.00510782	0.230417													RP11-750H9.5	-1.0437	3.21e-05	0.000202747
LOR	-0.90007	0.00777776	0.230417													NDUFA11	-1.0418	0.000576072	0.00196493
BARX2	-0.899912	0.0145004	0.232147													ERP29	-1.04149	1.8e-05	0.000132939
FGF14	-0.899653	0.0340929	0.247717													CTD-2047H16.5	-1.04096	0.000383222	0.00140521
ATP6V1F	-0.899579	0.0443978	0.255704													NIBAN2	-1.04053	9.11e-07	1.55e-05
HAS1	-0.899413	0.0459664	0.255988													INTS1	-1.04048	3.85e-07	8.62e-06
OSTF1	-0.899082	0.0252772	0.239676													ZNF652	-1.04032	5.89e-06	5.81e-05
UMPS	-0.89859	0.0216508	0.236993													ARAP1	-1.04009	6.96e-07	1.28e-05
SERPINA6	-0.89852	0.0178619	0.232147													MYADM	-1.03966	2.29e-07	6.26e-06
RFTN1	-0.898451	0.00262813	0.230417													PBXIP1	-1.03888	2.93e-07	7.24e-06
KCNH1	-0.898175	0.0213093	0.23511													CTD-2369P2.12	-1.03818	2.08e-05	0.000146752
ACVRL1	-0.897766	0.0395632	0.253838													ZNF581	-1.03757	8.04e-07	1.42e-05
IFNA5	-0.897369	0.00699946	0.230417													PPP1R35	-1.03748	5.05e-07	1.03e-05
ZBTB32	-0.897075	0.0133794	0.232147													MMP24	-1.03643	0.0012667	0.00374369
PPIC	-0.896805	0.0252446	0.239676													ETV6	-1.03544	1.05e-05	8.89e-05
MAGEA3	-0.896677	0.0335264	0.247586													LMNB2	-1.03535	5.34e-07	1.08e-05
HCRT	-0.895903	0.00702974	0.230417													ELF4	-1.0342	2.89e-07	7.18e-06
BACE1	-0.895731	0.0229234	0.23776													GNPTG	-1.03419	6.52e-08	2.76e-06
LHPP	-0.895084	0.00888643	0.230417													SIGLEC10	-1.03413	0.000254637	0.00101864
JPH3	-0.894786	0.0463804	0.255988													SLC41A1	-1.03378	6.79e-06	6.46e-05
LOC100507630	-0.893302	0.0273718	0.241756													CD63	-1.03372	7.87e-07	1.4e-05
MTMR1	-0.893192	0.0144777	0.232147													CENPBD1P1	-1.0337	6.86e-05	0.000363174
TFAP2B	-0.893146	0.0212023	0.234815													ZEB2	-1.03298	6.04e-07	1.17e-05
CAMK1D	-0.892239	0.0455402	0.255988													PPP1R15B	-1.0329	1.6e-07	4.98e-06
CTSL	-0.891649	0.00527033	0.230417													ZNF710	-1.03215	1.7e-08	1.14e-06
ARHGEF28	-0.891439	0.0420562	0.255544													RP11-214O1.3	-1.03197	0.00131705	0.00386269
NPHP1	-0.891193	0.0269178	0.241159													BST1	-1.03188	7.21e-06	6.76e-05
SLC25A46	-0.890774	0.0162878	0.232147													USP39	-1.0312	1.76e-07	5.31e-06
KLKB1	-0.890327	0.00456239	0.230417													HSPBP1	-1.03115	7.18e-05	0.000376646
NTRK1	-0.890028	0.0161668	0.232147													ZC3H4	-1.03109	4.06e-08	2.01e-06
MRPS18B	-0.889649	0.0103499	0.230417													AC007192.4	-1.03085	0.000134163	0.000612081
PDYN	-0.889503	0.0458701	0.255988													SOX4	-1.03053	7.43e-05	0.000386645
DOK3	-0.889267	0.0105679	0.230417													MIIP	-1.0305	8.93e-08	3.35e-06
ZNF20	-0.889206	0.00408474	0.230417													FNDC10	-1.03039	0.0065553	0.0146977
TMEM180	-0.889105	0.00757756	0.230417													ZNF217	-1.02972	8.16e-08	3.16e-06
GPR17	-0.888893	0.00884181	0.230417													TNFSF12	-1.02966	9.06e-07	1.55e-05
BCL2	-0.888341	0.0131335	0.232147													RFLNB	-1.02923	0.00260536	0.00675402
OR2H2	-0.887707	0.0101883	0.230417													PADI2	-1.02917	4.71e-05	0.000272248
HNRNPUL2	-0.887648	0.0216635	0.236993													OSTM1	-1.0282	3.4e-07	8.01e-06
CDKL1	-0.887506	0.0146448	0.232147													PRKCD	-1.02794	6.11e-07	1.17e-05
SLC1A2	-0.887173	0.0276379	0.241759													RELT	-1.02702	2.72e-07	6.9e-06
MYO10	-0.886706	0.00919988	0.230417													CRCP	-1.02683	1.4e-05	0.000110037
N4BP2L2-IT2	-0.886618	0.0234354	0.23776													ITGAM	-1.0267	8.97e-07	1.54e-05
FYN	-0.886611	0.0148419	0.232147													KCNQ1	-1.0265	7.82e-06	7.17e-05
HRG	-0.885854	0.00448513	0.230417													COX5A	-1.0265	0.000295374	0.00114455
RP11-654A16.3	-0.885666	0.00199752	0.230417													NAGK	-1.02645	1.58e-06	2.31e-05
GULP1	-0.884783	0.0177364	0.232147													KDELR2	-1.02642	2.99e-05	0.00019151
RNF130	-0.884745	0.0272122	0.24133													ZZEF1	-1.02577	3.97e-07	8.81e-06
CRYBA2	-0.884592	0.00292944	0.230417													CYBC1	-1.02538	1.77e-06	2.49e-05
MELK	-0.884486	0.0342961	0.247717													SMOX	-1.02534	8.46e-05	0.000428244
ENDOG	-0.883854	0.000668593	0.208881													RNPEPL1	-1.02485	1.46e-06	2.17e-05
RP11-548H18.2	-0.883845	0.0236484	0.23776													RIN2	-1.02479	4.24e-06	4.63e-05
TMEM19	-0.883683	0.0223114	0.23776													TNFRSF10C	-1.02435	0.000400627	0.00145456
NUP88	-0.883379	0.00402989	0.230417													IRF5	-1.02428	1.83e-06	2.55e-05
PA2G4P2	-0.882911	0.0364015	0.2512													MFNG	-1.02426	7.6e-07	1.37e-05
ZNF391	-0.88274	0.0189977	0.232366													UBTF	-1.02421	6.62e-08	2.79e-06
NR1D1	-0.882685	0.00576857	0.230417													GSTO1	-1.02386	0.000152701	0.000678411
PAX6	-0.881736	0.00294092	0.230417													LYL1	-1.02363	3.64e-05	0.000222422
ISOC1	-0.881427	0.0415941	0.255544													RAB35	-1.02344	1.68e-06	2.4e-05
OMP	-0.88071	0.0125367	0.231661													CDC42-IT1	-1.02327	0.00318076	0.00798899
SUCLG1	-0.880549	0.00459614	0.230417													PPIF	-1.02324	0.000289042	0.00112491
TLR6	-0.880447	0.00360388	0.230417													S100A11	-1.0231	0.000249322	0.00100226
NPY2R	-0.880033	0.00798592	0.230417													NLRP12	-1.02246	6.49e-06	6.25e-05
CSHL1	-0.879662	0.0275832	0.241759													C16orf54	-1.0224	7.09e-06	6.67e-05
RIMS1	-0.879198	0.013984	0.232147													TNRC18	-1.02204	2.33e-07	6.26e-06
GRIK3	-0.879052	0.0061569	0.230417													RP11-244H3.5	-1.02164	0.0141801	0.0282361
CTIF	-0.878323	0.016351	0.232147													MRPL20-AS1	-1.0215	0.00226995	0.00602855
PHKB	-0.878209	0.0164057	0.232147													TBC1D10C	-1.02133	7.87e-07	1.4e-05
CHST15	-0.877498	0.00211743	0.230417													LRRC4	-1.02109	4.36e-05	0.000256262
KCNA4	-0.877389	0.017919	0.232147													SULT1A1	-1.02084	0.000414671	0.00149514
MAL	-0.87694	0.0133522	0.232147													CYP51A1	-1.02083	0.0011374	0.00342863
KIR3DX1	-0.87625	0.0325963	0.247475													PAK1	-1.02079	3.41e-06	3.98e-05
IDH3A	-0.875854	0.0106368	0.230417													RP11-792A8.4	-1.02076	3.16e-05	0.000200037
EFNB2	-0.875449	0.0191504	0.232366													MYD88	-1.02009	2.18e-07	6.09e-06
LOC100129518	-0.875318	0.0121663	0.230417													OIP5-AS1	-1.01893	0.00013546	0.000616137
SP2	-0.875165	0.0359096	0.251124													TBC1D10B	-1.01887	1.11e-07	3.84e-06
CACNB2	-0.875126	0.00799032	0.230417													ZFAND6	-1.01881	0.000248808	0.00100094
CYP46A1	-0.874906	0.0325389	0.247475													LRCH4	-1.01769	2.29e-07	6.25e-06
ATP5F1	-0.874457	0.0472247	0.256547													PRPF6	-1.01747	6.41e-08	2.73e-06
CDT1	-0.874139	0.00934204	0.230417													SORT1	-1.0172	3.65e-05	0.000222718
TUBB2B	-0.874109	0.0289437	0.242883													LAGE3	-1.01719	0.00405132	0.0097834
P2RX3	-0.873843	0.0139038	0.232147													MT2A	-1.01702	0.00663897	0.0148479
C2CD3	-0.87357	0.0413711	0.255544													IL6R	-1.0168	5.47e-05	0.000305134
FHL2	-0.873038	0.0279501	0.241919													PPP1R15A	-1.01659	2.05e-07	5.91e-06
AK291611	-0.87224	0.0409271	0.255544													FAAP100	-1.01597	2.99e-07	7.34e-06
TMSB4Y	-0.871832	0.0392927	0.253838													MYH9	-1.01567	2.68e-07	6.83e-06
NAGLU	-0.871731	0.0309496	0.246291													SIGLEC5	-1.01515	0.00120917	0.00360006
DHRS2	-0.871278	0.00306227	0.230417													RHOT1P1	-1.01484	0.0172454	0.0333216
TIAM1	-0.871277	0.01084	0.230417													NUP62	-1.01475	1.74e-07	5.27e-06
CCDC22	-0.871092	0.0234071	0.23776													PIP5K1C	-1.01474	2.62e-07	6.74e-06
ATP1A3	-0.871066	0.031711	0.247475													CHPF2	-1.01467	4.42e-07	9.45e-06
MAN2B2	-0.8702	0.0321203	0.247475													RAB30-DT	-1.01419	0.000129569	0.000595828
GIP	-0.870061	0.0387038	0.253166													TMEM35B	-1.01405	0.015359	0.0302425
NME1-NME2	-0.869869	0.00802062	0.230417													DUSP1	-1.01382	5.31e-05	0.000298545
NUCB1	-0.869862	0.0184998	0.232366													SEMA4A	-1.01367	1.86e-06	2.58e-05
ABHD11	-0.869718	0.00420198	0.230417													MGAT2	-1.01337	5.71e-09	5.9e-07
ADAM5	-0.869274	0.00544252	0.230417													TMEM64	-1.0133	8.79e-07	1.52e-05
CHRNA5	-0.869208	0.0338307	0.247717													RETREG2	-1.01289	7.59e-08	3.02e-06
AKAP1	-0.868467	0.0273406	0.24164													GAK	-1.01269	1.41e-08	1.02e-06
HOXB3	-0.867443	0.0184411	0.232366													SLC15A4	-1.01241	4.04e-08	2.01e-06
SYT2	-0.867231	0.027518	0.241759													TMEM258	-1.01213	0.00183513	0.00506182
PCDHB3	-0.866848	0.012315	0.230417													CTDSP2	-1.01198	1.9e-06	2.62e-05
TAP2	-0.866596	0.0077481	0.230417													WDR73	-1.01164	0.00187843	0.00515929
OR10H1	-0.866321	0.0398696	0.25404													MIR2467	-1.01159	0.0146182	0.0290029
ECI2	-0.865795	0.0422831	0.255548													RNASET2	-1.01133	2.07e-05	0.000146683
PMP2	-0.865216	0.0301341	0.245744													PABPC1	-1.01128	3.86e-06	4.33e-05
MOK	-0.865206	0.00500519	0.230417													SERINC2	-1.01098	0.000193818	0.000817255
CEP104	-0.865148	0.0379933	0.253048													PLEKHJ1	-1.01089	5.89e-06	5.81e-05
SDHD	-0.864852	0.0297959	0.245253													HOMER3	-1.01056	0.000111618	0.000531289
USE1	-0.864454	0.0241646	0.238092													MEMO1	-1.01026	1.07e-08	8.63e-07
RHPN1-AS1	-0.864091	0.0391996	0.253838													ERCC1	-1.01017	1.11e-05	9.27e-05
OR7E156P	-0.864039	0.0112819	0.230417													RPS6KA4	-1.00954	8.42e-08	3.24e-06
KCNG2	-0.863138	0.0155707	0.232147													MYO1F	-1.00937	1.49e-06	2.2e-05
OAS2	-0.86295	0.0437118	0.255704													PF4V1	-1.00931	0.00108685	0.00330676
MARC2	-0.862779	0.0477262	0.256547													ATP5F1E	-1.00887	0.000180725	0.000773026
FAM66D	-0.86242	0.011132	0.230417													DPP7	-1.0081	6.59e-07	1.23e-05
NPL	-0.862391	0.0216556	0.236993													FBXL12	-1.00778	7.03e-07	1.29e-05
CLDN3	-0.861722	0.0109268	0.230417													CLN3	-1.00774	2.95e-05	0.000189802
SQRDL	-0.861536	0.00999651	0.230417													ANXA2	-1.00727	3.26e-07	7.8e-06
BHLHE41	-0.861393	0.0124091	0.23093													SUGP2	-1.00726	5.78e-06	5.73e-05
PP13	-0.861043	0.0324451	0.247475													GDI2	-1.00721	3.32e-06	3.9e-05
PHKA1	-0.860054	0.02954	0.24398													CRKL	-1.0072	1.7e-05	0.000127264
OSM	-0.860016	0.0154733	0.232147													NECAP2	-1.00706	1.61e-06	2.34e-05
MRPS12	-0.85946	0.00605617	0.230417													ANPEP	-1.0067	5.32e-05	0.000298757
LOC101928589	-0.859457	0.00673454	0.230417													RNPEP	-1.00585	6.49e-07	1.22e-05
ADRA2B	-0.85937	0.0379025	0.252947													LRP10	-1.00571	6.63e-07	1.24e-05
ERF	-0.858969	0.0199857	0.232366													TUFM	-1.00548	3.68e-07	8.37e-06
NIPAL2	-0.858454	0.00609421	0.230417													TP53I13	-1.00539	2.67e-07	6.81e-06
HSPB11	-0.858291	0.0229272	0.23776													DNASE1L1	-1.00493	2.49e-05	0.000168594
TRPC6	-0.85812	0.0109354	0.230417													METRN	-1.00489	0.000466294	0.00164873
HSD17B3	-0.857452	0.0406521	0.255315													YIF1B	-1.0048	2.98e-06	3.6e-05
FUZ	-0.85744	0.0195494	0.232366													NEURL1	-1.00464	8.23e-05	0.000418533
ADAM7	-0.857231	0.0122673	0.230417													CCDC142	-1.00411	9.1e-08	3.39e-06
AOAH	-0.857069	0.0196267	0.232366													CDC42EP3	-1.00408	2.26e-06	2.96e-05
PARP1	-0.856949	0.0385643	0.253166													GIMAP1	-1.00395	1.02e-07	3.65e-06
E2F5	-0.856433	0.0222267	0.23776													SYNGR1	-1.0036	4.63e-05	0.000268233
CCNK	-0.856104	0.00702662	0.230417													CLC	-1.00338	0.0145905	0.0289562
SMIM2	-0.855407	0.0170569	0.232147													LAMTOR1	-1.00295	1.87e-05	0.000136157
RPS6KC1	-0.854424	0.0364985	0.2512													NPDC1	-1.0029	2.76e-05	0.000181647
FSCN2	-0.853632	0.0155879	0.232147													FRAT1	-1.00281	4.46e-06	4.81e-05
NOX3	-0.853399	0.0259347	0.239676													SPTLC2	-1.00269	5.45e-08	2.44e-06
SLC9A2	-0.852776	0.0495839	0.258082													TECPR1	-1.00255	2.3e-07	6.26e-06
KBTBD4	-0.851985	0.0306016	0.246291													MFSD10	-1.00225	5.32e-07	1.08e-05
SMUG1	-0.851801	0.0397757	0.25404													ACAP3	-1.00219	1.08e-06	1.77e-05
TBX10	-0.851786	0.011302	0.230417													CDKN1B	-1.00216	6.05e-07	1.17e-05
SRR	-0.851586	0.0321851	0.247475													VASP	-1.00172	1.28e-06	1.99e-05
KRT12	-0.851041	0.0142627	0.232147													HHEX	-1.00119	1.39e-06	2.11e-05
MPPED1	-0.850646	0.0178681	0.232147													OTUD1	-1.00079	4.21e-06	4.6e-05
MOCOS	-0.85053	0.0276791	0.241759													MTSS1	-1.00065	5.43e-07	1.09e-05
CXCL2	-0.850087	0.0421639	0.255544													CMTM3	-1.0003	1.98e-05	0.000141845
AC074212.6	-0.849798	0.00283315	0.230417													VPS4A	-1.00012	1.24e-06	1.95e-05
AIMP1	-0.849647	0.0403953	0.254536													P3H3	1.00002	0.000117426	0.000552468
ILVBL	-0.849309	0.00239117	0.230417													MBLAC2	1.00014	0.00201943	0.00546926
PI15	-0.848595	0.012636	0.231782													GCOM2	1.0002	0.00141364	0.00408256
CD3D	-0.848457	0.00198589	0.230417													LINC00571	1.00021	0.0121078	0.0246751
SHCBP1L	-0.848207	0.017697	0.232147													OR1M1	1.00022	0.0102398	0.0213737
DOCK5	-0.847951	0.0255468	0.239676													NCAPG	1.0003	3.54e-05	0.000217403
UHRF1BP1L	-0.847825	0.0251399	0.239676													CTD-3105H18.14	1.00037	0.00272002	0.0070037
APEH	-0.847707	0.0326733	0.247475													PTENP1	1.00063	0.000909642	0.00285544
ZNF330	-0.847382	0.0399199	0.254042													UNC13B	1.00091	4.66e-05	0.000269617
ITGB1BP2	-0.84727	0.02605	0.239676													ITLN1	1.00093	0.00140438	0.00406298
COX10	-0.847129	0.0136021	0.232147													ARHGAP20	1.00095	0.00016143	0.000707193
SIGLEC5	-0.846509	0.034353	0.247717													PTS	1.00098	0.00135156	0.00393908
CYP2D6	-0.846031	0.00499435	0.230417													HNRNPA1P36	1.00104	0.0041927	0.0100714
KCTD9	-0.846001	0.0429679	0.255704													SYN2	1.00106	0.00198375	0.00539449
PCDHGA9	-0.845612	0.0390115	0.253669													DNAH5	1.00111	4.07e-05	0.000243147
CDK5	-0.845086	0.0194213	0.232366													RPSAP11	1.00114	0.00634164	0.0142884
PHTF1	-0.843765	0.0282905	0.241919													PSMC2P1	1.00121	0.00705013	0.015622
ALAD	-0.843732	0.021366	0.23511													SGCE	1.00127	0.000734729	0.0023972
COX7BP1	-0.843518	0.0244686	0.238716													SLC7A9	1.0013	0.00197917	0.00538478
ZCCHC4	-0.843241	0.00409711	0.230417													GAS8	1.00136	0.000561243	0.00192144
VSX1	-0.843058	0.0257069	0.239676													MTMR7	1.00142	0.000788514	0.00254204
C1orf186	-0.842534	0.0387044	0.253166													CXCL12	1.00173	0.00331665	0.00827285
LFNG	-0.842308	0.0276649	0.241759													PKDCC	1.0018	0.00565812	0.0129983
XPNPEP2	-0.841822	0.0466084	0.256508													CDCA5	1.00181	0.00316787	0.00796286
HIST1H1A	-0.841727	0.0385295	0.253166													CTD-3233P19.7	1.00183	0.0122524	0.0249135
GZMK	-0.841582	0.0466723	0.256545													RP11-80I3.1	1.00189	0.00722104	0.0159478
ESRRA	-0.841462	0.017708	0.232147													MT1M	1.002	0.00584894	0.0133549
KIAA0509	-0.841434	0.0446608	0.255988													PEBP4	1.002	0.011607	0.0238135
LRRC42	-0.841283	0.0184197	0.232366													BEST2	1.00208	0.00200351	0.00543577
LPAR2	-0.841212	0.00595463	0.230417													MYO6	1.00211	7.84e-06	7.18e-05
CYP3A43	-0.84099	0.0352103	0.248988													INPP5J	1.00279	0.00409416	0.00987235
MYBL2	-0.840737	0.0267308	0.240749													TMEM89	1.00295	0.00782627	0.0170501
GPR31	-0.840073	0.00203077	0.230417													HMGB1P1	1.00301	0.0137794	0.027551
MIR3917	-0.839843	0.00351757	0.230417													TMEM14EP	1.00316	0.0028184	0.00721442
SLC12A3	-0.839836	0.00628825	0.230417													SFR1P1	1.00319	0.00435656	0.0103937
MERTK	-0.839613	0.00578814	0.230417													EFCAB13	1.00384	3.73e-05	0.000227041
PCDHA9	-0.839272	0.0141212	0.232147													TOMM20L	1.00389	0.00464765	0.0109864
NRL	-0.838539	0.00716702	0.230417													ZNF597	1.00391	0.00238531	0.00629118
ZNF219	-0.837909	0.04225	0.255548													TRIP13	1.00394	0.00147754	0.00423905
RHO	-0.837813	0.0104286	0.230417													SLC10A4	1.00399	0.00243042	0.00638808
RGS16	-0.83724	0.00626168	0.230417													DNAH14	1.00405	2.42e-05	0.000165391
ABHD6	-0.837012	0.0338301	0.247717													STPG1	1.00411	0.000177074	0.000760453
SLC22A7	-0.836695	0.0055782	0.230417													CHGB	1.00418	0.00181681	0.00502102
HOXC5	-0.836618	0.018098	0.232272													PTGR2	1.00421	0.0044457	0.0105721
TP73	-0.836596	0.00956118	0.230417													INTS4P2	1.00421	0.00694501	0.0154226
PRL	-0.836574	0.00434358	0.230417													MYBPH	1.00436	0.00178834	0.00495642
IFT140	-0.836534	0.0259983	0.239676													RASAL2	1.00445	0.000886255	0.00279681
ZNF155	-0.836446	0.0259907	0.239676													RP11-54C4.2	1.00454	0.00830636	0.0179171
CRP	-0.83641	0.00496481	0.230417													SUGT1P3	1.00484	0.000522885	0.00181258
ADCY1	-0.836242	0.00970319	0.230417													RPL23AP83	1.00498	0.00368477	0.00902673
KIR3DS1	-0.836099	0.0255671	0.239676													GLRA1	1.00521	0.00123827	0.00367493
SPEF1	-0.835011	0.00713048	0.230417													RASAL1	1.00524	0.000795495	0.00256106
MRPS11	-0.834956	0.024781	0.239676													MYL10	1.00533	0.00846895	0.0182181
ASCC2	-0.834786	0.046717	0.256547													AMELX	1.00547	0.00314084	0.00790537
GNA13	-0.83451	0.0409743	0.255544													PLAAT5	1.00551	0.00533811	0.0123642
KCNJ4	-0.834355	0.0243323	0.238407													EBF3	1.00569	0.00126157	0.00373162
C2orf27A	-0.834254	0.0380259	0.253048													RNU11-2P	1.00571	0.00571333	0.0131069
IL10RB	-0.833998	0.00748908	0.230417													LA16c-60G3.8	1.00581	0.00304393	0.00770409
LA16c-381G6.1	-0.833227	0.0124224	0.23093													KCNB2	1.00581	0.000669557	0.00222526
2024-03-03	-0.832902	0.00810136	0.230417													KCNV1	1.00584	0.000833499	0.00266297
WISP1	-0.832879	0.0102556	0.230417													GPR39	1.00588	0.00677386	0.0151148
SLC27A5	-0.832621	0.0180409	0.232147													IGLV1-50	1.006	0.0197618	0.0373796
C19orf57	-0.832371	0.0344082	0.247763													LINGO1	1.0065	0.0014359	0.00413771
GP6	-0.832159	0.00971543	0.230417													PACSIN3	1.00664	0.00210578	0.00566179
EIF3J	-0.83211	0.0482033	0.256902													AIPL1	1.00667	0.00407059	0.00982392
IFT27	-0.83206	0.00635431	0.230417													RP11-453D16.2	1.0067	0.00297261	0.00754592
BPGM	-0.831775	0.0473746	0.256547													ANGPTL3	1.0068	7.61e-05	0.000393404
ZNF557	-0.831052	0.0337942	0.247717													HOOK1	1.00683	0.000212893	0.000879638
WDR59	-0.831039	0.00797113	0.230417													SIGLEC8	1.0069	0.00426949	0.0102236
STRA6	-0.830704	0.00732776	0.230417													ZNF182	1.00703	0.000130038	0.000597472
WNT4	-0.83056	0.0349125	0.248156													CCDC184	1.00717	0.00503028	0.0117569
CDON	-0.830393	0.0209525	0.23456													WWC1	1.00753	0.000851452	0.00270415
FKBP15	-0.830371	0.00111273	0.230417													SPATA7	1.00816	0.000734264	0.00239656
L1CAM	-0.829939	0.0244015	0.238407													DYNLT3	1.00823	0.000473061	0.00166824
AP5M1	-0.829837	0.0334221	0.247586													SIX4	1.00834	0.00112715	0.00340423
PLG	-0.829113	0.0113033	0.230417													PPM1AP1	1.00834	0.00398199	0.00963995
RPL22P22	-0.829016	0.0258346	0.239676													SLC14A2	1.00849	0.000408589	0.00147819
ANK1	-0.828725	0.0135661	0.232147													RP11-710M11.1	1.00874	0.00590053	0.013454
ASCL3	-0.828705	0.0223488	0.23776													RPL9P3	1.00882	0.0243487	0.0445001
PTPN4	-0.828363	0.0241231	0.238092													FUT6	1.00897	0.00820853	0.0177311
LIG1	-0.827441	0.0429743	0.255704													BARX1	1.0091	0.00369926	0.00905185
ATP5C1	-0.826911	0.0164766	0.232147													GRIP1	1.00917	0.000146406	0.000656309
TRIP6	-0.826804	0.0141339	0.232147													SRRM3	1.00918	0.00342673	0.00851265
HEYL	-0.826261	0.0260145	0.239676													LINC00636	1.00922	0.00456881	0.0108216
FPR1	-0.826237	0.0166313	0.232147													TMEM108	1.00924	0.0033935	0.00843698
NTN3	-0.826234	0.0050925	0.230417													CD1B	1.00926	0.00092819	0.00290301
ANGPTL3	-0.826131	0.0491802	0.257818													PAX9	1.00937	0.00298009	0.0075631
GRM7	-0.826059	0.0201294	0.232383													PRSS42P	1.00938	0.00343843	0.00853478
RECQL5	-0.825086	0.00668526	0.230417													AFDN-DT	1.00944	0.0175979	0.0339016
CELA2A	-0.824533	0.00579508	0.230417													RNU6-353P	1.00954	0.0076605	0.0167384
CHRNB1	-0.824306	0.0285787	0.241919													AC144530.1	1.00966	0.00604013	0.0137211
MTMR2	-0.823778	0.0237065	0.23776													POU2F3	1.00992	0.00182495	0.00503787
NPY	-0.821867	0.0116519	0.230417													PPIAP30	1.01027	0.00809528	0.017523
NOTCH1	-0.821633	0.00947467	0.230417													LINC00907	1.01047	0.00604836	0.0137383
PRPF18	-0.821507	0.0146994	0.232147													SLC6A19	1.01051	0.00119151	0.0035564
NFKBIL1	-0.821216	0.0237788	0.23776													KIAA1671	1.01059	0.000326683	0.0012376
GK	-0.819674	0.0218927	0.23776													FCN3	1.01077	0.0088308	0.0188674
IGF1	-0.819518	0.0126056	0.231696													CEMIP	1.01077	8.19e-06	7.42e-05
YKT6	-0.818895	0.0452175	0.255988													PGR	1.0108	0.000858966	0.00272518
RP11-219B4.3	-0.818878	0.00633028	0.230417													NPVF	1.01085	0.0036554	0.00897331
RAB33A	-0.818463	0.0433313	0.255704													ZNF470	1.01109	0.000287778	0.00112121
HP	-0.818402	0.0119991	0.230417													MYO5B	1.01116	5.49e-05	0.000306137
CCDC40	-0.818274	0.00951784	0.230417													RP11-613M5.2	1.01141	0.00197878	0.00538441
SEMA5A	-0.818211	0.0341595	0.247717													SVEP1	1.01146	0.000783302	0.00252715
ALDOAP2	-0.818077	0.0151372	0.232147													UTS2B	1.01155	0.000476069	0.00167663
PTPRS	-0.81801	0.0426021	0.255617													CTD-2666L21.1	1.01158	0.00231591	0.00613766
HBD	-0.81781	0.0262716	0.239879													IGSF10	1.01162	1.97e-05	0.000141386
GOLPH3	-0.817785	0.041843	0.255544													CHAC2	1.01166	0.00750464	0.016445
CSF2RA	-0.817762	0.00686336	0.230417													TRGV10	1.01188	0.0118551	0.0242433
TOX	-0.81736	0.0334434	0.247586													RAB6C-AS1	1.0121	0.00366686	0.00899007
ADAMTS12	-0.817273	0.0339476	0.247717													ELOCP3	1.0121	0.00709805	0.0157086
KIAA0226L	-0.817211	0.0328827	0.247477													KCP	1.01219	0.000288899	0.00112455
TYRP1	-0.81718	0.0147779	0.232147													ZNF385B	1.01221	0.000389019	0.00142427
MTIF2	-0.817021	0.00493459	0.230417													DESI2	1.01224	0.00225209	0.00599008
SOX2	-0.816834	0.002627	0.230417													TTC6	1.01226	0.000232422	0.000946606
MDH1	-0.816762	0.043625	0.255704													GPC5	1.01243	0.000163508	0.000714393
TTC38	-0.816414	0.0129695	0.232147													ZBTB7C	1.01252	0.000210184	0.00087131
NARS	-0.816018	0.0248602	0.239676													SMAD9	1.01268	0.00299048	0.00758497
STXBP3	-0.815823	0.0499828	0.258895													MYO1A	1.01275	0.000578919	0.00197118
MIR6125	-0.815419	0.0330827	0.247586													LCE2C	1.01277	0.010669	0.0221311
REG1B	-0.815284	0.010824	0.230417													PRR19	1.01306	0.0104532	0.0217469
MON1B	-0.814895	0.0416156	0.255544													FOLH1B	1.01311	0.000356062	0.00132471
B4GALT6	-0.814137	0.0269752	0.241159													SCN1A-AS1	1.01333	0.00159766	0.00452296
RRAGD	-0.813826	0.0315175	0.247411													OR2C3	1.01335	0.00140297	0.00405999
EPO	-0.813555	0.00636716	0.230417													ZNF81	1.0135	0.000263479	0.00104547
TLR8	-0.813518	0.0201405	0.232383													NECTIN4	1.01353	0.00115494	0.003471
NRG1	-0.813514	0.0063011	0.230417													COL21A1	1.01368	0.000864102	0.00273782
POLE2	-0.813504	0.0460858	0.255988													CYP2J2	1.01386	0.000507603	0.00176904
EMC7	-0.813471	0.0444544	0.255704													STYK1	1.01388	0.000374884	0.0013808
LSR	-0.813439	0.00445568	0.230417													IQGAP3	1.01389	0.00023661	0.000959642
TMEM251	-0.812924	0.0217243	0.237271													TRAIP	1.01417	0.000676445	0.00224334
HSPE1	-0.81278	0.0429325	0.255704													FBXO39	1.01422	0.00124928	0.00370195
SULT2B1	-0.812624	0.0131303	0.232147													HS6ST3	1.01423	0.00736115	0.0161919
METTL10	-0.812388	0.0085242	0.230417													ADGRA3	1.01432	1.82e-05	0.000133727
GPN2	-0.812001	0.0251737	0.239676													XYLB	1.01474	0.000116863	0.000550182
GOLGA2P5	-0.811857	0.0430638	0.255704													ST6GALNAC3	1.01474	0.0011997	0.00357635
PCGF1	-0.811856	0.0320475	0.247475													LINC02756	1.01486	0.00804068	0.0174319
SNAP29	-0.811668	0.0216885	0.237073													NID2	1.01497	0.000170856	0.000740144
DDT	-0.811647	0.0112397	0.230417													HMGB3P8	1.01499	0.00749971	0.0164413
CLIC2	-0.810998	0.00903321	0.230417													MMP15	1.01556	0.00203214	0.00549948
EPB41	-0.810774	0.0349802	0.248506													RP11-611L7.2	1.01562	0.00766021	0.0167384
GCA	-0.810638	0.00410854	0.230417													SLCO1B3	1.01564	0.00065129	0.0021751
FAM153A	-0.810498	0.0488184	0.257297													POSTN	1.01568	0.000536516	0.00185228
GFOD1	-0.810335	0.00390774	0.230417													RNA5SP208	1.01572	0.00380484	0.00927411
OPN3	-0.809986	0.00628295	0.230417													RP11-1012A1.7	1.01606	0.00924198	0.0196165
PVRL1	-0.80998	0.0085439	0.230417													C20orf197	1.01661	0.00539977	0.0124786
ANXA9	-0.809697	0.0186573	0.232366													NKAIN4	1.01664	0.00388509	0.00944708
GREM1	-0.809635	0.0229336	0.23776													AC110781.3	1.01688	0.00376032	0.00918026
HTR2C	-0.809284	0.0154422	0.232147													SEPTIN10P1	1.01694	0.00483583	0.0113683
SEMA4G	-0.80911	0.00629788	0.230417													COL4A2-AS2	1.017	0.00442089	0.0105225
F11	-0.808988	0.0494512	0.257818													GLRX3P2	1.01705	0.00315555	0.00793771
EPB41L4A	-0.80887	0.023179	0.23776													TAAR3P	1.01716	0.00447591	0.0106357
CYP2U1	-0.808845	0.0140714	0.232147													PPP1R9A	1.01785	0.000297777	0.00115219
SREBF2	-0.808666	0.0041141	0.230417													RPSAP15	1.01795	0.00162575	0.00457945
IL2	-0.808556	0.0276968	0.241759													ALDH1A3	1.01797	0.00581834	0.0132992
LEPREL1	-0.808458	0.00395169	0.230417													VTI1BP1	1.0182	0.00798914	0.0173607
EPHX1	-0.808451	0.0178837	0.232147													EIF2S3B	1.01823	4.34e-05	0.000255203
AC007967.3	-0.808068	0.00987541	0.230417													UGT1A7	1.01836	0.00455054	0.0107878
OR7E37P	-0.808051	0.00497222	0.230417													AC007161.5	1.01846	0.00420638	0.0100974
ZFAND1	-0.808001	0.0444765	0.255704													NEGR1	1.0185	0.000708669	0.00232551
ST8SIA2	-0.807545	0.0149098	0.232147													MCHR2	1.01857	0.000510047	0.00177698
FBXO41	-0.80752	0.00364261	0.230417													CYP7A1	1.01889	0.00125751	0.00372427
FRAT2	-0.807505	0.00686232	0.230417													NGF	1.01903	0.0061018	0.0138377
NEU3	-0.807495	0.00272635	0.230417													ZC3H12B	1.01906	0.00026739	0.00105783
SLC35E3	-0.807365	0.0284782	0.241919													CNGA4	1.01907	0.00244526	0.00641841
ATRAID	-0.807079	0.038276	0.253166													SAYSD1	1.01929	0.000438378	0.001564
WDR52	-0.806824	0.0471202	0.256547													ZIC2	1.01937	0.00178561	0.00495013
TRIP10	-0.806511	0.0110693	0.230417													KRT18P21	1.02001	0.00367555	0.0090093
GTSE1	-0.80629	0.00353829	0.230417													CECR2	1.02008	0.00023906	0.000967557
AMOT	-0.806134	0.0106392	0.230417													USHBP1	1.02088	0.00133713	0.003907
PLEKHA6	-0.804332	0.0105903	0.230417													ZNF823	1.02093	0.00173622	0.00483264
SMCO4	-0.804079	0.0204782	0.233337													C8orf48	1.02102	0.00176856	0.00491308
AMACR	-0.803785	0.0441657	0.255704													ARSK	1.02111	0.00014345	0.00064624
AQP8	-0.803739	0.0480959	0.256788													ZIC4	1.02114	0.000860373	0.00272802
DBR1	-0.803727	0.018604	0.232366													AC139099.7	1.02122	0.00535602	0.0123999
ADAM11	-0.803722	0.0124764	0.231503													LINGO2	1.02132	0.00200052	0.00543166
CRISP3	-0.803316	0.0370529	0.252035													B3GNT3	1.02133	0.00839014	0.0180686
FAM136A	-0.803005	0.00539089	0.230417													MYRIP	1.02146	0.000576484	0.00196493
ABCB7	-0.802863	0.0104936	0.230417													HECW1	1.02161	0.000118476	0.000555572
COA4	-0.80285	0.00356157	0.230417													CP	1.02162	5.55e-05	0.000308886
TUT1	-0.802807	0.0393722	0.253838													PDZRN4	1.02167	5.76e-05	0.000318152
HBEGF	-0.802764	0.0136267	0.232147													TMEM53	1.02182	1.91e-05	0.00013844
MTAP	-0.802714	0.0126075	0.231696													GABRA1	1.02185	0.0030481	0.00771372
FBXO31	-0.802374	0.0145838	0.232147													RP11-107P7.6	1.02187	0.000822161	0.00263304
ADAMTS13	-0.802299	0.00986426	0.230417													RPSAP46	1.02187	0.00800075	0.0173753
CAPN6	-0.80199	0.00874532	0.230417													KCNIP4	1.02199	0.00162725	0.00458247
ATP5B	-0.801977	0.0320849	0.247475													OSBPL9P3	1.02204	0.0105523	0.0219125
ASMT	-0.80196	0.0217513	0.237295													CFAP46	1.02207	0.000318906	0.00121589
SNTG1	-0.80184	0.0152357	0.232147													SCN8A	1.02218	0.000114773	0.000542136
AVIL	-0.801761	0.0307525	0.246291													KPRP	1.02231	0.00373648	0.00912934
ALOX15	-0.80154	0.028912	0.242883													STEAP1B	1.02231	0.000522952	0.00181258
RALB	-0.801481	0.00729113	0.230417													RP11-67H2.1	1.02242	0.00606926	0.0137724
TRIP4	-0.801349	0.00785521	0.230417													FAM21EP	1.02251	0.00115747	0.00347664
PPP1R14D	-0.801175	0.0415187	0.255544													FKBP9P1	1.02268	0.000247618	0.000997283
DNAI1	-0.801142	0.028567	0.241919													SNORA81	1.02272	0.00128947	0.0037984
ZNF287	-0.800788	0.0158913	0.232147													COMP	1.02293	0.00271381	0.00698856
SMNDC1	-0.80055	0.0462643	0.255988													DNAAF3	1.02308	0.00125978	0.00372792
SLC25A3	-0.79984	0.0266759	0.240749													GABRA2	1.0231	0.000765514	0.00248141
SEPT8	-0.799376	0.0436913	0.255704													CCL2	1.02329	0.00556187	0.0128048
TBX5	-0.799297	0.00317453	0.230417													AC013463.2	1.02335	0.00326956	0.00817734
PRC1	-0.798932	0.0479497	0.256646													IMPG2	1.02345	0.000212674	0.000879231
AP1S1	-0.798855	0.0112119	0.230417													DLX6	1.0235	0.00133476	0.00390329
MIR6824	-0.798799	0.00650069	0.230417													PAX7	1.02359	0.00227064	0.00602965
MAP3K3	-0.798383	0.00841015	0.230417													PCDHB16	1.02369	0.000965945	0.00299653
DNAJC7	-0.797939	0.0153957	0.232147													HMGN1P4	1.02376	0.00292955	0.00744909
SLC2A2	-0.797589	0.042499	0.255617													LNX1	1.02379	0.000167464	0.00072885
CSF3	-0.797349	0.0372189	0.252262													ACSBG2	1.0239	0.00344781	0.00855111
ORM1	-0.797342	0.0419428	0.255544													IZUMO1	1.02401	0.00412418	0.00993242
PPY2	-0.797208	0.0295382	0.24398													HRH4	1.02415	0.00202615	0.00548466
TMEM242	-0.796877	0.0134921	0.232147													NUTM2B	1.02417	0.00399029	0.00965566
ST3GAL5	-0.79589	0.0108392	0.230417													MRPL1	1.02422	0.000176084	0.000757268
KRT19	-0.795827	0.0413924	0.255544													PLCH1	1.02426	8.97e-06	7.93e-05
ARMCX5	-0.79564	0.0350736	0.248686													USP43	1.02428	0.00060404	0.00203961
LOC100129361	-0.795544	0.0151769	0.232147													PRLHR	1.02434	0.000954197	0.00296698
DLEU1	-0.795372	0.00508834	0.230417													CDC25A	1.02438	0.00160948	0.00455102
PTPRN2	-0.794926	0.0149709	0.232147													OR7E13P	1.02475	0.001106	0.00335219
SLC44A4	-0.794814	0.037083	0.252112													ERICH6	1.02501	0.000140564	0.000635989
KREMEN2	-0.794785	0.0189685	0.232366													DNASE1L3	1.02501	0.00365918	0.00897743
LINC01278	-0.794651	0.0250285	0.239676													RP11-989E6.13	1.02527	0.0031383	0.00790082
MRPS14	-0.794416	0.0334759	0.247586													RP11-480G7.2	1.02529	0.00168378	0.00471246
LPPR2	-0.794249	0.0253046	0.239676													RP11-262D11.2	1.02555	0.00354533	0.00874831
RARA	-0.793943	0.0021301	0.230417													GPRASP2	1.02561	0.000883193	0.00278894
PSTPIP1	-0.793758	0.0267194	0.240749													HNRNPA1P20	1.02598	0.00463176	0.0109512
TCN2	-0.79349	0.00941875	0.230417													ONECUT1	1.02609	0.00276944	0.00710953
GHRHR	-0.793469	0.0258284	0.239676													SLCO1B1	1.02621	0.000316637	0.00121005
KIAA1614	-0.793261	0.0207434	0.234321													MBL2	1.02698	0.00388633	0.00944809
ATG3	-0.792445	0.0226783	0.23776													KCNH4	1.02729	0.00057865	0.00197101
HSPH1	-0.791681	0.0323136	0.247475													STXBP5L	1.02733	0.0006942	0.00228967
IPW	-0.791489	0.0235843	0.23776													SAA2	1.02735	0.00421397	0.0101111
PSMD5	-0.791472	0.0492869	0.257818													DSP	1.02737	1.32e-05	0.000105667
HIST1H2BD	-0.791458	0.010926	0.230417													ANKRD30A	1.02747	0.000201541	0.000844629
CCDC177	-0.791243	0.0380227	0.253048													HSPA8P8	1.02748	0.00225428	0.00599514
OXCT2	-0.791016	0.014423	0.232147													PRPS1P2	1.02749	0.00728423	0.0160541
MATK	-0.790488	0.0243696	0.238407													IFT74	1.02757	0.000409129	0.00147965
OVOL3	-0.790459	0.0240388	0.238092													CALHM3	1.02777	0.00244874	0.00642516
POU5F1	-0.789781	0.011705	0.230417													SLC25A34	1.02788	0.00246695	0.00646024
NDUFB4	-0.78961	0.0483819	0.256902													SPRY2	1.02821	0.00356344	0.00878388
PART1	-0.789275	0.0104276	0.230417													PLAG1	1.02828	8.76e-05	0.000441055
NCLN	-0.789207	0.0117168	0.230417													RBP3	1.02837	0.00132727	0.00388718
CD247	-0.789154	0.0423727	0.255617													PPIAP73	1.02842	0.0168599	0.0327186
RAB3A	-0.78915	0.016569	0.232147													SUMO2P21	1.02845	0.00433478	0.010351
APBA1	-0.788883	0.048379	0.256902													SLC30A10	1.02847	0.00341688	0.00849115
ATP2B2	-0.788559	0.0416528	0.255544													ARX	1.02849	0.00344186	0.0085413
RXRG	-0.788339	0.00297312	0.230417													RP11-332P22.2	1.02849	0.00215829	0.00577508
PRB4	-0.788029	0.0171965	0.232147													NKX2-2	1.02858	0.00288928	0.00736236
C20orf24	-0.787983	0.0146071	0.232147													GPR139	1.02907	0.00278896	0.00715152
TRAIP	-0.787747	0.0468078	0.256547													ENSG00000265028	1.02916	0.0153331	0.0302111
GUK1	-0.78769	0.00229574	0.230417													LRIT2	1.02928	0.0010405	0.00318747
COL11A2	-0.78758	0.0056806	0.230417													ZNF859P	1.02936	0.000712394	0.00233646
TNFRSF11B	-0.786934	0.0357496	0.250658													RP11-348N17.2	1.02957	0.00192475	0.00526215
SMCP	-0.78683	0.00470927	0.230417													DYTN	1.02966	8.11e-05	0.000413528
ZXDB	-0.786749	0.0142482	0.232147													RP11-346C16.2	1.02981	0.00280249	0.00717973
ZBTB22	-0.78625	0.0139291	0.232147													SERPINB5	1.02997	0.00120468	0.00358917
PHLPP2	-0.786223	0.0402404	0.254464													BVES	1.02999	0.00072422	0.00236768
A4GALT	-0.785381	0.0040253	0.230417													FAM153B	1.02999	0.00715755	0.0158239
DBI	-0.785209	0.0239835	0.238017													TINAGL1	1.0301	0.00803176	0.0174232
ARFRP1	-0.785061	0.0137658	0.232147													ALDH7A1	1.03012	0.000641389	0.0021464
SLC4A5	-0.78481	0.0246732	0.239321													RBBP4P1	1.03014	0.00265632	0.00686116
SMAP1	-0.784505	0.040748	0.255544													VDAC1P8	1.03021	0.00747546	0.0163995
NPHS2	-0.783758	0.0377459	0.252907													SPDYE6	1.03023	0.0059945	0.0136406
MRPS33	-0.783654	0.00835566	0.230417													ILF2P1	1.03028	0.00253585	0.0066075
PREB	-0.783483	0.00828801	0.230417													SVIL2P	1.03038	6.79e-05	0.00036078
RNF139	-0.783226	0.0265965	0.240749													LEFTY1	1.03043	0.0105203	0.0218649
SPIN2A	-0.783174	0.0328534	0.247475													VASH2	1.03058	0.000801033	0.00257501
CFTR	-0.783156	0.015223	0.232147													MATN4	1.03063	0.000646525	0.00216189
TRNAU1AP	-0.782647	0.0313907	0.246754													GABRA4	1.03113	0.00124679	0.00369558
PDK1	-0.782498	0.0338051	0.247717													DPY19L4P1	1.03123	0.000911165	0.00285896
DRD3	-0.782177	0.0102124	0.230417													RP11-669B18.1	1.03125	0.003083	0.00778545
BTN3A1	-0.781835	0.0210297	0.23456													RP13-511M20.1	1.03151	0.00552636	0.012734
IL13RA2	-0.781507	0.044281	0.255704													RP11-1081L13.4	1.03169	0.00266984	0.00689193
BRINP3	-0.781494	0.0121857	0.230417													TNNT2	1.03173	0.00245785	0.00644493
IFRD2	-0.781248	0.041419	0.255544													ATG4A	1.03191	2.11e-05	0.00014867
LYPLA1	-0.781129	0.0347049	0.248126													ENPP6	1.03211	0.0021985	0.00586943
ISG20	-0.78095	0.0201869	0.232383													NTRK2	1.03217	0.000112536	0.000534164
CD7	-0.780912	0.00345759	0.230417													SEPTIN3	1.03229	0.00312606	0.00787651
GPR176	-0.780521	0.0225258	0.23776													OR5B1P	1.03231	0.00845872	0.0181979
ADCY8	-0.780171	0.0402358	0.254464													MSC-AS1	1.03244	0.00197802	0.00538369
AMELY	-0.780102	0.0426311	0.255617													ACTG1P17	1.03292	0.00500938	0.0117171
KRT31	-0.779564	0.0165195	0.232147													HNRNPA1P35	1.03292	0.00328875	0.00821668
LRRC31	-0.778812	0.0210426	0.23456													CCDC34	1.03292	0.000441347	0.00157295
B9D2	-0.778798	0.0107131	0.230417													CYYR1	1.03315	0.0030538	0.00772631
SNAI1	-0.778335	0.0425331	0.255617													BTC	1.03326	0.00194294	0.00530608
NDUFS3	-0.778324	0.00678059	0.230417													ANKRD31	1.03334	8.21e-06	7.44e-05
SOX5	-0.778037	0.00325855	0.230417													PARD3B	1.03392	2.56e-05	0.000171994
DNASE1L3	-0.778036	0.0207953	0.234321													LDB2	1.03405	0.000209937	0.000870622
STK25	-0.778032	0.0114458	0.230417													SBK3	1.03436	0.00138309	0.00401332
GRIA3	-0.77773	0.0397037	0.25404													TMEM182	1.03438	0.00220129	0.00587582
PROC	-0.777636	0.0330117	0.247586													CABP1	1.03445	0.00201578	0.00546076
DDC	-0.777405	0.0129248	0.232147													LRAT	1.03553	0.00172378	0.00480241
RET	-0.777216	0.0263378	0.239879													PPIAP54	1.03554	0.00996206	0.0209061
CPLX3	-0.77684	0.0199954	0.232366													CTC-425O23.2	1.03585	0.00905919	0.0192864
TPO	-0.776627	0.0483134	0.256902													GPR61	1.03597	0.000835212	0.00266589
EBAG9	-0.776625	0.0205315	0.233445													VN1R2	1.03608	0.00448944	0.0106643
TTC19	-0.776623	0.0366732	0.251586													PCDHA4	1.03649	0.000583678	0.00198308
SLC16A8	-0.776602	0.01006	0.230417													B3GALT1	1.03664	0.00266353	0.00687814
GJA3	-0.776542	0.00782497	0.230417													TLCD3B	1.03666	0.00180644	0.00500011
MS4A2	-0.776526	0.0125045	0.231661													DNAH12	1.03671	4.04e-05	0.000241755
FAM171A1	-0.776346	0.00539912	0.230417													PKHD1	1.03675	3.11e-05	0.000197456
ATP6V1B1	-0.775113	0.0333195	0.247586													STAG3L4	1.03685	0.0089487	0.0190773
SLC15A1	-0.774931	0.0208344	0.234413													PCDHB3	1.03686	0.00102769	0.00315285
OR2J2	-0.774873	0.0151811	0.232147													METTL15P3	1.03703	0.00161527	0.00455846
RAB27B	-0.774626	0.0322647	0.247475													PCDHGA12	1.03707	9.52e-05	0.000470822
TKTL1	-0.774619	0.00459081	0.230417													PLA2G3	1.03709	0.00153104	0.00436327
OR1A1	-0.774336	0.0245134	0.238805													EPHA8	1.03714	0.00124517	0.00369232
KRT36	-0.77344	0.00499798	0.230417													PCDHA3	1.03723	0.000173984	0.000750653
CHRD	-0.77252	0.00620014	0.230417													C9orf24	1.03727	0.00112902	0.0034089
HOXD11	-0.772435	0.0387298	0.253186													ZNF876P	1.0373	0.000381462	0.00139983
ATOX1	-0.772204	0.018663	0.232366													GPR3	1.03732	0.00676796	0.0151063
SLC35F2	-0.77194	0.0120258	0.230417													SPATA6L	1.03739	0.00035711	0.00132792
TM7SF2	-0.771481	0.0148992	0.232147													TMCO5A	1.03762	0.000204388	0.000853405
RAB3IL1	-0.771435	0.0199147	0.232366													CRP	1.03762	0.00160985	0.00455104
CSNK2B	-0.771423	0.0162235	0.232147													GRM3	1.03792	0.000524367	0.00181591
TNFRSF9	-0.770956	0.0386519	0.253166													OR6K3	1.038	0.00402246	0.00972359
AZI2	-0.770434	0.0394984	0.253838													SPRY1	1.038	0.00265047	0.00685184
CYP2B6	-0.7703	0.0219474	0.23776													GRK7	1.03807	0.000207424	0.000862545
SRC	-0.770212	0.0175086	0.232147													CYB5R2	1.03813	0.00492326	0.011551
GNB1L	-0.770011	0.0257725	0.239676													ZNF322P1	1.03818	0.00365601	0.00897376
ALAS1	-0.769995	0.0310322	0.246291													PIP	1.03822	0.00573563	0.013151
REST	-0.769986	0.0224627	0.23776													SPATA22	1.03822	0.000396686	0.00144369
MTUS2	-0.769599	0.0327969	0.247475													CLDN12	1.03839	0.000477567	0.00168108
CXCL11	-0.769007	0.0423696	0.255617													RSPH14	1.03841	0.00651671	0.014628
MRPL12	-0.768622	0.00574632	0.230417													OR7E35P	1.03845	0.00758547	0.0165983
SLC22A18	-0.7682	0.0347359	0.248126													CEP44	1.03857	0.000119892	0.000560491
PTCD3	-0.768129	0.0393102	0.253838													TMEM61	1.03859	0.00191812	0.00524942
KLHL18	-0.76798	0.0118536	0.230417													FOXP2	1.03865	0.000932863	0.00291421
GNRHR	-0.767612	0.0199842	0.232366													SLC25A18	1.0388	0.0019905	0.00540939
ARHGEF6	-0.767601	0.0075608	0.230417													YEATS2-AS1	1.03886	0.00580048	0.0132669
MCL1	-0.767197	0.0453301	0.255988													OTUD4P1	1.03888	0.000331089	0.00125118
LOC100293211	-0.767024	0.00425739	0.230417													BNC2	1.03898	0.000790878	0.00254895
DTNB	-0.7669	0.0123888	0.23093													OR2AE1	1.03915	0.00220853	0.00589106
OR3A1	-0.766696	0.0103055	0.230417													TRMT10A	1.03916	0.00037076	0.00136844
MFSD12	-0.766005	0.0157696	0.232147													CIART	1.03936	0.00320199	0.00803561
CXCR5	-0.765925	0.0168391	0.232147													FCAMR	1.03941	0.000755724	0.00245521
AIMP2	-0.765356	0.015918	0.232147													C2orf78	1.03942	0.000843593	0.00268638
CRLF2	-0.765091	0.00394397	0.230417													SELENOTP1	1.03957	0.00329156	0.00822178
PRDM4	-0.764737	0.0105964	0.230417													EFCAB3	1.03961	0.00188353	0.00517062
PTPN2	-0.764516	0.0289791	0.242883													SNORA5C	1.03962	0.0191569	0.0364352
ADTRP	-0.763998	0.0107201	0.230417													GPN3	1.03989	0.000233737	0.000950692
TLX1	-0.763721	0.0295803	0.244092													SCN3A	1.0399	3.88e-06	4.34e-05
PRKCH	-0.76331	0.0293198	0.243624													SLC8A3	1.04004	0.000266807	0.00105587
UBASH3A	-0.762499	0.014621	0.232147													LDHBP2	1.04009	0.00822124	0.0177539
FBXL18	-0.762387	0.00201539	0.230417													FAM227A	1.04025	0.00322325	0.00808423
RAD51D	-0.762293	0.0107355	0.230417													MACC1	1.0404	0.000287279	0.00111954
SYT12	-0.762267	0.0342009	0.247717													RNVU1-2	1.04055	0.00313998	0.00790412
KATNB1	-0.761922	0.0267496	0.240749													SLC6A7	1.04057	0.000888088	0.00279948
DHCR7	-0.761859	0.0148319	0.232147													LMAN1L	1.04079	0.0121902	0.0248193
TMX2	-0.761782	0.0118176	0.230417													KRTAP4-5	1.04082	0.00303021	0.0076748
SERPINI2	-0.761593	0.0183251	0.232366													OR9G9	1.04088	0.00250101	0.00652945
PTK6	-0.761533	0.0220593	0.23776													COL14A1	1.04096	0.000201962	0.000845425
JUP	-0.761532	0.0287731	0.242648													PTPRD	1.04101	0.000580254	0.00197427
SLC11A1	-0.761496	0.00825755	0.230417													FIGN	1.04108	0.000179361	0.000768422
SERPINB13	-0.761441	0.0172829	0.232147													SERPINE2	1.04129	0.00100468	0.00309558
MRPL48	-0.761343	0.0318444	0.247475													NMUR2	1.04135	0.00255454	0.00664727
PEG3	-0.760603	0.0156885	0.232147													RP11-536C10.20	1.04145	0.00246557	0.00645875
EIF3K	-0.760186	0.0121385	0.230417													CHDH	1.04177	0.00305862	0.00773484
SULT4A1	-0.759245	0.0119276	0.230417													RP11-720N19.1	1.04188	0.00189765	0.00520338
MAP6D1	-0.759237	0.0149715	0.232147													RPL21P37	1.04191	0.00382284	0.00931373
FGF6	-0.75904	0.0313655	0.246701													HNRNPLP2	1.04201	0.000279537	0.00109529
DNPEP	-0.758795	0.0196495	0.232366													RNU1-1	1.04218	0.0245814	0.0448488
ORM1	-0.758678	0.0253907	0.239676													GALNT17	1.04219	0.000407871	0.0014761
BPY2	-0.758593	0.0211102	0.234815													JPH2	1.0422	0.00245477	0.00643782
COX15	-0.758358	0.031699	0.247475													AMDHD1	1.04231	4.73e-05	0.000273268
STK38L	-0.758214	0.044759	0.255988													TLX3	1.04235	0.00210385	0.00565845
PRKCA	-0.758193	0.00587013	0.230417													TRIM51DP	1.04246	0.0195629	0.0370886
TMPRSS2	-0.758124	0.0139155	0.232147													KIAA1217	1.04254	3.02e-05	0.000193235
NKX6-1	-0.757836	0.0234824	0.23776													TMEM229A	1.04278	0.00661147	0.0147988
IRAK1	-0.757709	0.0201531	0.232383													VRTN	1.0432	0.00184234	0.00507778
GRM1	-0.757667	0.0129891	0.232147													GTSCR1	1.04338	0.00105066	0.00321315
RASL11B	-0.757453	0.0258685	0.239676													ERRFI1	1.04357	0.00237925	0.00627827
LIMD2	-0.756927	0.0387685	0.253192													ERFE	1.04372	0.00664998	0.0148694
MFF	-0.756692	0.0277401	0.241759													CTD-2033A16.2	1.04386	0.0015143	0.00432305
LYZL6	-0.756133	0.00336142	0.230417													MIR1180	1.04413	0.0216926	0.0403671
FGF1	-0.755908	0.037291	0.252262													AADACL4	1.04433	0.00388638	0.00944809
SAMM50	-0.7558	0.00364224	0.230417													RP11-525K10.3	1.04434	0.0019884	0.00540437
IDH2	-0.755496	0.0234257	0.23776													AMD1P4	1.0446	0.00223354	0.00594516
TFDP3	-0.755495	0.0461745	0.255988													RP11-173G21.1	1.04481	0.00120788	0.00359671
PRSS16	-0.755412	0.0485718	0.257052													ADAMTS6	1.04505	2.4e-05	0.000164559
ATP2C2	-0.755344	0.0144915	0.232147													MEIS3	1.04507	0.00191096	0.00523452
EIF2S2	-0.75524	0.032277	0.247475													KRTAP8-1	1.04511	0.00693943	0.0154162
PRSS22	-0.754957	0.0151344	0.232147													NCKAP5	1.04512	0.0001117	0.000531378
INS	-0.754893	0.0242275	0.238092													ADRA2B	1.04517	0.00132963	0.00389118
UBC	-0.754708	0.0419175	0.255544													AC002519.6	1.0452	0.00315955	0.00794682
COX5A	-0.754693	0.00446713	0.230417													RP11-219B4.6	1.04522	0.00201018	0.00544902
PRG2	-0.754651	0.0291189	0.243544													KNG1	1.04539	0.00026219	0.00104145
PPP2R5A	-0.754545	0.0280752	0.241919													PDCD6IPP2	1.04541	0.000590497	0.00200242
CRADD	-0.754401	0.0177976	0.232147													CDADC1	1.04575	2.89e-05	0.000187588
LOC101929148	-0.7541	0.032828	0.247475													PGM3	1.04599	4.97e-05	0.000283524
ICAM5	-0.754002	0.0367785	0.251586													MPC1L	1.04604	0.00349125	0.00864381
IL36RN	-0.753925	0.0257625	0.239676													STRADBP1	1.04649	0.0025295	0.00659337
HBZ	-0.753776	0.0104502	0.230417													RBPJL	1.04658	0.000772722	0.00250131
C10orf76	-0.753696	0.00916617	0.230417													GLI3	1.04721	7.63e-05	0.000394627
CSH1	-0.753668	0.0106182	0.230417													AC006539.6	1.04725	0.0174295	0.0336226
DUOX1	-0.753598	0.0237058	0.23776													TLL2	1.04733	0.00014355	0.000646488
CNGA1	-0.75334	0.0417771	0.255544													SOX5P1	1.04742	0.00170326	0.00475422
SLC6A13	-0.753225	0.0377304	0.252907													ANK2	1.04749	5.94e-05	0.00032569
CDH7	-0.752766	0.012667	0.231782													MPP4	1.04754	0.000516787	0.0017949
PWP2	-0.752577	0.0431246	0.255704													RP1-138B7.8	1.04756	0.00819826	0.0177143
NARFL	-0.752556	0.00319644	0.230417													THBS2	1.0476	0.00021902	0.000900603
HLA-DQB1	-0.752283	0.0329419	0.247506													KLRC2	1.04764	0.00285155	0.00728357
MED31	-0.752099	0.013872	0.232147													RP11-111H13.1	1.0478	0.00118646	0.00354676
HCRTR1	-0.751837	0.00640046	0.230417													LINC00222	1.048	0.00509678	0.0118877
TDRD1	-0.751749	0.0239374	0.238017													GS1-259H13.7	1.04808	0.00600358	0.0136569
KCNG1	-0.751596	0.0138635	0.232147													COL4A2	1.04817	0.000500595	0.00174832
EGR4	-0.751568	0.0198751	0.232366													GIN1	1.04826	0.000246304	0.000993116
MYO15B	-0.751553	0.0455928	0.255988													MAD2L1P1	1.0484	0.00456796	0.0108207
ZBED1	-0.751272	0.0321429	0.247475													TMEM163	1.04888	0.00346218	0.00858277
HAPLN2	-0.751195	0.0340493	0.247717													RRH	1.04896	0.00295057	0.00749798
HIST1H3A	-0.751015	0.0228682	0.23776													GRAMD2B	1.04906	0.000235914	0.000957907
DTX3	-0.750893	0.0196587	0.232366													MAP9	1.04946	0.000147131	0.000658732
GOT2P1	-0.750801	0.03254	0.247475													HORMAD1	1.04946	0.000298116	0.00115329
HIST1H2BJ	-0.750577	0.0195412	0.232366													BOD1P2	1.04954	0.00316763	0.00796286
EGOT	-0.750552	0.023796	0.23776													NRXN3	1.04986	0.000216252	0.000891452
HPSE	-0.75042	0.00926107	0.230417													CPNE9	1.04999	0.00114414	0.00344351
COX4I1	-0.750349	0.0047417	0.230417													ACTR3C	1.05001	0.000268892	0.00106137
PARP3	-0.750235	0.0437287	0.255704													RDH16	1.05002	0.00209766	0.00564657
DSTYK	-0.750009	0.00608206	0.230417													SLC18A2	1.05016	0.000122613	0.000569972
C21orf91	-0.74986	0.0278614	0.241919													KIF18B	1.05016	0.00156482	0.00444588
SEL1L	-0.749721	0.0225024	0.23776													THAP2	1.05027	0.00128671	0.00379287
C1orf106	-0.749366	0.0332421	0.247586													OR13C7	1.05029	0.00948216	0.0200566
FABP1	-0.749339	0.028894	0.242883													SMIM21	1.05035	0.00694744	0.0154264
N4BP2L1	-0.749205	0.0179911	0.232147													HHLA2	1.05038	0.000184502	0.000786194
MCM4	-0.749075	0.0272859	0.24133													ETAA1	1.05088	0.000109736	0.000524484
MAPT	-0.749073	0.0136764	0.232147													OR51K1P	1.05101	0.00668786	0.0149479
CD320	-0.748153	0.0359906	0.251143													SLC52A3	1.05109	0.00244981	0.00642719
FPR2	-0.747762	0.0484546	0.257027													AC144838.3	1.05126	0.00462446	0.0109352
CASP2	-0.747735	0.00888065	0.230417													SEPTIN14	1.05135	0.000834288	0.00266389
HLA-DPB1	-0.747629	0.0145194	0.232147													UQCRFS1P1	1.05141	0.0019648	0.0053559
NUDT15	-0.747551	0.0175553	0.232147													EMILIN3	1.05171	0.00138403	0.00401551
UQCC1	-0.747526	0.0191818	0.232366													CCN5	1.05175	0.00211849	0.00568708
AHSG	-0.746916	0.0108064	0.230417													TDRD10	1.05177	0.00100833	0.00310593
STK24	-0.746575	0.0300202	0.245744													KCNA2	1.05188	0.00120016	0.00357723
ARSB	-0.746393	0.0413248	0.255544													TMEM145	1.05188	0.00196865	0.00536162
FAM124B	-0.746356	0.0175835	0.232147													RP11-536C10.12	1.05243	0.00164886	0.00463111
RASSF9	-0.745937	0.0340194	0.247717													NRP2	1.05256	8.44e-05	0.000427379
LY6D	-0.745804	0.0354901	0.24962													CKM	1.05275	0.0038194	0.00930642
SOCS3	-0.745777	0.00530112	0.230417													PCDH7	1.05279	0.000681561	0.00225576
MDH2	-0.744858	0.00955682	0.230417													UHRF2P1	1.05288	0.000384715	0.00140996
GRB7	-0.744837	0.0303814	0.246291													CPT1C	1.05316	0.00113423	0.00342125
LPAL2	-0.744688	0.0367744	0.251586													CNGB3	1.0532	0.000344675	0.00129063
KDSR	-0.744581	0.0446429	0.255988													CPE	1.05356	0.000566948	0.00193794
ARHGEF11	-0.744313	0.0203509	0.232478													RP5-892C22.1	1.05363	0.00156212	0.00443882
BUD31	-0.744214	0.0129246	0.232147													OR1D2	1.05369	0.00445117	0.0105828
KAZN	-0.743993	0.0122781	0.230417													DIP2C-AS1	1.05369	0.0063388	0.0142857
ZHX3	-0.743529	0.0196457	0.232366													EMC3-AS1	1.05406	0.00361728	0.00889114
PPM1A	-0.743423	0.0414401	0.255544													SPART-AS1	1.05414	0.00220828	0.00589106
GCHFR	-0.743155	0.00606714	0.230417													RP11-978I15.10	1.05417	0.00899035	0.0191547
C2orf47	-0.74313	0.0424388	0.255617													GPR45	1.05443	0.00115857	0.00347896
RELN	-0.743069	0.0278669	0.241919													RLBP1	1.05452	0.00306939	0.00775751
ARR3	-0.74255	0.037885	0.252947													MCAM	1.05455	0.00102556	0.00314723
IHH	-0.742463	0.0397475	0.25404													NFYB	1.0546	0.00102176	0.00313735
MPC1	-0.742176	0.0150019	0.232147													GNGT1	1.05489	0.00144628	0.00416277
OAZ3	-0.742174	0.0494245	0.257818													POM121L3P	1.05507	0.00603866	0.0137207
ASB13	-0.742088	0.0269	0.241159													NOX5	1.05552	0.00333454	0.00831068
GNRH2	-0.74154	0.0141791	0.232147													CYP51A1P1	1.05596	0.00109976	0.00333659
PROL1	-0.741279	0.0238043	0.23776													YAE1	1.05597	0.00225519	0.00599607
CDH18	-0.741222	0.0295486	0.24398													SIX6	1.056	0.00303311	0.00768032
RPIA	-0.741114	0.0192326	0.232366													GOLGA6B	1.05616	0.00618959	0.0140055
NDUFB6	-0.740923	0.0470899	0.256547													FSD2	1.05629	0.00262635	0.00679854
EFHC2	-0.740908	0.0201783	0.232383													PCDHGB8P	1.05681	0.000699493	0.00230143
DPP8	-0.740425	0.0497915	0.258662													KRT19	1.05693	0.00276395	0.00709885
CYP17A1	-0.740347	0.0375165	0.252788													DNAH8-AS1	1.05693	0.0119982	0.024496
ATXN7L1	-0.739829	0.0207789	0.234321													SHROOM4	1.05702	0.000371337	0.00137009
LOC79999	-0.739624	0.025723	0.239676													TRPM3	1.05708	0.00014557	0.000653797
TWSG1	-0.739237	0.0170484	0.232147													CR2	1.05718	3.41e-06	3.98e-05
NAA35	-0.739087	0.0497678	0.258638													LRRC18	1.0572	0.00313729	0.0078992
TIMM10	-0.739075	0.0116831	0.230417													CXCL3	1.05727	0.00326337	0.00816283
LOC101928717	-0.738683	0.0143509	0.232147													RP11-819M15.2	1.05727	0.00191896	0.00525103
CKLF	-0.738539	0.0419729	0.255544													RP11-775E10.1	1.05732	0.00721386	0.0159344
PICK1	-0.737941	0.025487	0.239676													CYP7B1	1.05757	0.00307148	0.00776186
STK16	-0.73775	0.0158979	0.232147													KATNBL1P6	1.05761	0.00728896	0.0160629
KRT32	-0.737666	0.0230621	0.23776													STPG4	1.05786	0.00325671	0.00815093
ELL3	-0.737662	0.00813146	0.230417													CAP1P1	1.05792	0.000977641	0.00302458
CORT	-0.737234	0.0117268	0.230417													COL5A2	1.05796	1.82e-05	0.000133727
SOCS2	-0.737207	0.0285754	0.241919													KRT81	1.05797	0.00107015	0.00326344
ACOT13	-0.737086	0.0276204	0.241759													RP11-211G3.3	1.05798	0.00421021	0.0101043
SLC25A17	-0.736819	0.0461621	0.255988													BARX2	1.0581	0.00134649	0.00392793
CC2D1A	-0.73651	0.0162542	0.232147													PDCD6-AHRR	1.05851	0.00198456	0.00539601
ADAM2	-0.7365	0.0462201	0.255988													MPP2	1.05873	0.000592216	0.0020073
NDUFA1	-0.736245	0.0255078	0.239676													ZNF492	1.05875	0.00103335	0.00316838
AP2B1	-0.736233	0.0341998	0.247717													ZNF208	1.05882	2.68e-05	0.000178283
GPC4	-0.736144	0.0304235	0.246291													COL6A4P1	1.0589	0.00121131	0.00360542
DERA	-0.736067	0.0495208	0.257953													CASQ1	1.05896	0.000321031	0.00122169
RRN3P1	-0.735479	0.0446067	0.255988													ACTR3P2	1.05927	0.00215655	0.00577114
LPHN3	-0.735464	0.0489086	0.257476													HMGN2P11	1.05946	0.00548836	0.0126628
RAC3	-0.735298	0.033199	0.247586													TFAP2A	1.05993	0.00144097	0.00414917
CNN3P1	-0.735275	0.0343192	0.247717													SPATA19	1.05997	0.00246577	0.00645875
POPDC3	-0.735005	0.0179603	0.232147													PPP1R2P5	1.06006	0.000892891	0.0028107
FAM69A	-0.734769	0.0333261	0.247586													RHEX	1.0601	0.00121345	0.00361028
KRTAP5-8	-0.734688	0.0383651	0.253166													ZNF843	1.0603	0.0027663	0.00710319
PPP1R13B	-0.734222	0.015634	0.232147													MST1P2	1.06092	0.00030694	0.00118123
SLC22A13	-0.734084	0.0362713	0.2512													DDX11L17	1.06106	0.0033922	0.00843472
NXPH4	-0.733909	0.00836161	0.230417													TBX18	1.06117	0.00126863	0.00374784
ADAM20	-0.733837	0.0309339	0.246291													OR51F5P	1.06121	0.00196647	0.00535976
RND2	-0.733477	0.0164521	0.232147													CLEC4M	1.06123	0.00570424	0.0130893
SMG6	-0.733246	0.0252086	0.239676													DPRXP4	1.06124	0.00514889	0.0119987
IFNGR2	-0.733244	0.0182186	0.232366													DRD3	1.06148	0.000234163	0.000952245
OTOF	-0.733191	0.0408886	0.255544													GLRX2	1.06151	0.00169507	0.00473511
MRPL22	-0.733042	0.0292915	0.243624													CSPG4P13	1.06186	0.0013137	0.00385541
TPX2	-0.73279	0.017672	0.232147													AC011290.5	1.06225	0.0204041	0.0383839
SEMA4A	-0.732772	0.0034048	0.230417													OVCH1	1.06237	0.000309977	0.00119013
TGM4	-0.732747	0.0231008	0.23776													FEM1AP2	1.0624	0.00205636	0.00555377
SIRT4	-0.732634	0.0379436	0.253048													GABRB1	1.06243	9.55e-05	0.000471424
C8orf60	-0.732174	0.0168555	0.232147													PRSS54	1.06253	0.00925151	0.0196309
HAUS7	-0.73207	0.0194823	0.232366													ZSCAN5DP	1.06257	0.00418101	0.0100478
CDKN2C	-0.731937	0.0276878	0.241759													SLC22A6	1.06275	0.00300143	0.00761095
FSD1	-0.731806	0.0229328	0.23776													CYP2A13	1.06279	0.00148721	0.00426394
LINC00599	-0.731741	0.0123137	0.230417													MRPL35P2	1.06282	0.00362807	0.00891439
HOXD10	-0.731185	0.02641	0.240055													KIF9	1.06305	2.95e-05	0.000189982
TIMP2	-0.731025	0.0171695	0.232147													OPRK1	1.06325	0.00313053	0.00788685
RBP3	-0.730965	0.042755	0.255617													FZD7	1.06332	0.000710554	0.00233114
UAP1L1	-0.730925	0.0133962	0.232147													ZMYND12	1.06384	0.0052459	0.0121876
TEP1	-0.730563	0.0164996	0.232147													VEPH1	1.06385	1.6e-05	0.000122211
CD40LG	-0.730468	0.0384583	0.253166													HMGA2-AS1	1.06412	0.00814128	0.0176072
KIAA1751	-0.730006	0.0427286	0.255617													RRAD	1.06416	0.00246067	0.00644941
HOXD12	-0.729765	0.0299641	0.245744													NBPF17P	1.06417	0.000706386	0.00232032
VAMP5	-0.729762	0.00242959	0.230417													RP11-114M5.1	1.06444	0.00010538	0.000507868
UBE2NL	-0.729291	0.0247196	0.239598													CGN	1.06471	0.00168704	0.00471975
QRSL1	-0.729175	0.0222681	0.23776													PZP	1.0649	3.23e-07	7.75e-06
IGH	-0.729082	0.0113947	0.230417													CDCA2	1.06499	0.000578839	0.00197118
KIAA1644	-0.728925	0.0234259	0.23776													MC5R	1.0654	0.00261076	0.00676475
GCFC2	-0.72887	0.0383408	0.253166													NR0B1	1.06551	0.000797492	0.00256633
GUCA2A	-0.72853	0.0381695	0.253166													TEX55	1.06559	0.000378793	0.00139184
XRCC4	-0.728473	0.019714	0.232366													LYPD6	1.06566	0.00310192	0.00782215
CXorf40A	-0.728466	0.0217618	0.237295													CCDC179	1.06604	0.00128812	0.00379599
SLC16A1	-0.728306	0.00569234	0.230417													B9D1	1.06618	0.0029835	0.00756996
SLC24A2	-0.728202	0.0205009	0.233398													ZNF730	1.06636	0.000770347	0.00249438
OVOL2	-0.728111	0.0298853	0.245253													SLX4IP	1.06649	0.000164321	0.000717505
TNFSF15	-0.727898	0.00259248	0.230417													GLYATL1	1.06668	0.000551452	0.00189345
B3GALT4	-0.727277	0.0381192	0.253166													MRO	1.06674	0.00234106	0.00619434
KHDRBS2	-0.726887	0.0102258	0.230417													KRT83	1.06682	0.00108744	0.00330719
EDRF1	-0.725794	0.0198528	0.232366													HNRNPA1P55	1.06689	0.00414931	0.00998506
TGFB2	-0.725616	0.0235414	0.23776													SLC25A21	1.0669	0.00203563	0.00550623
PSMD3	-0.725509	0.046188	0.255988													NDUFA5	1.06691	0.000560857	0.0019205
ELF3	-0.724918	0.00578695	0.230417													HSPB2	1.06703	0.00660058	0.0147807
PDE6G	-0.72456	0.0347721	0.248126													ST6GAL2	1.06731	0.00114996	0.00345845
CDX2	-0.724159	0.0310116	0.246291													RP11-81H14.3	1.06737	0.00129053	0.00380047
LHX2	-0.724039	0.0181932	0.232366													RP11-161H23.10	1.06745	0.00640435	0.0144137
DNAI2	-0.723469	0.0408397	0.255544													C5orf17	1.06774	0.000662418	0.00220695
TFCP2L1	-0.723123	0.00744033	0.230417													NEK2	1.06793	0.000839425	0.0026751
PAX5	-0.72283	0.0402469	0.254464													F11	1.06799	0.000210798	0.000873176
SHOX	-0.722562	0.0480021	0.256646													BMS1P8	1.0681	0.00307659	0.00777385
FAM105A	-0.722558	0.0427302	0.255617													N6AMT1	1.06812	0.000178488	0.000765297
DBNDD2	-0.722253	0.0384098	0.253166													NUF2	1.06819	0.0011259	0.0034014
MTO1	-0.721575	0.0104316	0.230417													NUP50P1	1.06822	0.00147633	0.00423615
ARPC5L	-0.721426	0.00611854	0.230417													IQCH	1.06848	0.000153569	0.000681262
PTGDR2	-0.721249	0.017297	0.232147													RP11-385D13.1	1.06852	0.00305633	0.00773033
NUP214	-0.72108	0.0229278	0.23776													PJVK	1.06863	0.000727757	0.0023783
HNF4A	-0.720923	0.0200776	0.232366													FOLH1	1.06865	0.000221385	0.000909103
NPAS2	-0.720831	0.025055	0.239676													PTMAP12	1.06886	0.00520272	0.012107
BSCL2	-0.720073	0.00475665	0.230417													RP11-43D2.2	1.06927	0.00447265	0.0106303
FOXN1	-0.719942	0.0435992	0.255704													BBS12	1.06927	0.000155934	0.000689619
ELOVL5	-0.719924	0.0233153	0.23776													RBKS	1.06987	0.00141031	0.00407509
PRKD2	-0.719735	0.0120917	0.230417													DDX3P1	1.0699	0.000684773	0.00226319
OR2F1	-0.719678	0.0277593	0.241759													DMRTA2	1.07031	0.00130681	0.00383784
SNRNP25	-0.719428	0.00903871	0.230417													CYP27B1	1.07077	0.00040366	0.00146433
GNB2L1	-0.719412	0.017893	0.232147													TAF1A	1.07105	0.000230201	0.00093917
EPHB4	-0.719275	0.019671	0.232366													DIXDC1	1.07119	0.000392164	0.00143259
CDR2L	-0.71921	0.0112037	0.230417													TLCD5	1.07134	0.00207443	0.00559269
CALB1	-0.718406	0.0272678	0.24133													CDHR1	1.07147	8.06e-05	0.000411661
DNAH6	-0.71812	0.0280769	0.241919													RPL15P2	1.07167	0.01716	0.0331925
SERPINB6	-0.71775	0.00932869	0.230417													CASQ2	1.07172	0.000756609	0.00245659
KIT	-0.71771	0.0285441	0.241919													AQP12A	1.07173	0.00173651	0.00483284
SIX2	-0.717404	0.0169896	0.232147													POU5F1B	1.07187	0.00542877	0.0125402
HPX	-0.717075	0.0341672	0.247717													BCL2L15	1.07198	0.0009463	0.00294671
C2CD2L	-0.716906	0.0168903	0.232147													SCGB3A2	1.07212	0.00241138	0.00634584
JAG1	-0.716864	0.0480471	0.256646													MET	1.0722	2.5e-05	0.00016888
MYH4	-0.71671	0.0109787	0.230417													TMPRSS4	1.07232	0.00453657	0.0107595
TIMM44	-0.71658	0.0237639	0.23776													RP11-47I22.3	1.07256	0.00143715	0.00413996
KIAA0319L	-0.716427	0.0080509	0.230417													AOX1	1.07269	0.000128607	0.000592297
GRSF1	-0.716372	0.0254688	0.239676													CFAP299	1.07274	0.000868046	0.00274787
EXO1	-0.716136	0.0413674	0.255544													SLC8A2	1.0729	0.000764083	0.00247785
ITGB7	-0.716025	0.00752944	0.230417													LHX6	1.07299	0.00212672	0.00570675
POLL	-0.715906	0.0284526	0.241919													LINC02118	1.07308	0.00531274	0.0123201
C8orf17	-0.715872	0.0167483	0.232147													IL17RD	1.0732	0.000913597	0.00286533
PLXNB3	-0.715755	0.0409204	0.255544													VEGFC	1.07354	0.000161613	0.000707756
HPD	-0.715748	0.0460806	0.255988													PNLDC1	1.07357	0.000118444	0.000555544
MMACHC	-0.715624	0.0239742	0.238017													SPRYD4	1.0739	0.000429933	0.00153926
ZNF839	-0.715509	0.0108638	0.230417													SEMA5A	1.07391	0.000119046	0.000557636
CHM	-0.715467	0.0229584	0.23776													C2orf92	1.07395	0.00295615	0.00751036
TPI1	-0.715373	0.00601424	0.230417													LDHAP5	1.07401	0.00677987	0.015125
SLIT1	-0.715283	0.0164519	0.232147													PIWIL3	1.07404	0.000674882	0.0022399
CGRRF1	-0.715224	0.0313234	0.246701													TSNAXIP1	1.07418	0.00159103	0.00450658
ST6GALNAC4	-0.715008	0.00607822	0.230417													GAB4	1.07448	0.00210196	0.00565549
HOXD3	-0.714839	0.0433949	0.255704													EDDM13	1.07453	0.00247608	0.00647464
NMUR1	-0.714605	0.0259721	0.239676													OR7E33P	1.0747	0.00184109	0.005075
GRIN1	-0.714407	0.00975854	0.230417													SPATA21	1.07479	0.00238261	0.00628559
FAM184A	-0.71438	0.0442216	0.255704													PLEKHG4B	1.07486	0.00101529	0.00312332
SPATA2	-0.714373	0.0131197	0.232147													POM121L12	1.07492	0.00212349	0.0056991
CFHR2	-0.714281	0.0347978	0.248128													IQCK	1.07495	0.00493483	0.0115718
C9orf116	-0.713927	0.0121682	0.230417													DKK4	1.07523	0.00127848	0.00377278
EPB41L1	-0.713327	0.0143782	0.232147													FZD3	1.07533	0.000250067	0.00100469
RALY	-0.713198	0.023236	0.23776													PKP2	1.07534	0.000327165	0.00123876
GJD2	-0.712818	0.00740151	0.230417													FHOD3	1.07545	0.000105791	0.000508928
ZNF574	-0.712267	0.0112795	0.230417													RP11-618I10.1	1.0758	0.00129522	0.00381007
HIST1H4A	-0.712096	0.0342094	0.247717													RAPGEF5	1.07581	0.000344729	0.00129063
MYO7A	-0.710951	0.0161378	0.232147													RP11-727A23.5	1.07582	0.00657073	0.0147276
KRT37	-0.710855	0.0268327	0.240956													COL6A5	1.07621	3.08e-05	0.000195555
RFX1	-0.710848	0.0247397	0.23962													LINC01341	1.07652	0.00400264	0.00968226
DLGAP2	-0.710533	0.0491586	0.257818													RGPD8	1.07653	0.000268069	0.00105949
PPP1CC	-0.710202	0.0454636	0.255988													CCDC163	1.07661	0.000831609	0.00265841
S1PR5	-0.709845	0.010681	0.230417													DLL4	1.07663	0.00054302	0.00187051
ZNF415	-0.70944	0.0316184	0.247475													LINC02864	1.07692	0.00154688	0.00440136
DSCC1	-0.708998	0.0167825	0.232147													TNFRSF19	1.07707	8.57e-05	0.000433106
RIC8B	-0.70854	0.0185442	0.232366													FAM170B	1.07738	0.00139165	0.00403106
SPR	-0.707826	0.0127636	0.232025													ACAN	1.07739	0.000157307	0.000693825
PRPH2	-0.707762	0.0383651	0.253166													RPSAP54	1.07742	0.0039579	0.00959266
KRT10	-0.707247	0.0155097	0.232147													GFRAL	1.07749	0.000116638	0.000549607
CDH8	-0.707236	0.0225141	0.23776													UGT2B7	1.07751	0.000206109	0.000858581
CD1E	-0.707041	0.0325979	0.247475													GSTM5P1	1.07751	0.00625375	0.0141196
KCNK1	-0.707024	0.027418	0.241756													VAT1L	1.07787	0.00230501	0.00611333
EPHB3	-0.706952	0.0160258	0.232147													MTHFD2P7	1.07795	0.00825139	0.0178093
POPDC2	-0.706733	0.0165484	0.232147													SULT1E1	1.07797	3.69e-05	0.000224979
ZNF343	-0.706501	0.0371377	0.252262													OSCP1	1.07802	0.00112064	0.00338841
POLR2J	-0.706315	0.0224416	0.23776													OR4F28P	1.07832	0.00473422	0.0111688
CACNB3	-0.705626	0.0188576	0.232366													SYT14	1.07844	0.000245	0.000988791
STK10	-0.704886	0.00357746	0.230417													BICC1	1.07846	2e-05	0.000142861
PDE1B	-0.704601	0.0421969	0.255544													KCNG4	1.0786	0.00123206	0.00365954
CETN1	-0.704583	0.0362675	0.2512													METTL4	1.07867	4.07e-05	0.000243071
MAPK8IP2	-0.704406	0.0143972	0.232147													ARID3BP1	1.07868	0.000617844	0.0020793
MLLT11	-0.704182	0.0286427	0.242308													ARL14EPL	1.07872	0.0056253	0.0129313
NDUFAB1	-0.703281	0.0177769	0.232147													RP1-27C22.1	1.07922	0.00439269	0.0104694
LINC00623	-0.703237	0.0384538	0.253166													IGDCC3	1.07929	0.000924174	0.00289341
ACOT7	-0.7032	0.00801793	0.230417													HSP90AB4P	1.07949	5.42e-05	0.000303005
LOC100134822	-0.702915	0.0286829	0.242401													C10orf90	1.07956	0.000791012	0.00254895
RBPJL	-0.702909	0.0376715	0.252907													BRD7P2	1.07982	0.000927429	0.0029019
TCRA	-0.702335	0.0432985	0.255704													HRH1	1.07997	0.00410362	0.00989149
STAT4	-0.702323	0.0167752	0.232147													CAPN11	1.08	0.000626958	0.00210602
ACP6	-0.702311	0.0169565	0.232147													KRTAP10-9	1.08004	0.00279869	0.00717085
CATR1	-0.702267	0.0291931	0.243624													AMBN	1.08013	1.21e-05	9.9e-05
MAP4K1	-0.702075	0.0167913	0.232147													RP11-1036E20.7	1.08018	0.00695766	0.0154459
PABPC1P1	-0.70191	0.00836294	0.230417													FTCDNL1	1.08032	0.00308495	0.00778762
ANP32C	-0.701836	0.0453137	0.255988													GRIK2	1.08045	0.000140704	0.000636488
SPN	-0.701577	0.035582	0.249902													INSL6	1.08045	0.0036605	0.00897962
LPAR3	-0.701505	0.032767	0.247475													SPTA1	1.08084	1.62e-05	0.000123131
F12	-0.701177	0.0119567	0.230417													FGFR2	1.08108	0.000464911	0.00164411
VTI1B	-0.701127	0.0248603	0.239676													AASS	1.08118	5.75e-05	0.000317742
RBP1	-0.701019	0.0227681	0.23776													FAM83A	1.0813	0.00302777	0.00767044
STOML2	-0.700754	0.0454608	0.255988													TMEM75	1.08136	0.00138642	0.00402026
VCAM1	-0.700732	0.03226	0.247475													RAD51B	1.08152	7.31e-05	0.000381612
PEX12	-0.700714	0.0293226	0.243624													NUFIP1P1	1.08152	0.000406831	0.00147408
ERV9-1	-0.700445	0.015723	0.232147													CASP16P	1.08166	0.00227339	0.00603544
C14orf2	-0.700378	0.00566436	0.230417													HTR5A	1.08173	0.00155339	0.00441693
TNR	-0.700159	0.00724044	0.230417													KRT28	1.0818	0.00208341	0.00561337
HK3	-0.700151	0.0292834	0.243624													RP11-278L15.4	1.08186	0.00474727	0.0111952
MILR1	-0.700103	0.0264406	0.240165													SSBL2P	1.08203	0.00499089	0.0116815
ZNF277	-0.700023	0.0199721	0.232366													MESTP3	1.08206	0.00930598	0.0197347
NOS2	-0.699833	0.00870164	0.230417													CLSPN	1.0821	9.21e-06	8.07e-05
PGLYRP4	-0.699828	0.011032	0.230417													PPIAP59	1.08257	0.0146844	0.0291181
GJA9	-0.69972	0.0496514	0.258292													FAM221A	1.08271	0.000948636	0.00295269
UQCR10	-0.699711	0.045824	0.255988													DPY19L1P1	1.0828	0.00106231	0.00324323
VPS33B	-0.699527	0.0248811	0.239676													RPS4XP13	1.08295	0.00351615	0.00869337
TPMT	-0.699436	0.0137337	0.232147													AKAP6	1.08301	7.29e-05	0.000380978
OR10J1	-0.699357	0.022251	0.23776													OR1I1	1.08307	0.00211666	0.00568361
FZD8	-0.698946	0.0474695	0.256547													HNRNPA1P9	1.0831	0.00236415	0.00624693
HABP2	-0.698635	0.0198679	0.232366													SCN4B	1.08318	0.00132185	0.00387401
COX7C	-0.69861	0.0332527	0.247586													SYT9	1.08336	0.000165806	0.000722663
MPC2	-0.698485	0.0478567	0.256547													OR4A43P	1.08336	0.00231581	0.00613766
NCF1	-0.698483	0.00698362	0.230417													CSN3	1.08356	0.00332065	0.00828187
AGAP2	-0.698091	0.0390703	0.253838													CGREF1	1.08361	0.00161452	0.00455803
GSTK1	-0.698025	0.0132029	0.232147													AC138430.4	1.0841	0.000795286	0.00256078
PTPRH	-0.697882	0.0251677	0.239676													RPL23AP53	1.08425	0.00736352	0.0161954
SLC6A7	-0.697782	0.00412401	0.230417													OR7E4P	1.08463	0.00680212	0.015162
GDF10	-0.697683	0.0212436	0.234939													SYT16	1.08478	0.000326965	0.00123823
ZNF749	-0.69768	0.0449449	0.255988													CHRD	1.08488	0.000256329	0.00102391
HOXC10	-0.697542	0.00461799	0.230417													RP11-640N20.8	1.08489	0.00390604	0.00949047
KALRN	-0.697267	0.0487621	0.257297													OR7E12P	1.08491	0.00359636	0.00884666
LINC00894	-0.696712	0.0160523	0.232147													CCDC178	1.08493	6.73e-05	0.000358513
FAM35A	-0.696708	0.0115556	0.230417													RP11-597A11.4	1.08501	0.000577808	0.00196872
TCF7	-0.69634	0.007242	0.230417													RP11-1134I14.2	1.08508	0.00238853	0.00629655
LEPRE1	-0.696319	0.0347016	0.248126													ASIC1	1.08514	0.000493413	0.0017269
ADCK2	-0.69619	0.00706467	0.230417													ESRRG	1.08522	0.000683138	0.00225923
CDC6	-0.695993	0.048663	0.257175													FRMPD1	1.08536	0.000414655	0.00149514
GLT8D2	-0.695775	0.033985	0.247717													WNT8B	1.08571	0.000626605	0.00210517
RFC3	-0.695773	0.0406346	0.255315													SLC12A1	1.08576	0.00174454	0.00485202
KMT2D	-0.695523	0.0480465	0.256646													CDC20P1	1.08586	0.00200266	0.00543419
GATA3	-0.69538	0.0178379	0.232147													PIK3R3	1.08598	0.000260021	0.00103495
TPST1	-0.695354	0.0306656	0.246291													TRPM8	1.08598	0.000490641	0.00171946
KIAA1654	-0.695024	0.0147989	0.232147													KCNH7	1.08598	3.45e-06	4.01e-05
TDP1	-0.694938	0.0239895	0.238017													OR5C1	1.08601	0.00679202	0.0151464
FTH1	-0.694895	0.0173259	0.232147													PCDHB6	1.08601	0.000510592	0.00177776
TDO2	-0.694839	0.0291332	0.243544													NLRP11	1.08621	0.000997124	0.0030754
HTR7P1	-0.694798	0.0195189	0.232366													FAM182B	1.08622	0.001448	0.00416717
MAPKAPK3	-0.694752	0.0191327	0.232366													NDST3	1.08642	8.6e-05	0.000433636
SQSTM1	-0.694744	0.0403828	0.254536													CFAP61	1.08645	0.000229637	0.000937586
HOXB13	-0.694524	0.0278039	0.241759													SPINK13	1.08671	0.0031734	0.00797322
MYH10	-0.69444	0.0214711	0.235464													PERM1	1.08673	0.00170898	0.00476614
SIGIRR	-0.693882	0.0424117	0.255617													RAP1BP1	1.08679	0.00222312	0.00592259
AIF1	-0.693859	0.0196466	0.232366													KRTAP21-2	1.08689	0.00741599	0.0162874
RP3-334F4.2	-0.693662	0.0307495	0.246291													CDCA7	1.08692	0.000331625	0.00125232
LINC00260	-0.69301	0.0172023	0.232147													GLDN	1.08692	0.000925882	0.00289791
DBF4B	-0.692782	0.0442477	0.255704													GALR1	1.08704	0.000501308	0.00175024
PINK1	-0.692396	0.0402849	0.254464													WDR82P2	1.08709	0.00113482	0.00342257
TNFRSF8	-0.692272	0.0487889	0.257297													TRIM51GP	1.08726	0.000524593	0.0018164
FAM134B	-0.692071	0.0237414	0.23776													MLIP	1.08736	0.000453463	0.00160842
SYNGR1	-0.691993	0.00928134	0.230417													SEZ6L2	1.08747	0.000433827	0.00155061
BAG1	-0.691945	0.0170129	0.232147													DDAH1	1.08757	0.00287102	0.00732395
TMEM59L	-0.69189	0.0458172	0.255988													GINS1	1.08771	0.000889516	0.00280297
SLC17A4	-0.691522	0.0223845	0.23776													MST1L	1.08795	0.000815072	0.00261307
RECQL4	-0.691173	0.0156646	0.232147													KRTAP10-4	1.08797	0.00211993	0.00569024
MRPS22	-0.690762	0.0279684	0.241919													WNT16	1.08808	0.00114328	0.00344224
RARRES3	-0.690675	0.0353978	0.249543													AVPR1B	1.08816	0.00149081	0.00427083
IFNA17	-0.690594	0.0388242	0.253222													ESRP1	1.08828	0.000185421	0.000789636
PDHA2	-0.690584	0.0347117	0.248126													NRBF2P6	1.0884	0.0147841	0.0292833
ERP44	-0.690545	0.0301504	0.245744													GDI2P2	1.08845	0.00289582	0.00737726
CASP10	-0.690378	0.0440195	0.255704													ELOVL3	1.0885	0.00163974	0.00461156
FCGR3B	-0.690306	0.0159237	0.232147													KIAA1549	1.08867	4.27e-06	4.65e-05
NEK3	-0.689858	0.0452411	0.255988													BMP2KL	1.08881	0.000394344	0.0014381
GDPD2	-0.689377	0.0127554	0.232025													TMSB4XP2	1.0889	0.00469496	0.0110859
EPS8L1	-0.68867	0.0104066	0.230417													CABYRP1	1.08891	0.00195781	0.0053389
ALCAM	-0.688531	0.0181544	0.232272													HSP90AA3P	1.089	0.00090031	0.00283155
IFI35	-0.688371	0.0193752	0.232366													KCNU1	1.08908	7.89e-05	0.000405131
FAS	-0.688367	0.036857	0.251586													PDZD7	1.08923	0.000367813	0.00136062
EFCC1	-0.688278	0.0257616	0.239676													ZNF415	1.08923	0.000755973	0.00245527
DENND2D	-0.688243	0.0471776	0.256547													CFTRP1	1.08937	0.0101584	0.0212389
SYN1	-0.688063	0.0461022	0.255988													FAM83E	1.08942	0.00195724	0.00533871
GBE1	-0.687975	0.0282676	0.241919													LOX	1.08956	0.000337096	0.00126805
EPB41L4A-AS2	-0.687946	0.0417855	0.255544													MUC7	1.08965	0.000130642	0.000599474
LTA	-0.687808	0.00914152	0.230417													TCEANC	1.09003	0.00160221	0.00453224
KRT14	-0.687706	0.0120886	0.230417													AC083899.3	1.09039	4.31e-05	0.000254406
SLC6A11	-0.687661	0.00678652	0.230417													LINC00960	1.09085	0.0021902	0.00585125
SIT1	-0.687376	0.0281796	0.241919													MYT1L	1.09088	0.000243755	0.000984695
DIMT1	-0.687273	0.0331815	0.247586													OR11H7	1.09096	0.00192245	0.00525789
AMBP	-0.686994	0.01583	0.232147													RP11-364B14.3	1.09105	0.00286142	0.00730531
USP9Y	-0.686862	0.0307275	0.246291													VIT	1.09114	7.36e-05	0.000383635
MUC4	-0.686679	0.0302979	0.245974													FTLP2	1.09115	0.0115741	0.0237526
RBMS2	-0.686605	0.0324894	0.247475													ELAVL4	1.09138	0.000452336	0.00160548
RFPL2	-0.686592	0.0333592	0.247586													SPIN3	1.09144	0.00112462	0.00339802
PITPNC1	-0.686334	0.00998698	0.230417													RP11-885L14.1	1.09166	0.000487424	0.00170987
MLLT1	-0.685682	0.0334944	0.247586													EFHC1	1.09177	0.000546838	0.00188123
TMEM184C	-0.685572	0.010053	0.230417													CCDC68	1.09195	0.00120038	0.00357737
NXPE4	-0.685331	0.0455344	0.255988													ZNF474	1.09207	0.000941028	0.00293457
MIR6890	-0.685285	0.0137718	0.232147													OR10W1	1.09213	0.0014567	0.0041877
HPCAL4	-0.684776	0.0219435	0.23776													ABCA9	1.09215	2.76e-05	0.000181647
MAPKAP1	-0.68462	0.0208088	0.234321													SLC47A2	1.09228	0.000570074	0.00194707
GZMH	-0.68451	0.0292644	0.243624													ZNF430	1.0923	7.55e-05	0.000391144
MIR6516	-0.684506	0.0416776	0.255544													NASPP1	1.0926	0.000156615	0.000691631
CARS2	-0.684471	0.00250472	0.230417													ETNPPL	1.09263	0.000678195	0.00224775
ATF4	-0.684325	0.0387587	0.253192													ACTA2-AS1	1.09287	0.000362562	0.00134527
SLC37A1	-0.684269	0.0313282	0.246701													ZNF793	1.09298	7.67e-05	0.000395772
RPS6KA6	-0.683981	0.0372928	0.252262													KLRC1	1.09301	0.000306382	0.0011795
CYAT1	-0.683924	0.00958397	0.230417													SPAG16	1.09304	0.000136483	0.000619462
SLC6A5	-0.683901	0.0474987	0.256547													SDS	1.09307	0.00374885	0.00915747
SCYL2	-0.683738	0.0385707	0.253166													RUNDC3A	1.09313	0.00161246	0.0045546
PITPNM3	-0.68372	0.0460204	0.255988													C12orf77	1.09345	0.00200037	0.00543166
NAALADL1	-0.683481	0.0386306	0.253166													ANKK1	1.09364	0.000355832	0.00132457
PSMB6	-0.683348	0.0111201	0.230417													ZYG11A	1.09372	0.00034907	0.0013046
MRPS30	-0.68332	0.0435741	0.255704													TRIM42	1.09399	0.00162443	0.00457765
RWDD1	-0.68328	0.00708272	0.230417													ABCC11	1.0942	0.000916696	0.00287252
SORD	-0.683252	0.0267738	0.240749													TEX14	1.0943	3.65e-05	0.000222718
HIST1H2AG	-0.682999	0.0318844	0.247475													RP5-1055C14.9	1.09456	0.00308663	0.00779
IGKV1-37	-0.682693	0.0320491	0.247475													LACTB2-AS1	1.09464	0.0011844	0.00354176
PQBP1	-0.682673	0.0189917	0.232366													VWA2	1.0949	0.00032524	0.00123432
ATIC	-0.682616	0.0188769	0.232366													SLC39A2	1.09491	0.000827093	0.00264724
CDK2AP1	-0.682448	0.0435278	0.255704													IL19	1.09498	0.00168695	0.00471975
PPP2R2D	-0.682303	0.0146303	0.232147													GOLGA8A	1.09504	0.00646063	0.0145266
NBR2	-0.682209	0.032403	0.247475													HSPE1P4	1.09542	0.0100541	0.021064
ATXN3L	-0.681741	0.00991243	0.230417													CGB7	1.09559	0.00239763	0.0063151
COA7	-0.681731	0.0294953	0.24398													BMP4	1.09559	0.00124568	0.00369333
AK1	-0.681648	0.0072942	0.230417													RETNLB	1.09571	0.00070444	0.00231534
IL1RL1	-0.681542	0.0495813	0.258082													HNRNPA1P11	1.09654	0.00111553	0.00337725
GUCY1B2	-0.681537	0.0187028	0.232366													KRT32	1.09666	0.00226054	0.00600655
TXNDC15	-0.681516	0.0398593	0.25404													GLIPR1L2	1.09692	0.000395155	0.00144032
TMEM134	-0.681188	0.0108999	0.230417													MT3	1.097	0.0125418	0.0254238
ADD3-AS1	-0.681092	0.0286897	0.242401													MKX	1.097	0.00129262	0.00380451
LAT	-0.681072	0.0261748	0.239758													PRDM6	1.09737	0.000706899	0.00232129
ST18	-0.681004	0.0200816	0.232366													TUBBP9	1.09749	0.00242482	0.00637727
ALOX12P2	-0.680558	0.0260608	0.239676													SLC26A3	1.09753	0.00017574	0.0007567
CST2	-0.680527	0.0302789	0.245974													SRP72P2	1.09757	0.00086216	0.00273288
EPAS1	-0.680484	0.0467492	0.256547													SNRPD2P1	1.0976	0.00350736	0.00867666
LILRB1	-0.680353	0.036251	0.2512													SPDYE20P	1.09763	0.00164865	0.00463111
ZNF467	-0.680337	0.0118133	0.230417													ADGRA1	1.09771	0.000582767	0.00198093
PIK3R5	-0.680178	0.0143992	0.232147													COBLL1	1.09782	3.63e-07	8.32e-06
MOSPD1	-0.679898	0.0192783	0.232366													ABCA10	1.09786	6.74e-06	6.43e-05
SEL1L3	-0.679878	0.0138674	0.232147													HSD3BP1	1.0979	0.00338429	0.00841618
PTPN6	-0.679821	0.0149069	0.232147													CRISPLD1	1.09811	0.000288455	0.00112364
AAGAB	-0.6798	0.0298447	0.245253													RPSAP21	1.09814	0.00495891	0.0116201
ECSIT	-0.679697	0.00941958	0.230417													C8B	1.09831	0.000374016	0.00137808
CLDN18	-0.679603	0.023699	0.23776													NES	1.09833	0.000279772	0.00109561
COMMD3	-0.679518	0.0401378	0.254464													TTK	1.09834	9.56e-05	0.000471701
FANCA	-0.679341	0.0339203	0.247717													GIMD1	1.09847	0.00561439	0.0129118
IPP	-0.678925	0.0384543	0.253166													OR7E110P	1.09888	0.00843139	0.0181466
F8	-0.678905	0.0385706	0.253166													GCKR	1.09888	0.00026131	0.00103892
POMP	-0.67798	0.0195049	0.232366													RP4-613B23.5	1.09911	0.000397378	0.00144508
CDSN	-0.677963	0.0422492	0.255548													OR13C4	1.09914	0.00326096	0.00815965
ATP5A1	-0.677945	0.0313509	0.246701													RPSAP26	1.09923	0.000842577	0.00268434
ATP5L	-0.677913	0.0266301	0.240749													CNTN5	1.09923	7.91e-05	0.000405397
PTN	-0.677616	0.0428018	0.255704													ELP4	1.0996	1.95e-05	0.000140662
TSPAN13	-0.677536	0.0223301	0.23776													CFAP65	1.09961	3.32e-05	0.000207571
PRKCE	-0.677064	0.034864	0.248156													C8orf34	1.09973	0.00045288	0.00160688
LILRA1	-0.676723	0.0350332	0.248619													NTNG1	1.09985	0.000158956	0.000698647
STEAP3	-0.676623	0.00598997	0.230417													MYO1H	1.0999	0.000198548	0.000833744
MYRF	-0.67662	0.0346843	0.248126													SLC17A6	1.09991	0.00165173	0.00463856
ZNF507	-0.67659	0.0342911	0.247717													CDKN3	1.10013	0.000281058	0.00109944
NDUFA9	-0.676533	0.0144353	0.232147													LRRC71	1.10022	0.000904881	0.00284258
C19orf80	-0.676431	0.0136957	0.232147													SLCO4A1-AS1	1.10089	0.0105265	0.0218738
DOCK6	-0.676276	0.030669	0.246291													EGFLAM	1.10098	0.000173158	0.000747994
SLC41A3	-0.676183	0.035949	0.251143													KNOP1P4	1.10099	0.00152055	0.00433742
BRCA2	-0.676131	0.0143348	0.232147													SLC28A3	1.10101	0.000125346	0.000580246
SLC9A8	-0.676066	0.0113864	0.230417													BRMS1L	1.10105	0.000181268	0.000774573
NUP93	-0.675839	0.0388674	0.253222													CCKBR	1.10112	0.00057648	0.00196493
GPRC5B	-0.675778	0.0437869	0.255704													LRRC69	1.10121	0.000567836	0.00194005
KLRD1	-0.675713	0.017956	0.232147													PDSS1P2	1.10172	0.00616432	0.0139543
FGD2	-0.675287	0.0157432	0.232147													LIFR	1.10181	0.000903248	0.00283942
CLEC4M	-0.675236	0.0108158	0.230417													NDRG4	1.1019	0.000724238	0.00236768
ZNF93	-0.675035	0.019503	0.232366													PPIAP28	1.10221	0.0038045	0.00927411
MIR3658	-0.67485	0.0235789	0.23776													RP4-592A1.2	1.10237	0.00187734	0.00515738
COX7B	-0.674741	0.00539908	0.230417													PPIAP75	1.10257	0.00207592	0.0055953
PKP1	-0.67468	0.0161637	0.232147													RP11-791G16.2	1.10263	0.00277555	0.00712265
C2orf72	-0.674511	0.0335308	0.247586													OR56B3P	1.10265	0.00200485	0.00543735
ERC1	-0.673796	0.0337777	0.247717													LGI4	1.10275	0.00117411	0.00351871
COQ3	-0.673447	0.0116805	0.230417													TGIF1P1	1.10279	0.00861596	0.0184879
FKBP4	-0.673322	0.0493343	0.257818													PAICSP4	1.10291	0.00137532	0.00399728
CDH10	-0.67324	0.0160646	0.232147													RPL23AP52	1.10299	0.00737261	0.0162073
CKAP2	-0.673122	0.0471331	0.256547													C14orf39	1.10339	0.000224058	0.000917813
CXCR1	-0.673011	0.0145421	0.232147													MYH13	1.10341	0.000123926	0.000574577
CNGB1	-0.673	0.0203424	0.232478													TRIM77BP	1.10353	0.000544976	0.00187604
C7orf43	-0.672886	0.0433797	0.255704													ARHGEF28	1.10366	2.35e-06	3.04e-05
PSMF1	-0.672833	0.0391505	0.253838													RAB36	1.10369	0.00200262	0.00543419
ACSS3	-0.672766	0.0421074	0.255544													DMBT1	1.10376	0.000828764	0.0026518
CADM4	-0.672439	0.043848	0.255704													KIF2C	1.10381	6.5e-05	0.000349082
SHC3	-0.672071	0.0277313	0.241759													XIAPP3	1.10386	0.00582721	0.0133153
GPR21	-0.672	0.0372451	0.252262													PKD2L1	1.10389	0.000267821	0.0010587
ORAI3	-0.671921	0.0227044	0.23776													PACRG-AS3	1.10392	0.00163702	0.0046051
RNF121	-0.67172	0.0483628	0.256902													RP11-69L16.5	1.10431	0.00101908	0.00313228
NCAN	-0.671504	0.031976	0.247475													IRX5	1.10437	0.00161416	0.00455761
SYNPO	-0.6714	0.0392874	0.253838													NF1P4	1.10454	0.00113226	0.00341675
STAMBP	-0.671386	0.0254937	0.239676													BDP1P	1.10458	0.00044754	0.0015911
PECR	-0.671289	0.0194594	0.232366													OR8G2P	1.10491	0.00183347	0.0050579
LINC00963	-0.671178	0.0444221	0.255704													RP11-1166P10.1	1.10521	0.000898922	0.00282802
NAT9	-0.670937	0.0338689	0.247717													DRD5P1	1.1055	0.000795648	0.00256117
CACNA1B	-0.670404	0.0283964	0.241919													MYO5C	1.1056	1.06e-05	8.95e-05
FAM98A	-0.670036	0.0166652	0.232147													OR10Z1	1.10579	0.00317292	0.00797297
ACP2	-0.669915	0.0112708	0.230417													GGT5	1.10582	0.00150519	0.00430164
MPL	-0.669587	0.0312804	0.246701													ODAD2P1	1.10583	0.005193	0.0120883
LILRA6	-0.669531	0.0364454	0.2512													OR1D4	1.1059	0.00334727	0.0083395
S1PR2	-0.669257	0.010831	0.230417													RP11-560B16.5	1.10615	0.00337258	0.00839474
LOC101927051	-0.669251	0.0241503	0.238092													LIPT2	1.10621	0.000537728	0.00185467
MIR4680	-0.66886	0.030561	0.246291													OR1J1	1.10626	0.00318716	0.00800309
EHD1	-0.668819	0.00404565	0.230417													OR51V1	1.10631	0.00144045	0.00414824
MMP14	-0.668538	0.036808	0.251586													C4orf54	1.10633	0.000130961	0.000600567
TRPC7	-0.668471	0.0179062	0.232147													DPRX	1.10681	0.00317954	0.00798772
PNLIPRP1	-0.66837	0.0353594	0.249543													TTLL8	1.10692	0.000223206	0.000915156
NDUFV1	-0.668175	0.00629236	0.230417													NEURL1B	1.10712	0.00244405	0.0064168
TAS2R16	-0.667964	0.023888	0.238017													KCNK2	1.10732	0.000213352	0.000881142
DENND3	-0.667886	0.03413	0.247717													C1QTNF1	1.10735	0.00551922	0.0127217
GART	-0.667839	0.0347062	0.248126													TSPAN12	1.10737	0.00147083	0.00422389
ETNK1	-0.667821	0.0426692	0.255617													MOB3B	1.10738	0.00151622	0.00432796
RP6-91H8.1	-0.667677	0.0406357	0.255315													MCIDAS	1.10775	0.0016925	0.00473129
CALCA	-0.667201	0.0211912	0.234815													NFASC	1.10782	0.000158289	0.000696864
CXorf40A	-0.667123	0.0235543	0.23776													ALDH7A1P1	1.10784	0.000759117	0.00246436
NCAM1	-0.667056	0.0491962	0.257818													RP3-467N11.2	1.10789	0.00481351	0.0113246
GALNT14	-0.666841	0.0106351	0.230417													NOL8P1	1.10816	0.000329704	0.00124705
KCMF1	-0.666803	0.00889376	0.230417													TMPRSS11B	1.10826	0.000315569	0.00120719
RORC	-0.666583	0.0421196	0.255544													POLR2DP1	1.10859	0.00296527	0.00752996
ZNF384	-0.666432	0.0265365	0.240547													ARR3	1.1087	9.27e-05	0.000460588
PLEKHA4	-0.666069	0.0260255	0.239676													HTRA4	1.10907	1.47e-05	0.000114218
NDUFA6	-0.665958	0.0161151	0.232147													TUFT1	1.10941	0.000397473	0.00144508
METTL9	-0.665938	0.0175252	0.232147													TUBB8	1.10967	0.00429155	0.010265
XAGE1B	-0.665716	0.0130993	0.232147													ZSCAN20	1.10968	1.9e-05	0.000137837
SLC5A1	-0.665444	0.0160131	0.232147													CNTN4	1.10994	6.28e-05	0.000339985
SLC6A2	-0.665087	0.0494441	0.257818													ALG10B	1.1102	0.000207022	0.00086138
CA14	-0.664938	0.0228603	0.23776													TAMM41	1.11068	0.00254171	0.00661952
DDX28	-0.664866	0.0261642	0.239758													PPIAP40	1.11077	0.00339684	0.00844332
B4GALT3	-0.664463	0.0200695	0.232366													MTHFD2L	1.11098	0.00046082	0.00163288
DKK1	-0.664109	0.0261531	0.239758													PCDHGA2	1.11118	0.000526963	0.00182372
FCER2	-0.664038	0.0241049	0.238092													RP13-580B18.4	1.11123	0.000240651	0.000973444
MKRN2	-0.663982	0.0375608	0.252788													IGHV3OR16-6	1.11125	0.0123432	0.0250735
RBM12B-AS1	-0.663818	0.0474314	0.256547													MYH2	1.11138	0.000125538	0.000580691
RGS14	-0.663669	0.034779	0.248126													NPY6R	1.1114	0.00164291	0.00461863
NKG7	-0.663633	0.0142425	0.232147													NFE2L3P1	1.11159	0.000237746	0.000962788
LYRM1	-0.663532	0.0444897	0.255704													SNORD69	1.11168	0.0189502	0.036116
SDC1	-0.663504	0.0219321	0.23776													RNF43	1.11179	0.0180154	0.0345936
PSORS1C2	-0.663451	0.0137811	0.232147													LRGUK	1.11181	0.000119511	0.000558957
SLC25A44	-0.663353	0.00649587	0.230417													PROM2	1.11198	0.000236573	0.000959642
MLH3	-0.662908	0.0460794	0.255988													PCDH9	1.11199	4.15e-05	0.00024648
RGS4	-0.662883	0.0156914	0.232147													RGS1	1.11217	0.000578978	0.00197118
UQCRB	-0.662726	0.0406022	0.255315													CCDC169	1.11223	0.00316398	0.0079561
PSME4	-0.662678	0.02463	0.239247													TTLL2	1.11235	0.000652567	0.00217835
SERPINA2	-0.662636	0.0487327	0.257297													LMAN2L	1.11242	4.9e-05	0.000280636
SGCD	-0.662444	0.0226146	0.23776													CSMD3	1.1125	1.64e-05	0.000123839
TESC	-0.662406	0.00898237	0.230417													CRNN	1.11268	0.000728787	0.00238109
IPO4	-0.662326	0.0162711	0.232147													GLRB	1.1127	0.00109742	0.00333137
APOL6	-0.662308	0.0289462	0.242883													RP11-535M15.2	1.11303	0.0018314	0.00505415
TNPO3	-0.662156	0.0255298	0.239676													OTOP3	1.11315	0.000844652	0.00268935
KCNK12	-0.66187	0.0477938	0.256547													PCDHB12	1.11334	0.000256609	0.00102427
SARDH	-0.661491	0.0339033	0.247717													CASP1P2	1.11342	0.000270375	0.00106565
JAK3	-0.661066	0.0443654	0.255704													H2BW1	1.11344	0.00249292	0.00651072
ALOX12B	-0.661049	0.0438227	0.255704													MAL2	1.11348	0.0014221	0.00410258
GABRR1	-0.660936	0.0403829	0.254536													PHOX2B	1.11352	0.000888035	0.00279948
CECR5	-0.66078	0.00651658	0.230417													MROH5	1.11357	0.00168593	0.00471786
GLRX3	-0.660747	0.0368938	0.251586													ANKRD22	1.11371	0.000367184	0.00135876
ANKRD28	-0.660739	0.0227721	0.23776													GSG1L	1.11384	0.000707979	0.00232412
MISP	-0.660702	0.0147132	0.232147													DKK1	1.11392	0.000633176	0.00212257
FGL2	-0.660371	0.0460861	0.255988													DSCAML1	1.114	0.000360785	0.00133978
WDR45	-0.660143	0.0217987	0.237505													SSUH2	1.11413	0.000135141	0.000615231
PDE4A	-0.660074	0.0406713	0.255317													OXCT2P1	1.11413	0.00538045	0.0124434
TUSC2	-0.659932	0.0232302	0.23776													HSPE1P6	1.11414	0.0099149	0.0208194
SLC31A2	-0.659914	0.0146163	0.232147													ROS1	1.11415	2.36e-05	0.000162479
COX6C	-0.659893	0.0324012	0.247475													SEPTIN7P14	1.11422	0.00499373	0.0116868
REC8	-0.659599	0.0100262	0.230417													AC060834.2	1.11443	0.000719538	0.00235483
AMHR2	-0.659464	0.0337855	0.247717													DCAF12L2	1.11451	0.000783424	0.00252715
DCBLD2	-0.659235	0.0404536	0.254784													SLC7A11	1.11474	0.00015231	0.000676953
AFF2	-0.658933	0.0294202	0.243845													MYBPC2	1.11512	0.000267403	0.00105783
LOC441204	-0.658821	0.0435329	0.255704													CCT6P1	1.11518	0.000627727	0.00210827
RPH3AL	-0.658785	0.0323826	0.247475													CTC-463N11.4	1.11518	0.0131129	0.0264112
NRDE2	-0.658367	0.0433595	0.255704													LINC01618	1.11535	0.00532389	0.0123406
ARRB1	-0.657795	0.0279924	0.241919													ZSCAN23	1.11543	0.000616381	0.00207538
PKIA	-0.657769	0.0368454	0.251586													SCN5A	1.11546	7.21e-05	0.000377701
SLC1A5	-0.657696	0.0377151	0.252907													CA7	1.11567	0.000804637	0.00258388
TCTN3	-0.657443	0.0232368	0.23776													ENTPD1-AS1	1.11637	0.000610203	0.00205794
IMMT	-0.657336	0.0277031	0.241759													HS3ST2	1.11647	0.00275749	0.00708651
HDDC2	-0.657238	0.0483798	0.256902													SCN7A	1.11662	0.000157925	0.000695692
GDF5	-0.657113	0.0327591	0.247475													TDRD12	1.11662	7.06e-06	6.65e-05
DUSP9	-0.656688	0.0258061	0.239676													LHFPL1	1.11668	0.00280345	0.00718133
MLPH	-0.656548	0.0102286	0.230417													NR2E3	1.11687	0.000982273	0.00303661
RNF14	-0.656229	0.0434903	0.255704													NOC2LP1	1.11695	0.000915657	0.00287011
ZBTB25	-0.655708	0.0441994	0.255704													CXCL6	1.11717	0.000960881	0.00298429
STX10	-0.655651	0.0165007	0.232147													NANOGP1	1.1174	0.00200459	0.00543731
LINC00474	-0.65562	0.0199941	0.232366													MARCHF4	1.11741	0.000664341	0.00221134
MUC1	-0.655285	0.0288008	0.242729													PTPRQ	1.11751	1e-05	8.63e-05
CRLF1	-0.655282	0.0432355	0.255704													FRG1DP	1.11771	7.53e-06	6.99e-05
NDN	-0.655156	0.00410493	0.230417													RP11-310N16.1	1.11782	0.00777146	0.0169463
TRIM3	-0.655105	0.0293682	0.243711													ZNF286B	1.11797	0.00324243	0.00812184
EGFL8	-0.655021	0.0115909	0.230417													ROPN1B	1.11843	0.0011393	0.00343255
ADRB3	-0.654964	0.0236522	0.23776													ZNF682	1.11847	0.000371951	0.00137175
TRH	-0.654911	0.0264596	0.240174													ANKRD62	1.11858	0.000899934	0.00283079
CTPS1	-0.654887	0.0232831	0.23776													CDRT1	1.11867	0.000776115	0.00250981
APC2	-0.65457	0.0154953	0.232147													STAU2P1	1.11867	0.00349758	0.00865848
CNOT4	-0.654432	0.0168964	0.232147													COL23A1	1.11891	0.00129895	0.0038179
TARBP2	-0.65434	0.0254138	0.239676													KLRG2	1.11907	0.000719942	0.00235579
TM9SF4	-0.654176	0.0334105	0.247586													GSG1L2	1.11914	0.00392757	0.00953411
IGLC1	-0.653997	0.0397866	0.25404													PEX7	1.11955	0.000280445	0.00109784
MTHFR	-0.65329	0.0138505	0.232147													SDAD1P1	1.11959	0.000409607	0.00148113
TCL6	-0.653065	0.0172694	0.232147													MYOM3	1.12	0.000949478	0.00295488
TMCC1	-0.652978	0.0478136	0.256547													OR4L1	1.12012	0.00314735	0.00791895
FKBP10	-0.652701	0.0155409	0.232147													COL5A1	1.12015	0.000249428	0.00100245
KIAA0196	-0.652497	0.0401763	0.254464													ANAPC15	1.12036	2.49e-05	0.000168594
HOXB8	-0.652481	0.0471834	0.256547													SLC39A14	1.12047	0.000330012	0.00124777
TFF2	-0.65241	0.040915	0.255544													KRT2	1.12062	0.000473217	0.00166852
KLF1	-0.652296	0.0256331	0.239676													PPIAP89	1.12064	0.00323213	0.00809983
TIMM22	-0.651833	0.0101561	0.230417													PKDREJ	1.12091	4.93e-05	0.000282082
ACAA2	-0.651792	0.0462282	0.255988													PPP1R17	1.12107	0.0025961	0.00673411
TRIM29	-0.65176	0.0393411	0.253838													KLB	1.12181	8.87e-05	0.000445301
MAP3K10	-0.651255	0.0144689	0.232147													DNAH7	1.12194	1.12e-05	9.33e-05
PKLR	-0.651204	0.031026	0.246291													HNRNPA1P22	1.12198	0.00105355	0.00322062
ST5	-0.65116	0.00884745	0.230417													NOS2	1.12207	0.000559102	0.0019148
ACO1	-0.651124	0.0487481	0.257297													CHRNB2	1.12219	0.00127342	0.00376043
CDHR5	-0.650907	0.0272814	0.24133													PRPF40B	1.12234	8.66e-05	0.000436257
FGF5	-0.650782	0.0226828	0.23776													CNTNAP3B	1.12236	0.000299484	0.00115733
LOC102725271	-0.650605	0.0482241	0.256902													CLNK	1.12244	0.00276761	0.00710568
RP1-149A16.17	-0.650523	0.0327963	0.247475													XPNPEP2	1.12261	0.000103532	0.000500993
C11orf16	-0.650181	0.0199021	0.232366													DNAH9	1.12262	5.16e-06	5.3e-05
PPP2R5B	-0.649392	0.0192786	0.232366													COL11A1	1.12266	9.06e-06	7.98e-05
UGT1A1	-0.649294	0.018631	0.232366													PIWIL2	1.12273	1.56e-05	0.000119797
ZNF835	-0.648854	0.022278	0.23776													GRPEL1	1.12274	0.000589422	0.00200037
SF3B5	-0.64883	0.00826544	0.230417													SRPK2P	1.12303	0.000376922	0.00138711
RBKS	-0.648495	0.0157782	0.232147													PACSIN1	1.12308	0.000544508	0.00187473
CTAGE15	-0.648065	0.0310752	0.246291													FSIP2	1.12322	1.27e-06	1.99e-05
KCNMB2	-0.647875	0.0319916	0.247475													ISL1	1.12325	0.000191028	0.00080788
NADSYN1	-0.647827	0.018725	0.232366													H3-5	1.1233	0.000781178	0.00252295
LOC100289561	-0.647707	0.0345231	0.248126													C11orf16	1.12333	0.00094311	0.00293978
CCDC28B	-0.64767	0.022215	0.23776													SLC10A5	1.12351	0.000237177	0.000961756
NAB1	-0.647578	0.0225729	0.23776													KRT8P46	1.12361	0.0258934	0.0468849
HK1	-0.647371	0.0284772	0.241919													ZNF596	1.12364	0.00112458	0.00339802
TMEM11	-0.647178	0.00403342	0.230417													ZNF77	1.12369	1.99e-05	0.000142139
ACTL6B	-0.647015	0.032564	0.247475													RP11-165I9.10	1.12378	0.00578406	0.013235
NDUFAF1	-0.646815	0.0322816	0.247475													RP11-674E16.5	1.12425	0.00106277	0.00324415
OASL	-0.646654	0.0199449	0.232366													SALL4	1.12436	0.000423467	0.00152121
E2F3	-0.646085	0.0225704	0.23776													CRTC1P1	1.12445	0.000675614	0.00224146
KCNS1	-0.646073	0.0293241	0.243624													MRGPRX7P	1.12449	0.00199549	0.0054209
IPO4	-0.645965	0.0432573	0.255704													CCDC167	1.12453	0.000299261	0.00115667
ICAM1	-0.645839	0.0355235	0.249724													SEMA5B	1.12457	0.000379562	0.00139418
ZMYM6	-0.645638	0.0285733	0.241919													POM121L14P	1.1247	0.00115333	0.00346714
SLC12A2	-0.645551	0.0305315	0.246291													RERGL	1.12477	0.000600279	0.00203026
CST4	-0.645232	0.0176542	0.232147													METTL1	1.1249	0.000306928	0.00118123
SEC23IP	-0.644895	0.0442182	0.255704													LHX9	1.12497	0.000800494	0.00257406
HCCS	-0.644843	0.0292031	0.243624													ZBTB8B	1.12507	0.000439229	0.00156677
ZKSCAN8	-0.644395	0.0238757	0.238017													CEACAMP1	1.12509	0.00282873	0.00723395
NEK4	-0.644239	0.0227547	0.23776													IGHV3OR16-16	1.12511	0.00506906	0.0118346
RP11-429B14.4	-0.64421	0.00803306	0.230417													ARNTL2	1.12521	0.000326207	0.00123623
PIK3CD	-0.644083	0.0265877	0.240749													IL26	1.12522	0.000392928	0.0014349
ZNF629	-0.643838	0.0461786	0.255988													PTGFR	1.12541	0.000565616	0.0019337
LILRB3	-0.643613	0.0158486	0.232147													RP11-774O3.3	1.12549	0.00114113	0.00343704
UQCRC1	-0.643187	0.019937	0.232366													CLDN10	1.12558	0.00106541	0.00325084
NEUROD6	-0.642941	0.0438017	0.255704													KCNQ4	1.12589	0.000521208	0.0018082
RCE1	-0.642824	0.00718609	0.230417													AC073072.7	1.12603	0.013028	0.0262674
KRT33A	-0.64274	0.0269841	0.241159													ZNF732	1.12606	0.000148658	0.00066376
ABCB8	-0.64263	0.0120563	0.230417													TRDN	1.12606	4.49e-05	0.000262078
BOLA1	-0.642433	0.0207398	0.234321													PHBP8	1.12623	0.00406216	0.00980626
OCA2	-0.642247	0.0269823	0.241159													GCM1	1.12632	0.00131192	0.00385124
DOLPP1	-0.641991	0.00971619	0.230417													PLEKHD1	1.12651	0.000556761	0.00190873
PSMB5	-0.641925	0.0459618	0.255988													PLPP3	1.12661	0.000158706	0.000698266
BMP3	-0.641908	0.0474089	0.256547													FAM218A	1.12672	0.00103086	0.00316211
PDSS1	-0.641854	0.0358454	0.250944													KDR	1.12677	1.65e-05	0.000125098
MMP26	-0.641764	0.046204	0.255988													OR5F2P	1.12684	0.0039457	0.00957052
TMEM63A	-0.64162	0.028286	0.241919													PABIR3	1.12689	0.000288654	0.00112401
ARC	-0.641174	0.0194289	0.232366													CFAP47	1.12692	4.94e-06	5.14e-05
MICALL1	-0.640558	0.0122864	0.230417													LINC02882	1.12719	0.000743039	0.00242063
FAM208A	-0.640354	0.0410925	0.255544													HSD3B1	1.12767	0.0011942	0.00356343
SPRED2	-0.640352	0.0421791	0.255544													QRSL1P1	1.1278	0.000801377	0.00257573
MLX	-0.640196	0.0306283	0.246291													TUBAP10	1.12783	0.00346613	0.00859043
TMEM214	-0.639499	0.0457229	0.255988													HNRNPA1P62	1.12811	0.00355636	0.00876806
FAM86A	-0.639335	0.0253942	0.239676													RP11-342F21.1	1.12828	0.000318824	0.0012158
GM2A	-0.639144	0.0343716	0.247719													CTD-2105E13.6	1.12843	0.00233763	0.00618679
POU2F3	-0.638975	0.0364406	0.2512													ADAMDEC1	1.12844	6.91e-05	0.000364966
AP001062.7	-0.638666	0.0196798	0.232366													OTOG	1.12851	0.000117622	0.000552784
SF3B3	-0.638421	0.0276856	0.241759													DFFBP1	1.12864	0.000143938	0.000647825
CBFA2T2	-0.638345	0.0220131	0.23776													HNRNPA1P14	1.12881	0.00524692	0.0121886
GGTLC1	-0.638343	0.0141784	0.232147													NALCN	1.12884	9.7e-05	0.000477052
ZNF221	-0.638045	0.0301484	0.245744													ZNF114	1.12892	0.00149081	0.00427083
KBTBD2	-0.637606	0.0376526	0.252907													HYKK	1.129	0.000160618	0.000704506
ARHGAP35	-0.637601	0.0405985	0.255315													RASL11B	1.12938	0.000685304	0.00226394
HSBP1	-0.637561	0.0326178	0.247475													AC007238.1	1.1295	0.000241422	0.000976009
LOC100862671	-0.637529	0.01604	0.232147													OR4Q2	1.12952	0.00171843	0.00479113
RP6-11O7.2	-0.637346	0.0235847	0.23776													OR4P4	1.12967	0.00184841	0.00508925
PLCG2	-0.636346	0.0308664	0.246291													ARPP21	1.12976	4.59e-05	0.000266762
COG2	-0.636157	0.0479259	0.256646													OR4D8P	1.13004	0.00295318	0.00750371
ETV7	-0.635828	0.0142165	0.232147													EXTL1	1.13013	0.00199419	0.00541807
LEPREL4	-0.63552	0.0210459	0.23456													DCAF8L2	1.13025	9.11e-05	0.000453677
SIGLEC7	-0.635196	0.00960229	0.230417													MEIS2	1.13031	0.000111621	0.000531289
ITGA2B	-0.635195	0.0248971	0.239676													RPSAP52	1.13049	0.00198133	0.0053899
PGRMC2	-0.635106	0.0478059	0.256547													ENPP7	1.13049	0.00161148	0.00455392
LPPR1	-0.634948	0.0126812	0.231782													ALDH1L2	1.13056	0.000100464	0.000489921
AQP3	-0.634877	0.0362002	0.2512													SPZ1	1.13062	0.000222478	0.000912539
FGFR2	-0.634842	0.0261021	0.239758													KCNF1	1.13093	0.000680638	0.00225445
FKRP	-0.634434	0.0398862	0.25404													PAPPA	1.13099	2.97e-06	3.59e-05
MIR4746	-0.63434	0.0206683	0.234321													APLP1	1.131	0.000171532	0.000742471
TSC1	-0.633995	0.0258155	0.239676													PSMA8	1.13128	4.15e-05	0.000246591
MAGEA10	-0.633959	0.042483	0.255617													NEUROD1	1.13129	0.00158466	0.00449391
EPHA4	-0.633782	0.0450766	0.255988													ERBB3	1.13136	0.000353093	0.00131664
DNAH17	-0.633636	0.0195616	0.232366													GCK	1.13162	0.000564515	0.00193055
LCAT	-0.633407	0.0387079	0.253166													HOXD11	1.13173	0.00335053	0.00834664
PTCD2	-0.633333	0.0463566	0.255988													LIN28A	1.13175	0.00265311	0.00685575
PDX1	-0.632924	0.0482965	0.256902													TRPC7	1.13185	0.000184757	0.000786966
GAD1	-0.632611	0.0335546	0.247586													RP13-157F18.2	1.13198	0.00309758	0.00781211
PRDM8	-0.632468	0.0177257	0.232147													CPXCR1	1.13201	0.00128878	0.00379741
SEPW1	-0.632455	0.0348279	0.248156													PCDH10	1.13217	8.42e-05	0.000426688
MIR7703	-0.632321	0.017984	0.232147													CPP	1.13219	0.000597422	0.002022
ATP5O	-0.632233	0.0176995	0.232147													DLX2	1.13224	0.00046772	0.00165268
DLX4	-0.631972	0.0149006	0.232147													SNORA13	1.13225	0.000280952	0.00109922
KLK10	-0.631908	0.0281633	0.241919													FNDC4	1.13228	0.00169171	0.0047297
GNPTAB	-0.631824	0.0212526	0.234939													CAMKV	1.13234	0.00205514	0.00555159
KIF5C	-0.631821	0.0341163	0.247717													ZEB2P1	1.13242	0.000654353	0.00218363
EDEM1	-0.631791	0.0441749	0.255704													ACTBP8	1.13243	0.00167749	0.00469854
TSPY13P	-0.631782	0.0367788	0.251586													ADAD2	1.13267	0.000779008	0.00251709
SLC12A6	-0.631497	0.0143531	0.232147													FSIP1	1.13292	0.000576499	0.00196493
CPNE6	-0.631067	0.0380684	0.253048													ITGB3BP	1.13295	0.000294703	0.00114241
AVPR2	-0.631022	0.043447	0.255704													GK3P	1.1331	0.000695625	0.00229237
SPATS2	-0.630742	0.0441983	0.255704													BUB1	1.13312	4.32e-07	9.31e-06
ATP5SL	-0.630741	0.016278	0.232147													SARNP	1.13354	4.62e-05	0.000267911
FAM63A	-0.630736	0.0223973	0.23776													PLPPR4	1.13356	0.000160275	0.000703432
RP1-192P9.1	-0.630369	0.0256719	0.239676													ACOXL	1.13394	0.000122365	0.000569189
NQO1	-0.630108	0.0239618	0.238017													CLGN	1.13402	0.000172759	0.000746877
BC069776	-0.630075	0.0430459	0.255704													RNF180	1.13404	0.000147428	0.000659785
SHBG	-0.629505	0.0376612	0.252907													HNRNPRP1	1.13459	0.000178903	0.000766922
CELSR3	-0.629394	0.0368641	0.251586													SLC22A24	1.13464	0.000387642	0.0014202
CYP2C9	-0.629345	0.0164389	0.232147													EFS	1.13472	0.000417929	0.00150429
AJAP1	-0.628787	0.0451329	0.255988													ACSM2A	1.13473	5.95e-05	0.00032606
GAA	-0.628763	0.0421927	0.255544													OR6C76	1.13488	0.00274977	0.00706839
CDCA4	-0.628561	0.028379	0.241919													DBF4P1	1.13508	0.000219417	0.000901714
ARHGAP44	-0.62855	0.0493753	0.257818													LINC01205	1.13512	0.00258257	0.00671041
EIF2D	-0.628389	0.0444278	0.255704													LINC01783	1.13521	0.00129338	0.00380623
SIRT5	-0.628352	0.00875818	0.230417													RP11-159H10.1	1.13567	0.000633692	0.00212389
CYCSP44	-0.627963	0.0281449	0.241919													ROPN1	1.13585	0.000480174	0.00168859
IGHG1	-0.627917	0.045576	0.255988													AC009237.10	1.13593	0.00357772	0.00881298
SSNA1	-0.62787	0.0316748	0.247475													FXYD7	1.13593	0.00955972	0.0201986
REM1	-0.627703	0.0386757	0.253166													DNAJB5	1.13605	3.74e-05	0.000227402
RRS1	-0.62765	0.0424489	0.255617													SBF1P1	1.13648	0.00021154	0.000875857
MYH14	-0.627482	0.0280134	0.241919													MESP2	1.13649	0.000826701	0.00264638
IGLC1	-0.626584	0.0243596	0.238407													ZNF821	1.13678	0.000431546	0.0015442
PLAGL1	-0.626547	0.0393319	0.253838													PPP2R2C	1.13698	0.00108702	0.00330676
RAX	-0.626514	0.0460647	0.255988													VLDLR	1.13737	0.000106095	0.000509818
NRXN1	-0.625399	0.0340324	0.247717													HNRNPA3P9	1.1374	0.00425894	0.0102018
ZNF276	-0.625388	0.0421053	0.255544													APOBEC1	1.13769	0.00019901	0.000835523
C1QL1	-0.625385	0.0159411	0.232147													OPN4	1.13775	0.00151292	0.00431969
ATP5G1	-0.625351	0.00971747	0.230417													DPPA3P2	1.13804	0.00332421	0.00828977
GAR1	-0.625107	0.0494564	0.257818													AC016831.6	1.13826	0.000963703	0.00299079
TLDC1	-0.624852	0.0309362	0.246291													RPP38-DT	1.13845	0.00779318	0.0169867
PAK6	-0.624812	0.0318115	0.247475													AC010878.3	1.13871	0.00178386	0.00494721
CYB561	-0.624618	0.0360365	0.2512													PLK4	1.13888	1.85e-05	0.000135562
ADSL	-0.624508	0.0291595	0.243612													EEF1A1P16	1.1389	0.000634129	0.00212477
NDUFB2	-0.624481	0.011541	0.230417													NKX6-3	1.13899	0.000590789	0.0020031
PPFIBP2	-0.624405	0.040369	0.254536													C16orf71	1.13913	0.00178857	0.00495642
C7orf49	-0.623807	0.0202266	0.232442													CCNE2	1.13925	0.000162735	0.000711306
POM121	-0.623687	0.0250965	0.239676													SLC22A9	1.13949	0.000437457	0.00156175
NDUFB1	-0.623672	0.0128419	0.232147													RPGRIP1L	1.13969	5.88e-05	0.000322702
TSKU	-0.623474	0.0363799	0.2512													SCN4A	1.13971	0.000513768	0.00178674
SOS1	-0.623467	0.0467926	0.256547													DRD5	1.13978	0.000548121	0.00188421
MFSD5	-0.623453	0.0154082	0.232147													PLAU	1.14003	0.00214931	0.0057561
[truncated: 3,915 more rows]
