# Supplementary material for: Sarcopenia and chronic pain: Identification of shared genetic determinants and therapeutic implication
Source: Medicine (Baltimore). 2026 May 15;105(20):e48819. doi: 10.1097/MD.0000000000048819 (PMC13183096; doi:10.1097/MD.0000000000048819)
Supplement: Supplementary file 8 [file medi-105-e48819-s010.xlsx]

## Sheet: Potential candidate genes
Table S7. Potential candidate genes and performance in SMR and DEG analysis.
Gene name	Differentially expression in sarcopenia transcriptome data (logFC)	Differentially expression in fibromyalgia transcriptome data (logFC)	Association with sarcopenia(Beta)	Association with chronic pain(Beta)
MAPKAPK3	Down regulated(-0.69) in GSE1428	Down regulated(-1.24)	Negative association(-0.09) with appendicular lean mass	Negative association(-0.1) with multisite chronic pain
Colocalized with sarcopenia
MYBPC3	Down regulated(-0.55) in GSE1428	-	Negative association(-0.18/-0.06) with hand grip strength(EWGSOP)	Positive association(0.22) with multisite chronic pain
POLR2L	Down regulated(-0.58/-0.54) in GSE226151	Down regulated(-1.22)	Negative association(-0.06) with appendicular lean mass	-
DDAH1	Down regulated(-0.65) in GSE226151	Up regulated(1.09)	Different association(-0.17/0.05) with appendicular lean mass in 2 eQTL data	-
FAM177B	Down regulated(-0.65) in GSE226151	Up regulated(1.17)	Positive association(0.04) with appendicular lean mass	-
ABCC8	Down regulated(-0.57) in GSE1428	Up regulated(1.61)	Positive association(0.02) with appendicular lean mass	-
Colocalized with chronic pain
RMDN3	-	Down regulated(-1.08)	Positive association(0.10) with appendicular lean mass	Positive association(0.05/0.04) with multisite chronic pain
RFTN2	-	Up regulated(1.22)	Negative association(-0.08) with appendicular lean mass	Positive association(0.19) with multisite chronic pain
SUOX	Down regulated(-0.61) in GSE1428	-	Positive association(0.12) with appendicular lean mass	Positive association(0.04/0.12/0.05) with multisite chronic pain
