# Supplementary material for: Sarcopenia and chronic pain: Identification of shared genetic determinants and therapeutic implication
Source: Medicine (Baltimore). 2026 May 15;105(20):e48819. doi: 10.1097/MD.0000000000048819 (PMC13183096; doi:10.1097/MD.0000000000048819)
Supplement: Supplementary file 9 [file medi-105-e48819-s011.xlsx]

## Sheet: Associated traits
Table S8. Associated traits of 9 potential candidate genes in PheWAS.
MAPKAPK3 related traits				MYBPC3 related traits				POLR2L related traits				DDAH1 related traits				FAM177B related traits				ABCC8 related traits				RMDN3 related traits				RFTN2 related traits				SUOX related traits
Domain	Trait	P-value	N	Domain	Trait	P-value	N	Domain	Trait	P-value	N	Domain	Trait	P-value	N	Domain	Trait	P-value	N	Domain	Trait	P-value	N	Domain	Trait	P-value	N	Domain	Trait	P-value	N	Domain	Trait	P-value	N_GWAS
Cognitive	Verbal-numerical reasoning	0.037251	36035	Psychiatric	Schizophrenia	0.0048575	82315	Psychiatric	Attention deficit hyperactivity disorder	0.0052781	5415	Psychiatric	Autism spectrum disorder	0.015253	15954	Psychiatric	Schizophrenia	0.020365	82315	Psychiatric	Attention deficit hyperactivity disorder	0.01622	53293	Psychiatric	Attention deficit hyperactivity disorder	0.0032931	53293	Psychiatric	Attention deficit hyperactivity disorder	0.044019	53293	Psychiatric	Schizophrenia	0.011147	21856
Environment	Educational attainment	1.36e-07	111114	Psychiatric	Schizophrenia vs Bipolar disorder	0.0048575	16381	Psychiatric	Attention deficit hyperactivity disorder	0.029753	53293	Psychiatric	Schizophrenia	0.0062557	21856	Psychiatric	Schizophrenia vs Bipolar disorder	0.020365	16381	Psychiatric	Attention deficit hyperactivity disorder	0.0062907	55374	Psychiatric	Attention deficit hyperactivity disorder	0.013821	55374	Psychiatric	Schizophrenia	0.0042438	21856	Psychiatric	Schizophrenia/Bipolar disorder	0.00087214	39202
Environment	Household income	0.0022099	112151	Psychiatric	Conscientiousness (NEO-FFI)	0.042308	17375	Psychiatric	Anxiety disorder (case/control)	0.015385	17310	Psychiatric	Schizophrenia	0.0029434	32143	Psychiatric	Agression	0.029668	18988	Psychiatric	Autism spectrum disorder	0.045222	15954	Activities	Self-rated health	3.5633e-05	111749	Psychiatric	Schizophrenia	0.00012565	32143	Psychiatric	Anorexia nervosa	7.32e-10	14477
Environment	Educational attainment	0.0002241	328917	Neurological	Alzheimer's disease	0.0010015	54162	Cognitive	Memory	0.0156	112067	Psychiatric	Schizophrenia	0.024178	82315	Psychiatric	Loneliness (linear)	0.00054033	7556	Psychiatric	Schizophrenia	0.0099025	82315	Dermatological	Baldness	0.013298	52874	Psychiatric	Schizophrenia	2.38e-09	82315	Psychiatric	Ever versus never beeing a regular smoker	0.0069509	74035
Cognitive	Childhood IQ	0.0084825	12441	Dermatological	Baldness	0.00066566	52874	Reproduction	Age at menarche	0.02657	132989	Psychiatric	Schizophrenia vs Bipolar disorder	0.024178	16381	Psychiatric	Loneliness (multivariate)	0.009988	7556	Psychiatric	Schizophrenia vs Bipolar disorder	0.0099025	16381	Psychiatric	Neuroticism	0.0018777	170911	Psychiatric	Schizophrenia/Bipolar disorder	0.01038	39202	Psychiatric	Age of smoking initiation	0.040266	24114
Reproduction	Age at menarche	8.9833e-05	132989	Reproduction	Number of children ever born	0.029314	343072	Skeletal	Birth length	0.045126	28459	Cognitive	Reaction time	0.048541	111483	Psychiatric	Loneliness (case/control)	5.6163e-05	5228	Psychiatric	Number of cigarettes smoked per day	0.00014032	38181	Metabolic	High-density lipoprotein cholesterol	0.0062951	188577	Psychiatric	Schizophrenia vs Bipolar disorder	2.38e-09	16381	Psychiatric	Neuroticism (IRT)	0.021055	63661
Reproduction	Age at menarche	2.76e-12	252514	Psychiatric	Subjective well being	0.03904	298420	Metabolic	Body Mass Index	0.01171	123865	Ophthalmological	Neovascular disease	0.029919	54938	Environment	Household income	0.048736	112151	Psychiatric	Extraversion (NEO-FFI)	0.012442	17375	Metabolic	Triglycerides cholesterol	0.014099	188577	Psychiatric	Former versus current smokers	0.011599	41278	Psychiatric	Extraversion (IRT)	0.036883	63661
Endocrine	Insulin sensitivity index (adjusted for age, sex. Bmi)	0.034355	16753	Psychiatric	Neuroticism	0.0012041	170911	Metabolic	Obesity class 1	0.015435	98697	Metabolic	Variability of Body Mass Index	0.00060087	133154	Reproduction	Age at menarche	0.019233	252514	Environment	Educational attainment	0.026074	111114	Metabolic	Birth weight	0.038087	143677	Psychiatric	Loneliness (multivariate)	0.025044	7556	Psychiatric	Loneliness (case/control)	0.008458	5228
Gastrointestinal	Inflammatory Bowel Disease	0.0066325	34652	Environment	College completion	0.00092186	95427	Metabolic	Overweight	0.00070885	158855	Metabolic	Body Mass Index (female)	0.041786	72397	Skeletal	Pubertal growth (male)	0.032043	5043	Reproduction	Age at menarche	0.023236	252514	Skeletal	Height SDS (female at age 10)	0.032227	6974	Activities	Self-rated health	3.8047e-06	111749	Cognitive	Verbal-numerical reasoning	0.0056916	36035
Gastrointestinal	Ulcerative Colitis	0.015397	27432	Reproduction	Age at menarche	0.0066589	132989	Metabolic	Body Mass Index	0.028889	234069	Metabolic	Waist circumference (female, adjusted for BMI)	0.027167	45192	Cardiovascular	Coronary artery disease	4.99e-10	184305	Gastrointestinal	Inflammatory Bowel Disease	0.0015816	34652	Metabolic	Waist circumference (male)	0.046654	36231	Reproduction	Number of children ever born	0.0003835	343072	Cognitive	Reaction time	0.0014349	111483
Ophthalmological	Age-related Macular Degeneration	0.03792	59462	Reproduction	Age at menarche	2.92e-08	252514	Metabolic	Body Mass Index (female)	0.048603	132115	Skeletal	Height	1.3935e-06	253288	Cardiovascular	Coronary artery disease	0.01456	30482	Gastrointestinal	Ulcerative Colitis	0.0041841	27432	Metabolic	Waist-hip ratio (male)	0.0066367	34629	Reproduction	Number of children ever born (female)	0.025123	225230	Environment	Educational attainment	2.4888e-05	111114
Skeletal	Infant head circumference	0.038483	10678	Metabolic	High-density lipoprotein cholesterol	2.39e-31	188577	Metabolic	Body Mass Index	0.024682	236231	Metabolic	Waist-hip ratio (female <= 50 yrs, adjusted for BMI)	0.012828	41386	Skeletal	Height	0.0213	133653	Ophthalmological	Neovascular disease	0.0052286	54938	Metabolic	Waist-hip ratio (male, adjusted for BMI)	0.041015	34629	Reproduction	Number of children ever born (male)	0.008866	103909	Environment	Social deprivation	0.031269	112151
Skeletal	Height SDS (female at age 10)	0.027579	6974	Metabolic	Triglycerides cholesterol	6.7218e-06	188577	Metabolic	Body Mass Index (male > 50 yrs)	0.037158	74324	Metabolic	Hip circumference	0.049615	213038	Metabolic	Variability of Body Mass Index	0.02	133154	Metabolic	Childhood obesity	0.047351	13848	Metabolic	Estimated glomerular filtration rate based on serum creatinine	0.026453	16474	Gastrointestinal	Inflammatory Bowel Disease	0.00015505	34652	Environment	Household income	0.023152	112151
Skeletal	Pubertal growth (female)	0.0061051	5756	Metabolic	Total cholesterol	0.0031917	188577	Metabolic	Body Mass Index (female > 50 yrs)	0.038617	88625	Metabolic	Waist circumference (female)	0.037755	127998	Metabolic	Obesity class 1	0.036	98697	Metabolic	Hip circumference (female, adjusted for BMI)	0.015769	43316	Cognitive	Intelligence	0.034118	78308	Gastrointestinal	Crohn's Disease	3.4402e-06	20883	Reproduction	Age at first birth	0.00014978	251151
Skeletal	Pubertal growth	0.008777	10799	Metabolic	Birth weight	0.027609	26836	Metabolic	Waist-hip ratio (female <= 50 yrs, adjusted for BMI)	0.0073784	41386	Metabolic	Waist circumference (female)	0.037817	134594	Metabolic	Hip circumference (female, adjusted for BMI)	0.040984	43316	Metabolic	Waist-hip ratio (male)	0.013833	34629	Immunological	NK:%Term	0.041357	669	Gastrointestinal	Ulcerative Colitis	0.0083203	27432	Reproduction	Age at first birth (female)	0.00022378	225230
Skeletal	Height	0.0040924	133653	Metabolic	Birth weight	0.0058597	143677	Metabolic	Estimated glomerular filtration rate based on cystain C	0.0043334	33152	Metabolic	Waist circumference (female, adjusted for BMI)	0.00126	127470	Skeletal	Height	0.031047	253288	Metabolic	Waist-hip ratio (male, adjusted for BMI)	0.044049	34629	Immunological	Lymph:%CD8	0.043392	669	Metabolic	Triglycerides cholesterol	0.034016	188577	Environment	Educational attainment	1.38e-10	328917
Skeletal	Variability of Height	0.014193	133154	Metabolic	Birth weight	0.004369	153781	Immunological	CD8mem:%CD31+	0.033909	669	Metabolic	Waist circumference (female, adjusted for BMI)	0.0011641	134039	Metabolic	Body Mass Index (female > 50 yrs)	0.0023	88625	Metabolic	Waist-hip ratio (female, adjusted for BMI)	0.02222	42969	Immunological	Lymph:%DP T	0.027294	669	Skeletal	Femoral Neck BMD (females)	0.010932	32961	Environment	Educational attainment	0.00034909	101069
Skeletal	Extreme Height	0.012874	16196	Skeletal	Pubertal growth (female)	0.015141	5756	Immunological	CD8:%Naive	0.022562	669	Metabolic	Waist-hip ratio (female)	0.041606	118004	Metabolic	Urinary albumin-to-creatinine ratio (non-diabetic)	0.0067983	46061	Skeletal	Height	0.0060462	253288	Immunological	1c+mDC:%32+	0.031239	669	Skeletal	Femoral Neck BMD	0.0035933	32961	Environment	College completion	0.00015269	95427
Metabolic	Obesity class 1	0.024774	98697	Skeletal	Pubertal growth	0.0062683	10799	Immunological	CD8:%TM (1)	0.044934	669	Metabolic	Waist-hip ratio (female)	0.039962	124591	Immunological	mDC:%CD1c-	0.02217	669	Metabolic	Body Mass Index	0.046525	236231	Metabolic	Amino acid::Phenylalanine & tyrosine metabolism::phenyllactate (PLA)	0.049122	6064	Skeletal	Lumbar Spine BMD (females)	0.024494	31800	Environment	Educational attainment	5.0018e-05	106736
Skeletal	Height (male)	0.015028	60588	Skeletal	Late pubertal growth (female)	0.048692	4946	Immunological	CD8:%R5+	0.036899	669	Immunological	B Mem:%IgA	0.021173	669	Immunological	mDC:%CD1c+	0.020262	669	Metabolic	Body Mass Index (female > 50 yrs)	0.031304	88625	Metabolic	Carbohydrate::Fructose, mannose, galactose, starch, and sucrose metabolism::erythrose	0.037043	7263	Skeletal	Lumbar Spine BMD	0.0073247	31800	Reproduction	Age at menarche	0.00012197	132989
Metabolic	Hip circumference (male, adjusted for BMI)	0.01974	34942	Skeletal	Late pubertal growth	0.010833	9228	Metabolic	Amino acid::Butanoate metabolism::2-aminobutyrate	0.011091	7814	Immunological	CD4nv:%TFH (2)	0.0046517	669	Immunological	CD4mem:%Th1* (5)	0.039715	669	Metabolic	Waist circumference (male)	0.043848	104406	Metabolic	Carbohydrate::Fructose, mannose, galactose, starch, and sucrose metabolism::fructose	0.0037746	7781	Skeletal	Femoral Neck BMD	0.00057223	32965	Reproduction	Age at menopause	0.023814	69360
Metabolic	Waist circumference (female, adjusted for BMI)	0.038403	45192	Metabolic	Body Mass Index	3.4801e-05	123865	Metabolic	Amino acid::Phenylalanine & tyrosine metabolism::3-phenylpropionate (hydrocinnamate)	0.0029293	6182	Immunological	CD4Nv:%TFH (3)	0.010129	669	Immunological	CD4mem:%cFTH (3)	0.014928	669	Metabolic	Waist circumference (male)	0.043615	110004	Metabolic	Carbohydrate::Glycolysis, gluconeogenesis, pyruvate metabolism::glycerate	0.0026981	7778	Skeletal	Infant head circumference	0.013552	10678	Reproduction	Age at menarche	1.13e-07	252514
Skeletal	Height	4.82e-10	253288	Skeletal	Height	0.0001679	133653	Metabolic	Carbohydrate::Fructose, mannose, galactose, starch, and sucrose metabolism::mannose	0.010116	7793	Immunological	NKeff:%2+337-R7-	0.044001	669	Immunological	CD4nv:%TFH (2)	0.020842	669	Metabolic	Waist-hip ratio (male)	0.040479	94434	Metabolic	Cofactors and vitamins::Ascorbate and aldarate metabolism::threonate	0.0046091	7782	Metabolic	Body Mass Index (female)	0.028551	72397	Metabolic	Birth weight	0.0073805	143677
Metabolic	Body Mass Index	0.045649	234069	Metabolic	Extreme Body Mass Index	0.009503	16068	Metabolic	Lipid::Bile acid metabolism::deoxycholate	0.017527	5194	Metabolic	Amino acid::Cysteine, methionine, SAM, taurine metabolism::methionine	0.045023	7795	Immunological	CD8mem:%"Th22"	0.048861	669	Metabolic	Waist-hip ratio (male)	0.040462	100032	Metabolic	Lipid::Essential fatty acid::docosahexaenoate (DHA; 22:6n3)	0.04923	7818	Metabolic	Hip circumference (female)	0.010097	43316	Metabolic	Birth weight	0.039192	153781
Metabolic	Body Mass Index (male)	0.024319	104666	Skeletal	Extreme Height	1.7319e-05	16196	Metabolic	Lipid::Carnitine metabolism::3-dehydrocarnitine*	0.0052481	7809	Metabolic	Amino acid::Glutathione metabolism::cysteine-glutathione disulfide	0.0060204	1997	Immunological	CD8mem:%"TFH" (1)	0.035803	669	Metabolic	Microalbuminuria	0.0056694	54116	Metabolic	Lipid::Essential fatty acid::eicosapentaenoate (EPA; 20:5n3)	0.031047	7816	Metabolic	Waist circumference (female)	0.0023834	45192	Cardiovascular	Coronary artery disease	0.040611	30482
Metabolic	Body Mass Index	0.026318	236231	Metabolic	Obesity class 1	0.02069	98697	Metabolic	Lipid::Essential fatty acid::linolenate [alpha or gamma; (18:3n3 or 6)]	0.030895	7786	Metabolic	Amino acid::Urea cycle; arginine-, proline-, metabolism::arginine	0.0025383	7528	Immunological	CD4mem:%Th9	0.020737	669	Immunological	B:%Mature	0.010122	669	Metabolic	Lipid::Fatty acid, branched::15-methylpalmitate (isobar with 2-methylpalmitate)	0.0248	7371	Metabolic	Waist circumference (male, adjusted for BMI)	0.010642	36231	Skeletal	Extreme Height	0.035351	16196
Metabolic	Hip circumference (male, adjusted for BMI)	0.002116	93965	Metabolic	Obesity class 3	0.020228	50364	Metabolic	Lipid::Fatty acid metabolism::isovalerate	0.048796	7080	Metabolic	Carbohydrate::Fructose, mannose, galactose, starch, and sucrose metabolism::erythrose	0.048298	7263	Immunological	Mono:%11c-16-274+	0.012619	669	Immunological	Lymph:%NK	0.015292	669	Metabolic	Lipid::Fatty acid, dicarboxylate::2-hydroxyglutarate	0.031393	6287	Metabolic	Waist circumference (female, adjusted for BMI)	0.025748	45192	Metabolic	Hip circumference (male)	0.04028	34942
Metabolic	Hip circumference (male, adjusted for BMI)	0.002116	99563	Metabolic	Overweight	0.0023414	158855	Metabolic	Lipid::Glycerolipid metabolism::glycerol	0.038221	7800	Metabolic	Carbohydrate::Glycolysis, gluconeogenesis, pyruvate metabolism::lactate	0.019162	7814	Metabolic	Isoleucine	0.015199	24776	Immunological	CD27 on IgG+B	0.0087313	669	Metabolic	Lipid::Inositol metabolism::scyllo-inositol	0.00051041	6500	Metabolic	Weight (female)	0.023011	72378	Skeletal	Height	0.035816	253288
Metabolic	Waist circumference (adjusted for BMI)	0.008858	231355	Metabolic	Body Mass Index (male)	0.0023564	60036	Metabolic	Lipid::Ketone bodies::3-hydroxybutyrate (BHBA)	0.010566	7820	Metabolic	Lipid::Bile acid metabolism::deoxycholate	0.045375	5194	Metabolic	Total cholesterol in large HDL	0.03147	21558	Immunological	CD161 on CD4mem	0.029494	669	Metabolic	Lipid::Long chain fatty acid::myristate (14:0)	0.022787	7811	Metabolic	Hip circumference	0.0043526	213038	Metabolic	Body Mass Index (male > 50 yrs)	0.010074	74324
Metabolic	Waist circumference (adjusted for BMI)	0.008858	245749	Metabolic	Body Mass Index (female)	0.00089946	72397	Metabolic	Lipid::Long chain fatty acid::nonadecanoate (19:0)	0.011742	7783	Metabolic	Lipid::Carnitine metabolism::oleoylcarnitine	0.0020689	7708	Metabolic	Free cholesterol in large HDL	0.011449	21559	Immunological	CD3 on 127+DN T	0.044374	669	Metabolic	Lipid::Medium chain fatty acid::10-undecenoate (11:1n1)	0.0018794	7806	Metabolic	Hip circumference	0.0046833	227429	Metabolic	Hip circumference (male)	0.021048	94790
Metabolic	Waist circumference (male, adjusted for BMI)	0.016276	104079	Skeletal	Height (male)	0.005753	60588	Metabolic	Lipid::Lysolipid::1-linoleoylglycerophosphoethanolamine*	0.025508	7817	Metabolic	Lipid::Carnitine metabolism::stearoylcarnitine	0.045842	7183	Metabolic	Total cholesterol in large VLDL	0.034946	21235	Immunological	CD4mem:%preTh17 (2)	0.023062	669	Metabolic	Lipid::Medium chain fatty acid::laurate (12:0)	0.00067916	7793	Metabolic	Hip circumference (male)	0.044418	94790	Metabolic	Hip circumference (male)	0.021048	100384
Metabolic	Waist circumference (male, adjusted for BMI)	0.016276	109678	Skeletal	Height (female)	0.0021519	73072	Metabolic	Lipid::Lysolipid::1-stearoylglycerophosphoethanolamine	0.0014426	7369	Metabolic	Lipid::Fatty acid metabolism (also BCAA metabolism)::butyrylcarnitine	0.01074	7796	Metabolic	Cholesterol esters in large VLDL	0.043162	18960	Immunological	CD4nv:%preTh17	0.020223	669	Metabolic	Lipid::Sterol, Steroid::cortisone	0.022664	7575	Metabolic	Hip circumference (male)	0.047704	100384	Metabolic	Hip circumference (adjusted for BMI)	0.047325	211117
Cognitive	Intelligence	0.0045593	78308	Metabolic	Waist circumference (male)	0.049088	36231	Metabolic	Lipid::Medium chain fatty acid::10-undecenoate (11:1n1)	0.013741	7806	Metabolic	Lipid::Lysolipid::1-arachidonoylglycerophosphoethanolamine*	0.048755	7798	Metabolic	Free cholesterol in large VLDL	0.046229	21238	Immunological	CD4mem:%preTh17 (3)	0.030547	669	Metabolic	Nucleotide::Purine metabolism, guanine containing::guanosine	0.043592	2343	Metabolic	Hip circumference (female)	0.035503	118528	Metabolic	Hip circumference (adjusted for BMI)	0.047325	225491
Immunological	Mature B:%Memory	0.027203	669	Metabolic	Waist circumference (male, adjusted for BMI)	0.038153	36231	Metabolic	Lipid::Medium chain fatty acid::caproate (6:0)	0.0095546	7811	Metabolic	Lipid::Lysolipid::1-stearoylglycerophosphoethanolamine	0.033196	7369	Metabolic	Total lipids in large VLDL	0.0071111	18960	Metabolic	Amino acid::Alanine and aspartate metabolism::alanine	0.015967	7788	Metabolic	Xenobiotics::Benzoate metabolism::4-vinylphenol sulfate	0.039424	7483	Metabolic	Hip circumference (female)	0.036309	125113	Metabolic	Waist circumference (male)	0.015927	104406
Immunological	NKearly:%335+314-	0.02719	669	Skeletal	Height	8.19e-12	253288	Metabolic	Lipid::Monoacylglycerol::1-linoleoylglycerol (1-monolinolein)	0.048013	2797	Metabolic	Lipid::Medium chain fatty acid::caprate (10:0)	0.0092476	7799	Metabolic	Concentration of large VLDL particles	0.018111	18960	Metabolic	Amino acid::Glycine, serine and threonine metabolism::N-acetylthreonine	0.031689	6909	Metabolic	Xenobiotics::Food component, Plant::saccharin	0.016941	2449	Metabolic	Hip circumference (adjusted for BMI)	0.018972	211117	Metabolic	Waist circumference (male)	0.015927	110004
Immunological	IgE+B:%27+20-38+	0.045879	669	Metabolic	Body Mass Index	3.84e-08	234069	Metabolic	Peptide::gamma-glutamyl::gamma-glutamylglutamate	0.005579	931	Metabolic	::::X-08988	0.022322	7776	Metabolic	Phospholipids in large VLDL	0.016483	21239	Metabolic	Carbohydrate::Glycolysis, gluconeogenesis, pyruvate metabolism::1,5-anhydroglucitol (1,5-AG)	0.0062164	7746	Metabolic	::::X-02269	0.010666	7701	Metabolic	Hip circumference (adjusted for BMI)	0.019829	225491	Connective Tissue	Rheumatoid Arthritis	0.008475	25708
Immunological	mDC:%32+	0.018245	669	Metabolic	Body Mass Index (male)	2.1571e-06	104666	Metabolic	Peptide::gamma-glutamyl::gamma-glutamylphenylalanine	0.035042	7753	Metabolic	::::X-11334	0.0085649	5462	Metabolic	Triglycerides in large VLDL	0.0022854	21239	Metabolic	Carbohydrate::Glycolysis, gluconeogenesis, pyruvate metabolism::glucose	0.017625	7773	Metabolic	Amino acid::Polyamine metabolism::X-03056--N-[3-(2-Oxopyrrolidin-1-yl)propyl]acetamide	0.0018688	7812	Metabolic	Hip circumference (male, adjusted for BMI)	0.0036194	93965	Immunological	T:%NKT	0.0067773	669
Immunological	mDCL%274+	0.030231	669	Metabolic	Body Mass Index (female)	4.7043e-05	132115	Metabolic	Xenobiotics::Drug::metoprolol acid metabolite*	0.027155	286	Metabolic	Cofactors and vitamins::Hemoglobin and porphyrin metabolism::X-11793--oxidized bilirubin*	0.00026765	7611	Metabolic	Free cholesterol in medium VLDL	0.031726	21240	Metabolic	Lipid::Bile acid metabolism::taurolithocholate 3-sulfate	0.012394	6904	Metabolic	::::X-06126	0.0010047	7785	Metabolic	Hip circumference (male, adjusted for BMI)	0.0038399	99563	Immunological	B Mem:%IgE	0.02506	669
Metabolic	Amino acid::Creatine metabolism::creatinine	0.021289	7810	Metabolic	Body Mass Index	2.65e-08	236231	Metabolic	::::X-04495	0.045828	7490	Metabolic	::::X-12013	0.035578	1948	Metabolic	Total lipids in medium VLDL	0.010689	19273	Metabolic	Nucleotide::Purine metabolism, guanine containing::N2,N2-dimethylguanosine	0.0081394	5228	Metabolic	::::X-11315	0.038808	7785	Metabolic	Waist circumference	0.000851	232101	Immunological	B Mem:%IgG	0.036563	669
Metabolic	Amino acid::Cysteine, methionine, SAM, taurine metabolism::methionine	0.0043538	7795	Metabolic	Body Mass Index (male > 50 yrs)	2.2706e-06	74324	Metabolic	::::X-11444	0.046848	7758	Metabolic	::::X-12189	0.049261	481	Metabolic	Concentration of medium VLDL particles	0.0051927	19273	Metabolic	::::X-06307	0.019328	6774	Metabolic	::::X-11469	0.021008	7779	Metabolic	Waist circumference	0.00086646	244441	Immunological	CD27 on IgA+B	0.025671	669
Metabolic	Amino acid::Tryptophan metabolism::tryptophan betaine	0.023912	7439	Metabolic	Body Mass Index (female <= 50 yrs)	0.0056572	41386	Metabolic	::::X-11478	0.03167	6593	Metabolic	::::X-12450	0.036529	6432	Metabolic	Phospholipids in medium VLDL	0.018274	21240	Metabolic	::::X-11334	0.023945	5462	Metabolic	::::X-11799	0.049103	5038	Metabolic	Waist circumference (male)	0.030315	104406	Immunological	CD3 on DN T	0.036446	669
Metabolic	Carbohydrate::Fructose, mannose, galactose, starch, and sucrose metabolism::mannose	0.0038699	7793	Metabolic	Waist-hip ratio (female > 50 yrs, adjusted for BMI)	0.010351	88625	Metabolic	::::X-11552	0.048461	2170	Metabolic	::::X-12734	0.022081	5616	Metabolic	Triglycerides in medium VLDL	0.0029262	21241	Metabolic	::::X-11847	0.024132	6059	Metabolic	::::X-11845	0.039567	2741	Metabolic	Waist circumference (male)	0.032503	110004	Immunological	CD3 on 127+DN T	0.02967	669
Metabolic	Carbohydrate::Glycolysis, gluconeogenesis, pyruvate metabolism::glucose	0.00027405	7773	Metabolic	Hip circumference	0.00057629	213038	Metabolic	::::X-12056	0.0012035	4130	Metabolic	::::X-14632	0.014681	1703	Metabolic	Triglycerides in small VLDL	0.037711	21558	Metabolic	::::X-12039	0.003104	5461	Metabolic	::::X-12063	0.025375	7197	Metabolic	Waist circumference (female)	0.006132	127998	Immunological	CD8:%Act(25+38+)	0.043391	669
Metabolic	Lipid::Bile acid metabolism::taurocholate	0.0056478	4032	Metabolic	Hip circumference	0.0007058	227429	Metabolic	::::X-12212	0.0043588	4566	Immunological	Macrophage migration inhibitory factor (glycosylation-inhibiting factor)	0.039802	3494	Metabolic	VLDL diameter	0.0037884	19273	Metabolic	::::X-12329	0.035389	867	Metabolic	::::X-12206	0.022215	2795	Metabolic	Waist circumference (female)	0.0061617	134594	Immunological	NKearly:%337+335+R7-	0.0079093	669
Metabolic	Lipid::Carnitine metabolism::oleoylcarnitine	0.04075	7708	Metabolic	Hip circumference (male)	0.0010203	94790	Metabolic	::::X-12798	0.0021557	7552	Neoplasms	Neuroblastoma	0.042588	3075	Metabolic	Cholesterol esters in very large HDL	0.030611	19273	Metabolic	::::X-12830	0.036102	3415	Metabolic	::::X-12627	0.027703	7419	Metabolic	Waist circumference (adjusted for BMI)	0.00015375	231355	Immunological	NKearly:%337+158b+	0.020501	669
Metabolic	Lipid::Long chain fatty acid::adrenate (22:4n6)	0.03057	7778	Metabolic	Hip circumference (male)	0.0016316	100384	Metabolic	::::X-13553	0.0281	3085	Endocrine	Type 1 Diabetes	0.011188	7982	Metabolic	Free cholesterol in very large HDL	0.034346	21542	Metabolic	::::X-12833	0.012725	243	Metabolic	::::X-12644	0.0058676	7795	Metabolic	Waist circumference (adjusted for BMI)	0.00016074	245749	Immunological	NKearly:%337+	0.026204	669
Metabolic	Lipid::Lysolipid::1-heptadecanoylglycerophosphocholine	0.048223	7422	Metabolic	Hip circumference (adjusted for BMI)	0.044882	211117	Metabolic	Peptide::Dipeptide::X-14189--leucylalanine	0.0070438	2745	Neoplasms	Neuroblastoma	0.0059464	4881	Metabolic	Total lipids in very large HDL	0.030576	19273	Metabolic	::::X-12847	0.045272	4036	Metabolic	::::X-12704	0.013741	1813	Metabolic	Waist circumference (male, adjusted for BMI)	0.0006515	104079	Immunological	IgE+B:%27+20-38+	0.039875	669
Metabolic	Lipid::Lysolipid::1-stearoylglycerophosphocholine	0.022294	7817	Metabolic	Waist circumference	0.0012932	232101	Metabolic	Creatinine	0.049602	24810	Psychiatric	Alcohol dependence	0.037355	1161	Metabolic	Phospholipids in very large HDL	0.035955	19273	Metabolic	::::X-13658	0.014844	1412	Metabolic	::::X-12816	0.010093	4524	Metabolic	Waist circumference (male, adjusted for BMI)	0.00070483	109678	Immunological	IgG+B:%27+	0.037598	669
Metabolic	Nucleotide::Purine metabolism, (hypo)xanthine, inosine containing::hypoxanthine	0.034626	7287	Metabolic	Waist circumference	0.00067351	244441	Metabolic	Glutamine	0.028869	24462	Immunological	C-reactive protein - Birth cohorts	0.00030159	4763	Immunological	Eotaxin (CCL11)	0.0064453	8153	Metabolic	::::X-14473	0.043558	6884	Immunological	Hepatocyte growth factor	0.013654	8292	Metabolic	Waist circumference (female, adjusted for BMI)	0.024993	127470	Metabolic	Amino acid::Alanine and aspartate metabolism::alanine	0.048377	7788
Metabolic	Nucleotide::Purine metabolism, guanine containing::7-methylguanine	0.041509	6091	Metabolic	Waist circumference (male)	0.00078501	104406	Metabolic	Tyrosine	0.0053021	24925	Metabolic	Subcutaneous adipose tissue attenuation (male)	0.012442	8685	Immunological	Interleukin-10	0.0011867	7681	Psychiatric	Major depressive disorder	0.0064356	3554	Endocrine	Type 1 Diabetes	0.013322	7982	Metabolic	Waist circumference (female, adjusted for BMI)	0.024928	134039	Metabolic	Amino acid::Cysteine, methionine, SAM, taurine metabolism::methionine	0.022709	7795
Metabolic	Peptide::Polypeptide::bradykinin, des-arg(9)	0.045786	4570	Metabolic	Waist circumference (male)	0.0010353	110004	Immunological	Interleukin-18	0.041244	3636	Metabolic	HOMA-IR	0.046587	37037	Immunological	Interleukin-12p70	0.00086631	8270	Psychiatric	Bipolar disorder	0.013147	1033	Endocrine	Diabetic Nephropathy in Type 1 Diabetes	0.04186	1705	Metabolic	Waist-hip ratio	0.020473	212248	Metabolic	Amino acid::Glutathione metabolism::5-oxoproline	0.023341	7802
Metabolic	Xenobiotics::Benzoate metabolism::2-hydroxyhippurate (salicylurate)	0.033703	2592	Metabolic	Estimated glomerular filtration rate based on serum creatinine	0.0016722	113814	Psychiatric	Alcohol dependence	0.02972	2668	Mortality	Life span	0.0064566	116279	Immunological	Interleukin-13	0.02017	3557	Metabolic	Insulin secretion rate (adjusted for BMI)	0.039925	5567	Cardiovascular	Pulse pressure	0.0095445	69395	Metabolic	Waist-hip ratio	0.020505	226643	Metabolic	Amino acid::Phenylalanine & tyrosine metabolism::tyrosine	0.016112	7807
Metabolic	Xenobiotics::Benzoate metabolism::benzoate	0.016219	7756	Metabolic	Estimated glomerular filtration rate based on serum creatinine (diabetes positive)	0.026394	11529	Metabolic	Subcutaneous adipose tissue volume	0.0024766	18247	Psychiatric	Usual weekday sleep duration (GEE)	0.010817	736	Immunological	Interleukin-17	0.021885	7760	Metabolic	Fasting proinsulin (adjusted for fasting insulin, age and sex)	0.0019278	10701	Cardiovascular	Diastolic Blood Pressure - Birth cohorts	0.01183	4763	Metabolic	Waist-hip ratio (female)	0.048939	118004	Metabolic	Amino acid::Tryptophan metabolism::tryptophan	0.034828	7804
Metabolic	Xenobiotics::Drug::3-(cystein-S-yl)acetaminophen*	0.0074457	1024	Metabolic	Estimated glomerular filtration rate based on serum creatinine (non-diabetic)	0.0080696	118460	Metabolic	Subcutaneous adipose tissue volume (male)	0.0048805	8685	Psychiatric	Usual weekday sleep duration (GEE, adjusted for age, sex and BMI)	0.034153	736	Immunological	Interleukin-4	0.012061	8124	Metabolic	Glucose levels 2 h after an oral glucose challenge	0.041601	15234	Metabolic	Glucose - Birth cohorts	0.025452	4763	Metabolic	Waist-hip ratio (female)	0.047616	124591	Metabolic	Amino acid::Urea cycle; arginine-, proline-, metabolism::proline	0.033118	7816
Metabolic	Xenobiotics::Food component, Plant::stachydrine	0.033541	6745	Metabolic	Chronic kidney disease	6.2685e-05	117165	Metabolic	Visceral sdipose tissue volume (adjusted for BMI)	0.0084546	18332	Respiratory	Rate of decline of FEV1 (GEE, adjusted for multiple covariates)	0.0013699	1097	Immunological	Interleukin-6	0.045092	8189	Cardiovascular	Aortic-valve calcification	0.00085269	6942	Metabolic	Fasting glucose interaction (adjusted for BMI)	0.027033	58074	Metabolic	Estimated glomerular filtration rate based on serum creatinine	0.00042676	113814	Metabolic	Amino acid::Valine, leucine and isoleucine metabolism::hydroxyisovaleroyl carnitine	0.020035	5588
Metabolic	::::X-11204	0.046922	7799	Metabolic	Urinary albumin-to-creatinine ratio	0.0085548	54450	Metabolic	Visceral sdipose tissue volume (adjusted for BMI, male)	0.0051688	8738	Metabolic	Total cholesterol (at exam 2, FBAT, adjusted for age and sex)	0.035746	1069	Immunological	Interleukin-7	0.045022	3409	Gastrointestinal	Ulcerative colitis	0.030859	27994	Cardiovascular	Heart rate	0.009858	85787	Metabolic	Estimated glomerular filtration rate based on serum creatinine (diabetes positive)	0.035107	11529	Metabolic	Amino acid::Valine, leucine and isoleucine metabolism::isoleucine	0.042676	7801
Metabolic	::::X-11818	0.031574	6790	Metabolic	Estimated glomerular filtration rate based on serum creatinine	0.022433	67093	Metabolic	Pericardial adipose tissue volume	0.048394	12204	Metabolic	Total cholesterol (at exam 2, GEE, adjusted for age and sex)	0.020756	1069	Immunological	Monocyte chemotactic protein-1 (CCL2)	0.011921	8293	Metabolic	Low-density lipoprotein particle size by NMR (at exam 4, FBAT, adjusted for multivariable)	0.039366	851	Psychiatric	Remission following treatment of MDD subjects	0.047916	499	Metabolic	Estimated glomerular filtration rate based on serum creatinine (non-diabetic)	0.0074892	118460	Metabolic	Amino acid::Valine, leucine and isoleucine metabolism::leucine	0.0010822	7799
Metabolic	::::X-12039	0.0061582	5461	Metabolic	Chronic kidney disease	0.031814	62237	Metabolic	Pericardial adipose tissue volume (adjusted for height and weight)	0.013247	12204	Metabolic	Total cholesterol (at exam 4, FBAT, adjusted for age and sex)	0.0058194	1069	Immunological	Platelet derived growth factor BB	0.042043	8293	Metabolic	Low-density lipoprotein particle size by NMR (at exam 4, FBAT, adjusted for age and sex)	0.036865	851	Neoplasms	Lung canger (adjusted for age)	0.04675	8881	Metabolic	Estimated glomerular filtration rate based on serum creatinine	0.045372	67093	Metabolic	Amino acid::Valine, leucine and isoleucine metabolism::valine	0.0043196	7808
Metabolic	::::X-12056	0.045707	4130	Skeletal	Gout	0.018623	69374	Metabolic	Visceral adipose tissue sttenutation	0.034318	18332	Metabolic	Total cholesterol (at exam 4, GEE, adjusted for age and sex)	0.013088	1069	Immunological	Stromal cell-derived factor-1 alpha (CXCL12)	0.016431	5998	Metabolic	Triglycerides (at exam 3, FBAT, adjusted for age and sex)	0.0062668	1068	Respiratory	Fibrotic idiopathic interstitial pneumonias	0.011659	6299	Immunological	DNT:%CD127+TEF	0.0010206	669	Metabolic	Carbohydrate::Glycolysis, gluconeogenesis, pyruvate metabolism::1,5-anhydroglucitol (1,5-AG)	0.0051926	7746
Metabolic	::::X-12189	0.038684	481	Cognitive	Intelligence	0.0003589	78308	Metabolic	Visceral adipose tissue sttenutation (female)	0.033802	9594	Metabolic	High-density lipoprotein cholesterol (at exam 1, GEE, adjusted for age and sex)	0.023267	1062	Immunological	Vascular endothelial growth factor	0.0050393	7118	Metabolic	Triglyceride / High-density lipoprotein cholesterol ratio (at exam 3, FBAT, adjusted for age and sex)	0.014607	1060	Ear, Nose, Throat	Cisplatin-associated ototoxicity	0.013413	511	Immunological	CD8mem:%"Th22"	0.033242	669	Metabolic	Lipid::Bile acid metabolism::glycocholate	0.0027347	5995
Metabolic	Peptide::Dipeptide::X-12244--N-acetylcarnosine	0.036415	6608	Neurological	Insomnia	0.010202	113006	Metabolic	Ratio of visceral-tosubcutaneous adipose tissue volume	0.019265	18191	Metabolic	Large high-density lipoprotein by NMR (at exam 4, GEE, adjusted for multivariable)	0.046378	851	Metabolic	High-density lipoprotein - Birth cohorts	0.0095044	4763	Cardiovascular	Ankle-brachial index (at exam 7, FBAT, adjusted for age and sex)	0.049494	982	Immunological	Immunoglobulin A deficiency	0.0010851	6487	Immunological	CD8mem:%"pre-Th17" (1)	0.011774	669	Metabolic	Lipid::Bile acid metabolism::taurocholate	0.020471	4032
Metabolic	::::X-12776	0.0054731	7764	Neurological	Insomnia (female)	0.0059491	59367	Metabolic	Ratio of visceral-tosubcutaneous adipose tissue volume (male)	0.0026708	8374	Metabolic	High-density lipoprotein particle size by NMR (at exam 4, GEE, adjusted for multivariable)	0.014472	851	Metabolic	Ratio of visceral-tosubcutaneous adipose tissue volume (female)	0.032842	9823	Cognitive	Visual memory composite score (GEE, adjusted for multivariable)	0.047866	694	Cell	CSF1R - Macrophage colony-stimulating factor 1 receptor	0.03173	1000	Immunological	CD8mem:%"pre-Th17" (2)	0.014388	669	Metabolic	Lipid::Lysolipid::1-heptadecanoylglycerophosphocholine	0.011598	7422
Metabolic	::::X-14057	0.042389	4716	Immunological	T:%NKT	0.01922	669	Metabolic	Ratio of visceral-tosubcutaneous adipose tissue volume (adjusted for BMI)	0.0083173	18191	Metabolic	Low-density lipoprotein cholesterol (at exam 2, FBAT, adjusted for age and sex)	0.026489	1056	Metabolic	Ratio of visceral-tosubcutaneous adipose tissue volume (adjusted for BMI)	0.045531	18191	Reproduction	Maternal transmission distortion	0.032498	4728	Cell	MST1R - Macrophage-stimulating protein receptor	0.0184	1000	Immunological	IgE+B:%27+	0.022421	669	Metabolic	Lipid::Lysolipid::1-palmitoylglycerophosphoethanolamine	0.018241	7763
Metabolic	::::X-14658	0.012531	3533	Immunological	Lymph:%T	0.035327	669	Metabolic	Ratio of visceral-tosubcutaneous adipose tissue volume (adjusted for BMI, male)	0.0092506	8374	Metabolic	Low-density lipoprotein cholesterol (at exam 2, GEE, adjusted for age and sex)	0.015501	1056	Metabolic	Ratio of visceral-tosubcutaneous adipose tissue volume (adjusted for BMI, female)	0.012307	9823	Reproduction	Paternal transmission distortion	0.032498	4728	Cell	TNFRSF17 - Tumor necrosis factor receptor superfamily member 17	0.006423	1000	Immunological	mDC:%32+	0.0046927	669	Metabolic	Lipid::Lysolipid::2-linoleoylglycerophosphocholine*	0.045163	6894
Metabolic	Total cholesterol in HDL	0.041493	21555	Immunological	CD27 on IgA+B	0.028586	669	Metabolic	Fasting insulin	0.011608	38238	Metabolic	Low-density lipoprotein cholesterol (at exam 4, FBAT, adjusted for age and sex)	0.036648	1056	Metabolic	Body fat percentage	0.02561	100716	Reproduction	Parental transmission distortion	0.032037	4728	Cell	MMP3 - Stromelysin-1	0.01555	1000	Metabolic	Amino acid::Phenylalanine & tyrosine metabolism::3-(4-hydroxyphenyl)lactate	0.0033009	7795	Metabolic	Peptide::Dipeptide::glycylvaline	0.044858	2108
Metabolic	HDL diameter	0.0071442	19273	Immunological	CD32 on mDC	0.010589	669	Metabolic	HOMA-B	0.0015078	36466	Metabolic	Low-density lipoprotein cholesterol (at exam 4, GEE, adjusted for age and sex)	0.026014	1056	Metabolic	High-density lipoprotein cholesterol	0.019594	19840	Psychiatric	Lithium response in Bipolar I patients - Alda Scale of 4 to 5	0.028221	294	Cell	ADAMTS4 - A disintegrin and metalloproteinase with thrombospondin motifs 4	0.03353	1000	Metabolic	Amino acid::Phenylalanine & tyrosine metabolism::p-cresol sulfate	0.0098548	7758	Metabolic	::::X-11438	0.042332	7084
Metabolic	Total cholesterol in large HDL	0.023743	21558	Immunological	NKearly:%337+335+R7-	0.044815	669	Metabolic	HOMA-IR	0.012781	37037	Metabolic	Mean triglycerides from exam 1-7 (FBAT, adjusted for multivariable)	0.048854	1087	Neurological	Mean Accumbens	0.034667	13171	Psychiatric	Lithium response in Bipolar I patients - Alda Scale of 5 to 6	0.019785	294	Cell	CDH5 - Cadherin-5	0.03063	1000	Metabolic	Amino acid::Tryptophan metabolism::kynurenine	0.025009	7816	Metabolic	Lipid::Sterol/Steroid::X-11445--5-alpha-pregnan-3beta,20alpha-disulfate	0.022123	2570
Metabolic	Cholesterol esters in large HDL	0.030702	19273	Immunological	earlyB:%27+38-	0.041534	669	Metabolic	Serum Thyroid-stimulating hormone level	0.047824	1346	Neurological	White matter hyperintensity volume (FBAT, adjusted for age and sex)	0.040457	705	Neurological	Mean Pallidum	0.0032546	13171	Psychiatric	Lithium response in Bipolar I patients - Alda Scale of 7 to 8	0.043428	294	Cell	MET - Hepatocyte growth factor receptor	0.04405	1000	Metabolic	Amino acid::Valine, leucine and isoleucine metabolism::isobutyrylcarnitine	0.046597	7812	Metabolic	::::X-11529	0.026889	6664
Metabolic	Free cholesterol in large HDL	0.007416	21559	Metabolic	Amino acid::Tryptophan metabolism::C-glycosyltryptophan*	0.015725	7786	Ophthalmological	Age-related Macular Degeneration	0.012199	33976	Cardiovascular	Maximum internal carotid artery IMT (at exam 6, FBAT, adjusted for multivariable)	0.03841	880	Neurological	Mean Thalamus	0.02213	13171	Neoplasms	Lung canger (adjusted for age)	0.038322	8881	Cell	PRKCD - Protein kinase C delta type	0.03538	1000	Metabolic	Lipid::Fatty acid, branched::15-methylpalmitate (isobar with 2-methylpalmitate)	0.020672	7371	Metabolic	::::X-12038	0.020251	7758
Metabolic	Total lipids in large HDL	0.0061609	19273	Metabolic	Amino acid::Valine, leucine and isoleucine metabolism::2-methylbutyroylcarnitine	0.0037546	7420	Metabolic	Waist circumference	0.00022948	385932	Cardiovascular	Mean internal carotid artery IMT (at exam 6, FBAT, adjusted for multivariable)	0.04266	880	Psychiatric	Remission following treatment of MDD subjects	0.044398	499	Neoplasms	Adenocarcinoma (adjusted for age)	0.037074	8881	Cell	CXCL5 - C-X-C motif chemokine 5	0.04123	1000	Metabolic	Lipid::Fatty acid, ester::n-Butyl Oleate	0.010668	4542	Metabolic	::::X-12696	0.022275	7409
Metabolic	Concentration of large HDL particles	0.0039043	19273	Metabolic	Amino acid::Valine, leucine and isoleucine metabolism::beta-hydroxyisovalerate	0.021559	7283	Metabolic	Hip circumference	4.937e-06	385887	Hematological	D-dimer (at exam 6, FBAT, adjusted for age and sex)	0.046483	987	Endocrine	Skin fluorescence	0.013863	1082	Neoplasms	Squamous cell (adjusted for age)	0.0028597	8881	Cell	MBL2 - Mannose-binding protein C	0.03022	1000	Metabolic	Lipid::Long chain fatty acid::10-nonadecenoate (19:1n9)	0.026356	7789	Metabolic	::::X-12776	0.037572	7764
Metabolic	Phospholipids in large HDL	0.0030093	19273	Metabolic	Lipid::Carnitine metabolism::cis-4-decenoyl carnitine	0.016252	7660	Skeletal	Standing height	0.0020851	385748	Immunological	Urinary isoprostanes/creatinine (at exam 7, FBAT, adjusted for multivariable)	0.045001	828	Neurological	Cluster headache	0.018437	459	Respiratory	Fibrotic idiopathic interstitial pneumonias	0.013748	6299	Cell	GAS1 - Growth arrest-specific protein 1	0.01902	1000	Metabolic	Lipid::Long chain fatty acid::arachidonate (20:4n6)	0.046647	7816	Metabolic	::::X-14662	0.029595	4212
Metabolic	18:2, linoleic acid (LA)	0.012008	13527	Metabolic	Lipid::Carnitine metabolism::decanoylcarnitine	0.004579	7766	Environment	Average total household income before tax	0.0018933	332594	Metabolic	Vitamin K plasma phylloquinone (at exam 6 or 7, FBAT, adjusted for age and sex)	0.04858	518	Cell	TIMP2 - Metalloproteinase inhibitor 2	0.029298	1000	Endocrine	Skin fluorescence	0.0020614	1082	Cell	FCGR3B - Low affinity immunoglobulin gamma Fc region receptor III-B	0.04937	1000	Metabolic	Lipid::Long chain fatty acid::myristate (14:0)	0.018867	7811	Metabolic	Albumin	0.040489	18960
Metabolic	Phospholipids in medium LDL	0.023343	21558	Metabolic	Lipid::Carnitine metabolism::laurylcarnitine	0.0051364	5170	Environment	Job involves shift work	0.019163	220546	Cardiovascular	Heart failure (free of MI, FBAT, adjusted for age and sex)	0.018428	1345	Cell	FGF8 - Fibroblast growth factor 8 isoform B	0.0086968	1000	Psychiatric	Baseline positive affect factor score	0.048979	381	Cell	LY9 - T-lymphocyte surface antigen Ly-9	0.01534	1000	Metabolic	Lipid::Long chain fatty acid::stearate (18:0)	0.027244	7803	Metabolic	ApoB	0.030628	20690
Metabolic	Other polyunsaturated fatty acids than 18:2	0.017048	13549	Metabolic	Lipid::Carnitine metabolism::octanoylcarnitine	0.021464	7790	Environment	Age completed full time education	0.029628	253580	Cardiovascular	Heart failure (free of MI, FBAT, adjusted for multivariable)	0.013665	1345	Cell	MRC1 - Macrophage mannose receptor 1	0.01206	1000	Reproduction	Cryptorchidism (group 1)	0.0047393	2331	Cell	AURKB - Aurora kinase B	0.04972	1000	Metabolic	Lipid::Medium chain fatty acid::caproate (6:0)	0.0058087	7811	Metabolic	CH2 groups to double bonds ratio	0.031692	13532
Metabolic	Phenylalanine	0.044037	22663	Metabolic	Lipid::Fatty acid metabolism (also BCAA metabolism)::propionylcarnitine	0.016128	7813	Activities	Usual walking pace	0.013265	384081	Cardiovascular	Heart failure (censored at interval MI, FBAT, adjusted for age and sex)	0.012088	1345	Cell	TNFRSF17 - Tumor necrosis factor receptor superfamily member 17	0.02946	1000	Reproduction	Cryptorchidism (group 2)	0.008719	1502	Cell	CA7 - Carbonic anhydrase 7	0.01905	1000	Metabolic	Lipid::Medium chain fatty acid::heptanoate (7:0)	0.047467	7802	Metabolic	22:6, docosahexaenoic acid (DHA)	0.038271	13499
Metabolic	Phospholipids in very large HDL	0.01845	19273	Metabolic	Lipid::Lysolipid::1-docosahexaenoylglycerophosphocholine*	0.031756	7798	Activities	Time spent using computer	0.016036	300974	Cardiovascular	Heart failure (censored at interval MI, FBAT, adjusted for multivariable)	0.010479	1345	Cell	DCN - Decorin	0.013341	1000	Gastrointestinal	Crohn's Disease	0.018644	40266	Cell	FN1 - Fibronectin Fragment 3	0.04301	1000	Metabolic	Peptide::gamma-glutamyl::gamma-glutamylglutamine	0.026406	7662	Metabolic	OmegaL3 fatty acids	0.00053787	13544
Metabolic	Total lipids in very large VLDL	0.024866	19273	Metabolic	Lipid::Lysolipid::1-linoleoylglycerophosphoethanolamine*	0.033076	7817	Neurological	Sleeplessness / insomnia	0.048623	386078	Cardiovascular	RR interval (cohort exam 11 offspring exam 1, FBAT, adjusted for age nad RR)	0.019409	1950	Cell	SIGLEC6 - Sialic acid-binding Ig-like lectin 6	0.041849	1000	Gastrointestinal	Ulcerative colitis	0.0088826	45975	Cell	INSR - Insulin receptor	0.04516	1000	Metabolic	Xenobiotics::Benzoate metabolism::catechol sulfate	0.00062487	7807	Metabolic	OmegaL6 fatty acids	0.027486	13506
Metabolic	Concentration of very large VLDL particles	0.020298	18960	Metabolic	Lipid::Lysolipid::1-oleoylglycerophosphoethanolamine	0.031519	7749	Psychiatric	Snoring	0.0027761	359498	Cardiovascular	RR interval (female, cohort exam 11 offspring exam 1, FBAT, adjusted for age nad RR)	0.0045272	1051	Cell	C1QA C1QB C1QC - Complement C1q subcomponent	0.023954	1000	Gastrointestinal	Inflammatory Bowel Disease	0.00015833	59957	Cell	CCL17 - C-C motif chemokine 17	0.04473	1000	Metabolic	Xenobiotics::Benzoate metabolism::hippurate	0.0044105	7806	Metabolic	OmegaL7 and L9 and saturated fatty acids	0.020442	13506
Metabolic	Triglycerides in very large VLDL	0.023498	21548	Metabolic	Lipid::Lysolipid::1-palmitoylglycerophosphoethanolamine	0.044817	7763	Psychiatric	Past tobacco smoking	0.0033054	355594	Cardiovascular	High frequency power HRV (cohort exam 18 offsprint exam 3, GEE, adjusted for age and HR)	0.022836	747	Cell	CCL1 - C-C motif chemokine 1	0.016856	1000	Cell	IL12A IL12B - Interleukin-12	0.025234	1000	Cell	PTGS2 - Prostaglandin G/H synthase 2	0.006469	1000	Metabolic	Xenobiotics::Xanthine metabolism::1-methylxanthine	0.038541	5504	Metabolic	Glutamine	0.016475	24462
Metabolic	Triglycerides in chylomicrons and extremely large VLDL	0.021266	21540	Metabolic	Lipid::Sterol, Steroid::4-androsten-3beta,17beta-diol disulfate 2*	0.037623	7776	Nutritional	Cheese intake	0.027848	377082	Cardiovascular	Low frequency power HRV (cohort exam 18 offsprint exam 3, GEE, adjusted for age and HR)	0.031107	747	Cell	TNFSF4 - Tumor necrosis factor ligand superfamily member 4	0.0096005	1000	Cell	IL2RG - Cytokine receptor common subunit gamma	0.020873	1000	Cell	EPHA5 - Ephrin type-A receptor 5	0.02051	1000	Metabolic	::::X-03094	0.0052945	7804	Metabolic	Total cholesterol in IDL	0.033507	19273
Immunological	Interleukin-13	0.045028	3557	Metabolic	Lipid::Sterol, Steroid::androsterone sulfate	0.010512	7785	Nutritional	Bread intake	0.025729	377627	Skeletal	Neck width (GEE, male, adjusted for multivariable)	0.020545	477	Cell	CCL28 - C-C motif chemokine 28	0.03858	1000	Cell	LAYN - Layilin	0.00053873	1000	Cell	CCL13 - C-C motif chemokine 13	0.01902	1000	Metabolic	::::X-06126	0.0087712	7785	Metabolic	Free cholesterol in IDL	0.0056248	21559
Immunological	Macrophage inflammatory protein-1 (CCL4)	5.1656e-05	8243	Metabolic	Lipid::Sterol, Steroid::cortisone	0.036133	7575	Nutritional	Salt added to food	1.425e-06	386322	Skeletal	Neck cross-sectional moment of inertia (GEE, male, adjussted for multivariable)	0.018962	476	Cell	ARTN - Artemin	0.035541	1000	Cell	MRC1 - Macrophage mannose receptor 1	0.00085064	1000	Cell	TG - Thyroglobulin	0.01681	1000	Metabolic	::::X-06350	0.040631	5161	Metabolic	Total lipids in IDL	0.010941	19273
Metabolic	Pericardial adipose tissue volume (male)	0.033514	5842	Metabolic	Lipid::Sterol, Steroid::epiandrosterone sulfate	0.045183	7769	Psychiatric	Average weekly beer plus cider intake	0.0094785	274556	Skeletal	Troch Neck BMD (FBAT, female, adjussted for multivariable)	0.044921	646	Cell	IGFBP4 - Insulin-like growth factor-binding protein 4	0.021193	1000	Cell	PAFAH1B2 - Platelet-activating factor acetylhydrolase IB subunit beta	0.025127	1000	Cell	IGF1R - Insulin-like growth factor 1 receptor	0.02272	1000	Metabolic	::::X-11843	0.010795	3938	Metabolic	Concentration of IDL particles	0.0070818	19273
Metabolic	Ratio of visceral-tosubcutaneous adipose tissue volume (adjusted for BMI)	0.030073	18191	Metabolic	Xenobiotics::Tobacco metabolite::cotinine	0.0081984	1270	Psychiatric	Average weekly spirits intake	0.023967	273678	Neurological	Hippocampal volume (GEE, adjusted for age and sex)	0.046961	327	Cell	CD36 - Platelet glycoprotein 4	0.011751	1000	Cell	PRKCA - Protein kinase C alpha type	0.013766	1000	Cell	CLU - Clusterin	0.0334	1000	Metabolic	::::X-12189	0.0079803	481	Metabolic	Phospholipids in IDL	0.0055954	21559
Metabolic	Ratio of visceral-tosubcutaneous adipose tissue volume (adjusted for BMI, female)	0.040247	9823	Metabolic	::::X-02249	0.013193	7818	Psychiatric	Alcohol usually taken with meals	0.0055793	197613	Neurological	Hippocampal volume (GEE, adjusted for multivariable with APOE)	0.028944	327	Cell	GDF9 - Growth/differentiation factor 9	0.047804	1000	Cell	CAPN1 CAPNS1 - Calpain I	0.037568	1000	Cell	HS6ST1 - Heparan-sulfate 6-O-sulfotransferase 1	0.01683	1000	Metabolic	::::X-12217	0.0066872	6469	Metabolic	Triglycerides in IDL	0.0054172	19273
Psychiatric	Excessive daytime sleepness	0.047964	111648	Metabolic	::::X-11247	0.047021	7403	Metabolic	Comparative body size at age 10	0.0017275	379749	Neurological	Hippocampal volume (GEE, adjusted for multivariable with APOE)	0.036853	327	Cell	CD33 - Myeloid cell surface antigen CD33	0.035378	1000	Cell	PF4 - Platelet factor 4	0.016754	1000	Cell	RSPO2 - R-spondin-2	0.003559	1000	Metabolic	::::X-12230	0.028987	5649	Metabolic	Total cholesterol in large LDL	0.037192	21552
Psychiatric	Excessive daytime sleepness (male)	0.025889	52638	Metabolic	::::X-11444	0.00025499	7758	Dermatological	Skin colour	0.042268	381433	Cognitive	Visual scanning and motor speed (FBAT, adjusted for multivariable)	0.022403	694	Cell	WFIKKN2 - WAP, Kazal, immunoglobulin, Kunitz and NTR domain-containing protein 2	0.032058	1000	Cell	IL37 - Interleukin-37	0.038663	1000	Cell	LTA - Lymphotoxin-alpha	0.02633	1000	Metabolic	::::X-12719	0.029552	1539	Metabolic	Cholesterol esters in large LDL	0.040501	19273
Gastrointestinal	Crohn's Disease	0.027759	21447	Metabolic	::::X-11849	0.013719	5350	Dermatological	Ease of skin tanning	3.64e-08	378364	Cognitive	Boston Naming Test score without cues (GEE, adjusted for multivariable)	0.014042	694	Cell	BGN - Biglycan	0.034895	1000	Cell	SIGLEC7 - Sialic acid-binding Ig-like lectin 7	0.031181	1000	Cell	CA1 - Carbonic anhydrase 1	0.03397	1000	Metabolic	::::X-12816	0.036111	4524	Metabolic	Free cholesterol in large LDL	0.048225	21555
Gastrointestinal	Ulcerative colitis	0.0055776	27994	Metabolic	::::X-12696	0.038575	7409	Psychiatric	Seen doctor (GP) for nerves, anxiety, tension or depression	0.013123	383771	Metabolic	Plasma Lipoprotein A level	0.038918	397	Cell	IL24 - Interleukin-24	0.033734	1000	Cell	AZU1 - Azurocidin	0.028457	1000	Cell	RPS3 - 40S ribosomal protein S3	0.04742	1000	Metabolic	::::X-12850	0.035095	6251	Metabolic	Total lipids in large LDL	0.025843	19273
Respiratory	FVC	0.023134	38199	Metabolic	::::X-12844	0.026269	7768	Reproduction	Age first had sexual intercourse	0.037304	339614	Reproduction	Maternal transmission distortion	0.038981	4728	Cell	LRIG3 - Leucine-rich repeats and immunoglobulin-like domains protein 3	0.020327	1000	Cell	C3 - C3a anaphylatoxin des Arginine	0.013454	1000	Cell	PDK1 - [Pyruvate dehydrogenase (acetyl-transferring)] kinase isozyme 1, mitochondrial	0.01559	1000	Metabolic	::::X-13548	0.018631	6022	Metabolic	Concentration of large LDL particles	0.021579	19273
Neurological	Intracranial Volume	0.0011627	26577	Metabolic	::::X-13435	0.017568	6970	Reproduction	Ever had same-sex intercourse	0.036808	349459	Reproduction	Paternal transmission distortion	0.038981	4728	Cell	LRP8 - Low-density lipoprotein receptor-related protein 8	0.0038735	1000	Cell	IL10 - Interleukin-10	0.003563	1000	Cell	OMD - Osteomodulin	0.02432	1000	Metabolic	Lactate	0.02734	24871	Metabolic	Phospholipids in large LDL	0.043845	21550
Skeletal	Height	0.015388	1410	Metabolic	::::X-13548	0.005807	6022	Activities	Age started wearing glasses or contact lenses	0.00024052	332074	Reproduction	Parental transmission distortion	0.034452	4728	Cell	THBS2 - Thrombospondin-2	0.0043729	1000	Cell	PPBP - Neutrophil-activating peptide 2	0.03	1000	Cell	TNNI2 - Troponin I, fast skeletal muscle	0.04414	1000	Metabolic	Triglycerides in very large HDL	0.03901	21536	Metabolic	Total cholesterol in large VLDL	0.018456	21235
Gastrointestinal	Crohn's Disease	0.024688	40266	Metabolic	::::X-13619	0.046724	7791	Reproduction	Ever used hormone-replacement therapy (HRT) (female)	0.036718	208012	Metabolic	Hypertriglyceridemia	0.039126	2240	Cell	CTSV - Cathepsin L2	0.018531	1000	Cell	MAPK3 - Mitogen-activated protein kinase 3	0.029643	1000	Cell	CST1 - Cystatin-SN	0.03216	1000	Immunological	Beta nerve growth factor	0.036692	3531	Metabolic	Free cholesterol in large VLDL	0.026782	21238
Gastrointestinal	Inflammatory Bowel Disease	0.0075603	59957	Metabolic	::::X-14057	0.003238	4716	Environment	Bilateral oophorectomy (both ovaries removed) (female)	0.0093131	205791	Psychiatric	Lithium response in Bipolar I patients - Alda Scale of 4 to 5	0.016241	294	Cell	POSTN - Periostin	0.029283	1000	Cell	RAC1 - Ras-related C3 botulinum toxin substrate 1	0.0025499	1000	Cell	SPOCK1 - Testican-1	0.03625	1000	Immunological	Interferon-gamma	0.036114	7701	Metabolic	Phospholipids in large VLDL	0.035304	21239
Gastrointestinal	Periodontal complex trait 3 - Aa trait	0.013749	975	Metabolic	::::X-14541	0.046744	1941	Psychiatric	Ever stopped smoking for 6+ months	0.026938	93871	Psychiatric	Lithium response in Bipolar I patients - Alda Scale of 5 to 6	0.0073211	294	Cell	MPL - Thrombopoietin Receptor	0.0031493	1000	Cell	MMP8 - Neutrophil collagenase	0.029048	1000	Skeletal	Standing height	1.3116e-06	385748	Immunological	Interferon gamma-induced protein 10 (CXCL10)	0.027479	3685	Metabolic	18:2, linoleic acid (LA)	0.016148	13527
Gastrointestinal	Periodontal complex trait 4	0.03752	975	Metabolic	::::X-14745	0.0088947	5602	Mortality	Mother's age at death	0.0012377	227076	Psychiatric	Lithium response in Bipolar I patients - Alda Scale of 6 to 7	0.0052509	294	Cell	C1S - Complement C1s subcomponent	0.027661	1000	Cell	CFP - Properdin	0.0015103	1000	Cardiovascular	Pulse rate (automated reading)	0.015299	361411	Immunological	Monocyte chemotactic protein-1 (CCL2)	0.031381	8293	Metabolic	Total cholesterol in LDL	0.046079	21559
Cell	PLAT - Tissue-type plasminogen activator	0.0241	1000	Metabolic	Acetate	0.0007482	24748	Reproduction	Ever had hysterectomy (womb removed) (female)	0.014824	184368	Neoplasms	Adenocarcinoma (adjusted for age)	0.041819	8881	Cell	IGHG1 IGHG2 IGHG3 IGHG4 IGK@ IGL@ - Immunoglobulin G	0.0006144	1000	Cell	PROC - Vitamin K-dependent protein C	0.042853	1000	Mortality	Number of self-reported non-cancer illnesses	0.0013812	386581	Immunological	Stem cell growth factor beta	0.0037278	3682	Metabolic	Cholesterol esters in medium LDL	0.039212	19273
Cell	FGFR1 - Fibroblast growth factor receptor 1	0.01458	1000	Metabolic	Albumin	0.0040237	18960	Activities	Duration of other exercises	0.030632	184806	Neoplasms	Squamous cell (adjusted for age)	0.00012712	8881	Cell	ANGPTL4 - Angiopoietin-related protein 4	0.01027	1000	Cell	AREG - Amphiregulin	0.021101	1000	Activities	Number of treatments/medications taken	0.0001507	386581	Neurological	Ischemic stroke	0.0041457	517	Metabolic	Total lipids in medium LDL	0.032666	19273
Cell	KIT - Mast/stem cell growth factor receptor Kit	0.04804	1000	Metabolic	ApoA1	0.030819	20687	Cardiovascular	Systolic Blood Pressure (automated reading)	7.1196e-06	361402	Respiratory	Fibrotic idiopathic interstitial pneumonias	0.0028112	6299	Cell	CKB - Creatine kinase B-type	0.039616	1000	Cell	JAM3 - Junctional adhesion molecule C	0.02652	1000	Environment	Job involves mainly walking or standing	0.02332	220728	Neurological	Amyotrophic lateral sclerosis	0.047346	547	Metabolic	Concentration of medium LDL particles	0.029789	19273
Cell	MMP9 - Matrix metalloproteinase-9	0.04267	1000	Metabolic	3Lhydroxybutyrate	0.01729	24154	Activities	Other sociodemographic factors - Private healthcare	0.010542	128472	Endocrine	Skin fluorescence	0.0038282	1082	Cell	NTF3 - Neurotrophin-3	0.0065759	1000	Cell	TGFBR3 - Transforming growth factor beta receptor type 3	0.04228	1000	Environment	Age completed full time education	0.048153	253580	Hematological	Hemoglobin A1C level in intensive treatment group	0.043452	637	Metabolic	Total cholesterol in medium VLDL	0.022587	21551
Cell	MPO - Myeloperoxidase	0.02096	1000	Metabolic	Glucose	4.03e-05	24679	Cognitive	Fluid intelligence test - FI6 : conditional arithmetic	0.001612	96994	Psychiatric	Alcohol dependence	0.00042308	2322	Cell	MMP2 - 72 kDa type IV collagenase	0.0016658	1000	Cell	CTLA4 - Cytotoxic T-lymphocyte protein 4	0.01671	1000	Activities	Duration of walks	0.014751	330974	Psychiatric	Chronotype	0.00033298	128266	Metabolic	Cholesterol esters in medium VLDL	0.034724	19273
Cell	TACSTD2 - Tumor-associated calcium signal transducer 2	0.03495	1000	Metabolic	Glycoprotein acetyls, mainly a1Lacid glycoprotein	0.033631	19270	Cognitive	Fluid intelligence test - FI7 : synonym	0.014706	89892	Psychiatric	10 mg response to amphetamine	0.00080271	381	Cell	TK1 - Thymidine kinase, cytosolic	0.038241	1000	Cell	PTN - Pleiotrophin	0.0055089	1000	Activities	Duration of moderate activity	0.047549	287789	Metabolic	Fasting proinsulin (adjusted for fasting insulin, age and sex)	0.036601	10701	Metabolic	Free cholesterol in medium VLDL	0.035656	21240
Cell	CSF1R - Macrophage colony-stimulating factor 1 receptor	0.03711	1000	Metabolic	Total cholesterol in HDL	3.845e-05	21555	Environment	Education - Qualifications	0.00091437	318526	Cognitive	Attention function - Excutive function - Child	0.035965	1655	Cell	KLK3 - Prostate-specific antigen	0.036012	1000	Cell	FLT3LG - Fms-related tyrosine kinase 3 ligand	0.0051138	1000	Activities	Frequency of walking for pleasure in last 4 weeks	0.0028147	275324	Metabolic	Leptin	0.029717	32161	Metabolic	Phospholipids in medium VLDL	0.018684	21240
Cell	TNFRSF1A - Tumor necrosis factor receptor superfamily member 1A	0.005454	1000	Metabolic	HDL diameter	0.00031397	19273	Skeletal	Sitting height	1.413e-05	385393	Ophthalmological	Age-related Macular Degeneration	0.0017978	33976	Cell	CHST2 - Carbohydrate sulfotransferase 2	0.046866	1000	Cell	TNFSF13B - Tumor necrosis factor ligand superfamily member 13B	0.024098	1000	Activities	Duration walking for pleasure	0.007783	275181	Metabolic	Leptin (adjusted for BMI)	0.020339	32161	Metabolic	MonoLunsaturated fatty acids	0.011909	13535
Cell	PLA2G2A - Phospholipase A2, membrane associated	0.02465	1000	Metabolic	Isoleucine	0.039097	24776	Cognitive	Symbol digit substitution test - Number of symbol digit matches made correctly	0.049483	95669	Cell	PROK1 - Prokineticin-1	0.03281	1000	Cell	COLEC11 - Collectin-11	0.034648	1000	Cell	CD4 - T-cell surface glycoprotein CD4	0.0024065	1000	Activities	Time spent watching television (TV)	0.00011151	365236	Psychiatric	Excessive daytime sleepness	0.0039827	111648	Metabolic	Other polyunsaturated fatty acids than 18:2	0.0028184	13549
Cell	GDF5 - Growth/differentiation factor 5	0.01353	1000	Metabolic	Total cholesterol in large HDL	8.7474e-05	21558	Psychiatric	Ever smoked	0.0058741	385013	Cell	ANGPT2 - Angiopoietin-2	0.040896	1000	Cell	KNG1 - Kininogen-1	0.02918	1000	Cell	TNFRSF1B - Tumor necrosis factor receptor superfamily member 1B	0.013696	1000	Activities	Length of mobile phone use	0.005132	381616	Psychiatric	Excessive daytime sleepness (female)	0.0053985	59576	Metabolic	Total cholesterol in small LDL	0.021634	21556
Cell	C3 - Complement C3	0.02416	1000	Metabolic	Cholesterol esters in large HDL	4.2131e-05	19273	Cognitive	Fluid intelligence test - FI6 : conditional arithmetic	0.0060043	87471	Cell	CST3 - Cystatin-C	0.027286	1000	Cell	CMPK1 - UMP-CMP kinase	0.013842	1000	Cell	METAP2 - Methionine aminopeptidase 2	0.0074187	1000	Activities	Usual side of head for mobile phone use	0.0061617	324835	Psychiatric	PGC cross disorder	0.0037595	61220	Metabolic	Total lipids in small LDL	0.042612	19273
Cell	FAM107A - Protein FAM107A	0.01411	1000	Metabolic	Free cholesterol in large HDL	6.5787e-05	21559	Cognitive	Symbol digit substitution test - Number of symbol digit matches attempted	0.041346	95669	Cell	MRC1 - Macrophage mannose receptor 1	0.041211	1000	Cell	ITIH4 - Inter-alpha-trypsin inhibitor heavy chain H4	0.015486	1000	Cell	GP6 - Platelet glycoprotein VI	0.021649	1000	Psychiatric	Morning/evening person (chronotype)	0.00044896	345148	Gastrointestinal	Crohn's Disease	7.9898e-06	21447	Metabolic	Concentration of small LDL particles	0.04384	19273
Cell	GDF11 - Growth/differentiation factor 11	0.004594	1000	Metabolic	Total lipids in large HDL	1.5645e-05	19273	Cognitive	Numeric memory test - Maximum digits remembered correctly	0.04254	89799	Cell	COMMD7 - COMM domain-containing protein 7	0.031489	1000	Cell	TNFRSF10A - Tumor necrosis factor receptor superfamily member 10A	0.045069	1000	Cell	LTA4H - Leukotriene A-4 hydrolase	0.022821	1000	Neurological	Sleeplessness / insomnia	0.010545	386078	Neurological	Genetic generalized epilepsy	0.031868	28763	Metabolic	Total cholesterol in small VLDL	0.0077798	21557
Cell	LTF - Lactotransferrin	0.04597	1000	Metabolic	Concentration of large HDL particles	1.4521e-05	19273	Metabolic	Body Mass Index	4.303e-06	385336	Cell	CCL28 - C-C motif chemokine 28	0.0060604	1000	Cell	ANG - Angiogenin	0.048184	1000	Cell	METAP1 - Methionine aminopeptidase 1	0.010494	1000	Psychiatric	Snoring	0.027159	359498	Connective Tissue	Rheumatoid Arthritis	0.0017661	58284	Metabolic	Free cholesterol in small VLDL	0.006707	21559
Cell	CCL4L1 - C-C motif chemokine 4-like	0.04181	1000	Metabolic	Phospholipids in large HDL	8.4739e-06	19273	Metabolic	Weight	2.44e-07	385473	Cell	ESR1 - Estrogen receptor	0.002546	1000	Cell	GOT1 - Aspartate aminotransferase, cytoplasmic	0.03186	1000	Cell	NID1 - Nidogen-1	0.010863	1000	Psychiatric	Past tobacco smoking	2.8349e-06	355594	Connective Tissue	Rheumatoid Arthritis	0.00051126	103638	Metabolic	Total lipids in small VLDL	0.0092237	19273
Cell	CCL8 - C-C motif chemokine 8	0.04762	1000	Metabolic	Total cholesterol in large VLDL	1.1944e-05	21235	Metabolic	Impedance measures - Weight	5.28e-07	379840	Cell	CFD - Complement factor D	0.016448	1000	Cell	GP1BA - Platelet glycoprotein Ib alpha chain	0.025485	1000	Cell	CST7 - Cystatin-F	0.020952	1000	Psychiatric	Exposure to tobacco smoke outside home	0.0040392	327794	Neurological	Mean Hippocampus	0.004411	13171	Metabolic	Concentration of small VLDL particles	0.013337	19273
Cell	MMP7 - Matrilysin	0.04363	1000	Metabolic	Cholesterol esters in large VLDL	6.2803e-06	18960	Metabolic	Impedance measures - Body fat percentage	0.0017229	379615	Cell	IL18RAP - Interleukin-18 receptor accessory protein	0.0034893	1000	Cell	PRSS2 - Trypsin-2	0.018979	1000	Cell	ADRBK1 - beta-adrenergic receptor kinase 1	0.012128	1000	Nutritional	Fresh fruit intake	0.047716	372901	Reproduction	Maternal transmission distortion	0.0044294	4728	Metabolic	Phospholipids in small VLDL	0.0028166	21551
Cell	ACVR1B - Activin receptor type-1B	0.01397	1000	Metabolic	Free cholesterol in large VLDL	7.7955e-05	21238	Metabolic	Impedance measures - Whole body fat mass	2.2627e-05	379203	Cell	FTH1 FTL - Ferritin	0.0042205	1000	Cell	ICOSLG - ICOS ligand	0.032858	1000	Cell	CDK8 CCNC - Cyclin-dependent kinase 8:Cyclin-C complex	0.027772	1000	Nutritional	Beef intake	0.047782	385050	Reproduction	Paternal transmission distortion	0.0044294	4728	Metabolic	Triglycerides in small VLDL	0.043911	21558
Cell	COMMD7 - COMM domain-containing protein 7	0.02849	1000	Metabolic	Total lipids in large VLDL	2.4151e-05	18960	Metabolic	Impedance measures - Whole body fat-free mass	4.74e-07	379804	Cell	CCL18 - C-C motif chemokine 18	0.026596	1000	Cell	DSG2 - Desmoglein-2	0.026488	1000	Cell	CSK - Tyrosine-protein kinase CSK	0.021735	1000	Nutritional	Bread intake	0.034685	377627	Reproduction	Parental transmission distortion	0.0044294	4728	Metabolic	Serum total cholesterol	0.015221	21491
Cell	NR3C1 - Glucocorticoid receptor	0.01053	1000	Metabolic	Concentration of large VLDL particles	4.3474e-05	18960	Metabolic	Impedance measures - Whole body water mass	3.49e-07	379835	Cell	IDUA - alpha-L-iduronidase	0.047787	1000	Cell	EPHB2 - Ephrin type-B receptor 2	0.029232	1000	Cell	DKK4 - Dickkopf-related protein 4	0.02451	1000	Nutritional	Hot drink temperature	0.00047259	382329	Psychiatric	Lithium response in Bipolar I patients - Alda Scale of 4 to 5	0.024533	294	Metabolic	Serum total triglycerides	0.021889	21545
Cell	TBP - TATA-box-binding protein	0.009759	1000	Metabolic	Phospholipids in large VLDL	2.7133e-05	21239	Metabolic	Impedance measures - Body Mass Index (BMI)	2.2267e-05	379831	Cell	CTSA - Lysosomal protective protein	0.0095871	1000	Cell	RTN4 - Reticulon-4	0.0069641	1000	Cell	UFC1 - Ubiquitin-fold modifier-conjugating enzyme 1	0.033963	1000	Psychiatric	Alcohol intake frequency	0.01801	386082	Psychiatric	Lithium response in Bipolar I patients - Alda Scale of 5 to 6	0.031095	294	Metabolic	Total fatty acids	0.0080727	13505
Cell	CYCS - Cytochrome c	0.008082	1000	Metabolic	Triglycerides in large VLDL	0.00011974	21239	Metabolic	Impedance measures - Basal metabolic rate	2.76e-07	379821	Cell	CCDC80 - Coiled-coil domain-containing protein 80	0.032935	1000	Cell	SET - Protein SET	0.022044	1000	Cell	BTK - Tyrosine-protein kinase BTK	0.037211	1000	Psychiatric	Alcohol usually taken with meals	0.012749	197613	Psychiatric	Lithium response in Bipolar I patients - Alda Scale of 6 to 7	0.01181	294	Metabolic	Total lipids in very small VLDL	0.0016643	19273
Cell	CNTN1 - Contactin-1	0.0158	1000	Metabolic	Free cholesterol in medium HDL	0.027398	21559	Metabolic	Impedance measures - Impedance of whole body	7.1217e-06	379792	Cell	ACAN - Aggrecan core protein	0.038855	1000	Skeletal	Standing height	0.00020204	385748	Cell	FSTL3 - Follistatin-related protein 3	0.01146	1000	Psychiatric	Alcohol intake versus 10 years previously	0.012043	357907	Psychiatric	Lithium response in Bipolar I patients - Alda Scale of 7 to 8	0.031169	294	Metabolic	Concentration of very small VLDL particles	0.0019905	19273
Cell	HIST1H1C - Histone H1.2	0.0403	1000	Metabolic	Total cholesterol in medium VLDL	1.0101e-06	21551	Metabolic	Impedance measures - Impedance of leg (right)	5.38e-08	379813	Cell	FCER2 - Low affinity immunoglobulin epsilon Fc receptor	0.015883	1000	Cardiovascular	Pulse rate (automated reading)	7.0867e-06	361411	Cell	GSK3A GSK3B - Glycogen synthase kinase-3 alpha/beta	0.01293	1000	Skeletal	Comparative height size at age 10	0.032757	380167	Neoplasms	Lung canger (adjusted for age)	0.033967	8881	Metabolic	Phospholipids in very small VLDL	0.0058707	19273
Cell	IL1B - Interleukin-1 beta	0.04197	1000	Metabolic	Cholesterol esters in medium VLDL	3.1075e-06	19273	Metabolic	Impedance measures - Impedance of leg (left)	6.26e-10	379807	Cell	IBSP - Bone sialoprotein 2	0.024978	1000	Activities	Number of treatments/medications taken	0.034078	386581	Cell	HIPK3 - Homeodomain-interacting protein kinase 3	0.048548	1000	Activities	Childhood sunburn occasions	0.042947	289412	Endocrine	Skin fluorescence	0.0486	1082	Metabolic	Triglycerides in very small VLDL	0.0066977	19273
Cell	MRC2 - C-type mannose receptor 2	0.03857	1000	Metabolic	Free cholesterol in medium VLDL	2.9878e-05	21240	Metabolic	Impedance measures - Leg fat mass (right)	0.00024263	379802	Cell	PDGFRB - Platelet-derived growth factor receptor beta	0.012732	1000	Activities	Duration walking for pleasure	0.029171	275181	Cell	SELE - E-Selectin	0.039253	1000	Mortality	Father's age at death	0.0073528	283990	Gastrointestinal	Crohn's Disease	5.21e-07	40266	Immunological	Beta nerve growth factor	0.00050595	3531
Cell	PTN - Pleiotrophin	0.03596	1000	Metabolic	Total lipids in medium VLDL	5.66e-07	19273	Metabolic	Impedance measures - Leg fat-free mass (right)	1.56e-08	379793	Cell	CGA TSHB - Thyroid Stimulating Hormone	0.0083388	1000	Nutritional	Pork intake	0.010375	384328	Cell	DUSP3 - Dual specificity protein phosphatase 3	0.0015925	1000	Social Interactions	Number of full brothers	0.0015606	380062	Gastrointestinal	Inflammatory Bowel Disease	0.00018937	59957	Immunological	Interferon gamma-induced protein 10 (CXCL10)	0.013618	3685
Cell	RETN - Resistin	0.0117	1000	Metabolic	Concentration of medium VLDL particles	5.95e-08	19273	Metabolic	Impedance measures - Leg predicted mass (right)	1.44e-08	379793	Cell	LY86 - Lymphocyte antigen 86	0.037388	1000	Nutritional	Bread intake	0.0087178	377627	Cell	AGT - Angiotensinogen	0.020272	1000	Psychiatric	Mood swings	0.0025716	377179	Cell	F11 - Coagulation Factor XI	0.034432	1000	Immunological	Monokine induced by interferon-gamma (CXCL9)	0.038425	3685
Cell	IL18BP - Interleukin-18-binding protein	0.01926	1000	Metabolic	Phospholipids in medium VLDL	4.6091e-05	21240	Metabolic	Impedance measures - Leg fat mass (left)	0.00039496	379783	Cell	PTH - Parathyroid hormone	0.046385	1000	Nutritional	Salt added to food	0.019723	386322	Cell	CXCL6 - C-X-C motif chemokine 6	0.003561	1000	Psychiatric	Miserableness	0.0045567	379907	Cell	CFI - Complement factor I	0.0077685	1000	Endocrine	Type 1 Diabetes	4.15e-07	7982
Cell	CD4 - T-cell surface glycoprotein CD4	0.009669	1000	Metabolic	Triglycerides in medium VLDL	5.7204e-05	21241	Metabolic	Impedance measures - Leg fat-free mass (left)	3.69e-09	379766	Cell	ESM1 - Endothelial cell-specific molecule 1	0.0097838	1000	Psychiatric	Average weekly fortified wine intake	0.027108	274481	Cell	CGA TSHB - Thyroid Stimulating Hormone	0.0040531	1000	Psychiatric	Irritability	0.008583	369232	Cell	IL13RA1 - Interleukin-13 receptor subunit alpha-1	0.0025249	1000	Cardiovascular	Systolic Blood Pressure	0.016519	69395
Cell	GNLY - Granulysin	0.01291	1000	Metabolic	Triglycerides in small HDL	6.1082e-05	21558	Metabolic	Impedance measures - Leg predicted mass (left)	3.29e-09	379761	Cell	MAPKAPK2 - MAP kinase-activated protein kinase 2	0.024549	1000	Psychiatric	Alcohol usually taken with meals	0.034331	197613	Cell	VIP - Vasoactive Intestinal Peptide	0.015299	1000	Psychiatric	Loneliness, isolation	0.0090204	380317	Cell	TNFRSF1A - Tumor necrosis factor receptor superfamily member 1A	0.00929	1000	Cardiovascular	Pulse pressure	0.0049872	69395
Cell	NRP1 - Neuropilin-1	0.0108	1000	Metabolic	Total cholesterol in small VLDL	0.00049495	21557	Metabolic	Impedance measures - Arm fat percentage (right)	4.5244e-05	379752	Cell	PDGFC - Platelet-derived growth factor C	0.037885	1000	Skeletal	Comparative height size at age 10	0.033344	380167	Cell	CD40LG - CD40 ligand	0.022143	1000	Psychiatric	Risk taking	0.00076212	372651	Cell	HSPD1 - 60 kDa heat shock protein, mitochondrial	0.021545	1000	Metabolic	Subcutaneous adipose tissue volume (female)	0.04873	9526
Cell	ACAN - Aggrecan core protein	0.04893	1000	Metabolic	Free cholesterol in small VLDL	6.0708e-05	21559	Metabolic	Impedance measures - Arm fat mass (right)	1.8399e-05	379725	Cell	SGTA - Small glutamine-rich tetratricopeptide repeat-containing protein alpha	0.049419	1000	Psychiatric	Fed-up feelings	0.021655	378357	Cell	DKK1 - Dickkopf-related protein 1	0.04175	1000	Reproduction	Age first had sexual intercourse	0.014012	339614	Cell	IL10 - Interleukin-10	0.029149	1000	Metabolic	Visceral sdipose tissue volume	0.032181	18332
Cell	CD48 - CD48 antigen	0.04985	1000	Metabolic	Total lipids in small VLDL	1.6691e-06	19273	Metabolic	Impedance measures - Arm fat-free mass (right)	6.0891e-05	379723	Cell	DYNLL1 - Dynein light chain 1, cytoplasmic	0.046803	1000	Psychiatric	Worrier / anxious feelings	0.039707	376411	Cell	CASP3 - Caspase-3	0.0049785	1000	Activities	Overall health rating	0.022528	384850	Cell	BCAM - Basal Cell Adhesion Molecule	0.039251	1000	Metabolic	Visceral sdipose tissue volume (male)	0.048614	8738
Cell	CFC1 - Cryptic protein	0.01574	1000	Metabolic	Concentration of small VLDL particles	4.5e-07	19273	Metabolic	Impedance measures - Arm predicted mass (right)	9.3245e-05	379716	Cell	PSMD7 - 26S proteasome non-ATPase regulatory subunit 7	0.028666	1000	Psychiatric	Able to confide	0.01191	374820	Cell	CNDP1 - Beta-Ala-His dipeptidase	0.041903	1000	Mortality	Long-standing illness, disability or infirmity	0.038598	377498	Cell	KLK11 - Kallikrein-11	0.032336	1000	Metabolic	Visceral sdipose tissue volume (adjusted for BMI)	5.3349e-06	18332
Cell	CNTN4 - Contactin-4	0.008725	1000	Metabolic	Phospholipids in small VLDL	2.5649e-06	21551	Metabolic	Impedance measures - Arm fat percentage (left)	0.00012774	379699	Cell	IL17D - Interleukin-17D	0.0072741	1000	Reproduction	Age first had sexual intercourse	0.014415	339614	Cell	LGMN - Legumain	0.028171	1000	Activities	Age started wearing glasses or contact lenses	0.044025	332074	Cell	IL1B - Interleukin-1 beta	0.006889	1000	Metabolic	Visceral sdipose tissue volume (adjusted for BMI, male)	0.0035115	8738
Cell	CST7 - Cystatin-F	0.0191	1000	Metabolic	Triglycerides in small VLDL	1.91e-07	21558	Metabolic	Impedance measures - Arm fat mass (left)	2.9514e-05	379663	Cell	PDGFB - Platelet-derived growth factor subunit B	0.039376	1000	Ear, Nose, Throat	Hearing difficulty/problems	0.047861	370713	Cell	MMP10 - Stromelysin-2	0.014927	1000	Environment	Falls in the last year	0.0071346	385553	Cell	HAPLN1 - Hyaluronan and proteoglycan link protein 1	0.030717	1000	Metabolic	Visceral sdipose tissue volume (adjusted for BMI, female)	2.4757e-05	9594
Cell	CST6 - Cystatin-M	0.009727	1000	Metabolic	Serum total triglycerides	4.0909e-06	21545	Metabolic	Impedance measures - Arm fat-free mass (left)	3.0405e-05	379653	Cell	BOC - Brother of CDO	0.028392	1000	Reproduction	Relative age of first facial hair (male)	0.020999	171805	Cell	CDH2 - Cadherin-2	0.005899	1000	Respiratory	Chest pain or discomfort	0.025737	382525	Cell	PIGR - Polymeric immunoglobulin receptor	0.0058426	1000	Metabolic	Pericardial adipose tissue volume	0.022283	12204
Cell	NTN4 - Netrin-4	0.01314	1000	Metabolic	VLDL diameter	8.15e-07	19273	Metabolic	Impedance measures - Arm predicted mass (left)	4.23e-05	379638	Cell	PLXNC1 - Plexin-C1	0.015393	1000	Activities	Taking other prescription medications	0.029082	385236	Cell	CST4 - Cystatin-S	0.020185	1000	Activities	Ever had prostate specific antigen (PSA) test	0.0014925	168371	Cell	DLL4 - Delta-like protein 4	0.045684	1000	Metabolic	Pericardial adipose tissue volume (male)	0.0281	5842
Cell	PGLYRP1 - Peptidoglycan recognition protein 1	0.01627	1000	Metabolic	Total cholesterol in very large HDL	0.046506	21540	Metabolic	Impedance measures - Trunk fat percentage	0.0006001	379600	Cell	HIBADH - 3-hydroxyisobutyrate dehydrogenase, mitochondrial	0.041529	1000	Activities	Years since last cervical smear test (female)	0.040177	182552	Cell	ESM1 - Endothelial cell-specific molecule 1	0.040378	1000	Social Interactions	Number of children fathered (male)	0.0034647	176258	Cell	TFPI - Tissue factor pathway inhibitor	0.039328	1000	Metabolic	Ratio of visceral-tosubcutaneous adipose tissue volume	7.3399e-06	18191
Cell	CTSV - Cathepsin L2	0.01494	1000	Metabolic	Cholesterol esters in very large HDL	0.040102	19273	Metabolic	Impedance measures - Trunk fat mass	1.4211e-05	379578	Cell	LTA - Lymphotoxin-alpha	0.019651	1000	Reproduction	Ever taken oral contraceptive pill (female)	0.0050186	208136	Cell	MAPKAPK2 - MAP kinase-activated protein kinase 2	0.039928	1000	Mortality	Had major operations	0.013622	176488	Cell	BMP1 - Bone morphogenetic protein 1	0.048616	1000	Metabolic	Ratio of visceral-tosubcutaneous adipose tissue volume (male)	0.0029073	8374
Cell	REN - Renin	0.01703	1000	Metabolic	Free cholesterol in very large HDL	0.0083748	21542	Metabolic	Impedance measures - Trunk fat-free mass	1.0158e-05	379507	Cell	TNFRSF10A - Tumor necrosis factor receptor superfamily member 10A	0.022856	1000	Reproduction	Ever used hormone-replacement therapy (HRT) (female)	0.038386	208012	Cell	PAK6 - Serine/threonine-protein kinase PAK 6	0.034337	1000	Body Structures	Fractured/broken bones in last 5 years	0.021745	384446	Cell	LCK - Tyrosine-protein kinase Lck	0.026827	1000	Metabolic	Ratio of visceral-tosubcutaneous adipose tissue volume (female)	6.1272e-05	9823
Cell	TPSB2 - Tryptase beta-2	0.03711	1000	Metabolic	Total lipids in very large HDL	0.019851	19273	Metabolic	Impedance measures - Trunk predicted mass	1.0576e-05	379469	Cell	IL1A - Interleukin-1 alpha	0.028767	1000	Cardiovascular	Age high blood pressure diagnosed	0.0080668	92583	Cell	AIP - AH receptor-interacting protein	0.0035625	1000	Mortality	Other serious medical condition/disability (diagnosed by doctor)	0.00071477	379380	Cell	NTRK1 - High affinity nerve growth factor receptor	0.021065	1000	Metabolic	Ratio of visceral-tosubcutaneous adipose tissue volume (adjusted for BMI)	0.0017238	18191
Cell	TPSG1 - Tryptase gamma	0.01592	1000	Metabolic	Phospholipids in very large HDL	0.0023882	19273	Dermatological	Hair colour (natural, before greying): Dark brown	0.017539	385603	Cell	NTRK2 - BDNF/NT-3 growth factors receptor	0.0068592	1000	Neurological	Neck/shoulder pain for 3+ months	0.0011604	87373	Cell	PPIA - Peptidyl-prolyl cis-trans isomerase A	0.00087772	1000	Activities	Taking other prescription medications	0.00011434	385236	Cell	IL17B - Interleukin-17B	0.035745	1000	Metabolic	Ratio of visceral-tosubcutaneous adipose tissue volume (adjusted for BMI, female)	0.003509	9823
Cell	BCL2A1 - Bcl-2-related protein A1	0.01066	1000	Metabolic	Total lipids in very large VLDL	1.1033e-05	19273	Dermatological	Male-specific factors - Hair/balding pattern: Pattern 1	0.023884	176380	Cell	HBA1 HBB - Hemoglobin	0.025256	1000	Neurological	Headaches for 3+ months	0.008243	75898	Cell	GAPDH - Glyceraldehyde-3-phosphate dehydrogenase	0.019082	1000	Reproduction	Age when periods started (menarche) (female)	0.046673	202636	Cell	CCL17 - C-C motif chemokine 17	0.0068686	1000	Dermatological	Eczema	0.026326	40835
Cell	FSTL3 - Follistatin-related protein 3	0.001967	1000	Metabolic	Concentration of very large VLDL particles	3.6128e-05	18960	Nutritional	Non-butter spread type details: Other low or reduced fat spread	0.044821	201144	Cell	CA1 - Carbonic anhydrase 1	0.0027314	1000	Reproduction	Number of stillbirths (female)	0.021046	65639	Cell	DNAJB1 - DnaJ homolog subfamily B member 1	0.010957	1000	Reproduction	Had menopause (female)	0.00077177	175519	Cell	RBP4 - Retinol-binding protein 4	0.030152	1000	Mortality	Father's age at death	0.012864	75244
Cell	LYN - Tyrosine-protein kinase Lyn	0.04402	1000	Metabolic	Phospholipids in very large VLDL	3.9129e-05	21237	Nutritional	Never eat eggs, dairy, wheat, sugar: I eat all of the above	0.031735	384986	Cell	FGG - Fibrinogen gamma chain	0.02575	1000	Muscular	Leg pain on walking	0.038376	128030	Cell	RPS6KA5 - Ribosomal protein S6 kinase alpha-5	0.019625	1000	Reproduction	Number of live births (female)	0.015244	208434	Cell	PLG - Angiostatin	0.039736	1000	Metabolic	Ratio of AUC insulin to AUC glucose	0.0080669	4213
Cell	PRKACA - cAMP-dependent protein kinase catalytic subunit alpha	0.02252	1000	Metabolic	Triglycerides in very large VLDL	2.1465e-05	21548	Environment	Attendance/disability/mobility allowance: Blue badge	0.034554	383632	Cell	ADSL - Adenylosuccinate lyase	0.038624	1000	Metabolic	Birth weight	0.0042972	219088	Cell	SBDS - Ribosome maturation protein SBDS	0.02794	1000	Reproduction	Ever had stillbirth, spontaneous miscarriage or termination (female)	0.047317	205422	Cell	MMP10 - Stromelysin-2	0.037425	1000	Metabolic	AUC insulin	0.0043871	4324
Cell	CCL15 - C-C motif chemokine 15	0.04319	1000	Metabolic	Concentration of very small VLDL particles	0.047065	19273	Activities	Medication for cholesterol, blood pressure, diabetes, or take exogenous hormones: Blood pressure medication	0.0064172	207533	Cell	TPM1 - Tropomyosin alpha-1 chain	0.041996	1000	Cognitive	Reaction time test - Mean time to correctly identify matches	0.0038375	383748	Cell	SEZ6L2 - Seizure 6-like protein 2	0.0029607	1000	Reproduction	Ever used hormone-replacement therapy (HRT) (female)	0.00067942	208012	Cell	GZMB - Granzyme B	0.035615	1000	Metabolic	Corrected insulin response	0.048008	5318
Cell	PRTN3 - Myeloblastin	0.01395	1000	Metabolic	Triglycerides in very small VLDL	0.00027456	19273	Gastrointestinal	Non-cancer illness code, self-reported: gastro-oesophageal reflux (gord) / gastric reflux	0.037511	289307	Cell	CD300C - CMRF35-like molecule 6	0.042945	1000	Psychiatric	Ever smoked	0.049824	385013	Cell	UBE2L3 - Ubiquitin-conjugating enzyme E2 L3	0.014087	1000	Cardiovascular	Age high blood pressure diagnosed	0.025314	92583	Cell	IGHE IGK@ IGL@ - Immunoglobulin E	0.0065276	1000	Metabolic	Incremental insulin 30 min	0.044623	4447
Cell	TGFB3 - Transforming growth factor beta-3	0.008582	1000	Metabolic	Total lipids in chylomicrons and extremely large VLDL	1.8248e-06	18960	Metabolic	Non-cancer illness code, self-reported: high cholesterol	0.0045976	289307	Cell	EPHA10 - Ephrin type-A receptor 10	0.028046	1000	Cognitive	Fluid intelligence test - FI4 : positional arithmetic	0.012039	98875	Cell	ARID3A - AT-rich interactive domain-containing protein 3A	0.039224	1000	Environment	Hearing aid user	0.023264	235220	Cell	NTF4 - Neurotrophin-4	0.0027777	1000	Metabolic	Insulin response to glucose duing the first 30 min (adjusted for BMI)	0.027695	4409
Cell	CTSE - Cathepsin E	0.006131	1000	Metabolic	Concentration of chylomicrons and extremely large VLDL particles	1.5832e-05	18960	Activities	Treatment/medication code: lisinopril	0.00021959	280443	Cell	CPNE1 - Copine-1	0.027244	1000	Metabolic	Impedance measures - Body fat percentage	0.0051794	379615	Cell	DYNLL1 - Dynein light chain 1, cytoplasmic	0.025402	1000	Reproduction	Age at menopause (last menstrual period) (female)	3.04e-09	119160	Cell	LRRTM1 - Leucine-rich repeat transmembrane neuronal protein 1	0.0031023	1000	Metabolic	Insulin at 30 min	0.016077	4483
Cell	CHL1 - Neural cell adhesion molecule L1-like protein	0.03877	1000	Metabolic	Phospholipids in chylomicrons and extremely large VLDL	8.07e-07	21542	Activities	Treatment/medication code: atenolol	0.031048	280443	Metabolic	Waist circumference	3.2363e-05	385932	Metabolic	Impedance measures - Whole body fat-free mass	0.0028473	379804	Cell	EEF1B2 - Elongation factor 1-beta	0.03093	1000	Neurological	Knee pain for 3+ months	0.011447	81142	Cell	PPIB - Peptidyl-prolyl cis-trans isomerase B	0.0072731	1000	Metabolic	Fasting insulin main effect	0.0024321	51750
Cell	CNDP1 - Beta-Ala-His dipeptidase	0.03993	1000	Metabolic	Triglycerides in chylomicrons and extremely large VLDL	3.2662e-06	21540	Activities	Treatment/medication code: bendroflumethiazide	0.0039977	280443	Metabolic	Hip circumference	5.5e-08	385887	Metabolic	Impedance measures - Whole body water mass	0.0029589	379835	Cell	EIF5A - Eukaryotic translation initiation factor 5A-1	0.018639	1000	Reproduction	Number of stillbirths (female)	0.037879	65639	Cell	TXNDC12 - Thioredoxin domain-containing protein 12	0.00067989	1000	Metabolic	Fasting insulin main effect (adjusted for BMI)	0.0013454	51750
Cell	LRPAP1 - alpha-2-macroglobulin receptor-associated protein	0.004475	1000	Immunological	Interleukin-7	0.012515	3409	Environment	Illnesses of father: Heart disease	0.014898	355137	Skeletal	Standing height	9.32e-14	385748	Metabolic	Impedance measures - Basal metabolic rate	0.035917	379821	Cell	PDXP - Pyridoxal phosphate phosphatase	0.0068369	1000	Cardiovascular	Systolic Blood Pressure (automated reading)	0.019644	361402	Cell	CAPG - Macrophage-capping protein	0.041036	1000	Metabolic	Fasting glucose	0.012479	46186
Cell	TEC - Tyrosine-protein kinase Tec	0.04772	1000	Metabolic	Body Mass Index - Birth cohorts	0.027924	4763	Environment	Illnesses of father: Bowel cancer	0.023858	355137	Mortality	Number of self-reported non-cancer illnesses	0.0004359	386581	Metabolic	Impedance measures - Impedance of whole body	0.00033304	379792	Cell	UBE2N - Ubiquitin-conjugating enzyme E2 N	0.043594	1000	Environment	Education - Qualifications	0.013278	318526	Cell	PTK2 - Focal adhesion kinase 1	0.033032	1000	Metabolic	HOMA-IR	0.046303	37037
Cell	STX1A - Syntaxin-1A	0.00154	1000	Metabolic	High-density lipoprotein - Birth cohorts	0.003742	4763	Environment	Illnesses of mother: High blood pressure	0.041862	367939	Activities	Number of treatments/medications taken	5.4369e-05	386581	Metabolic	Impedance measures - Impedance of leg (right)	1.38e-07	379813	Cell	HSPA1A - Heat shock 70 kDa protein 1A/1B	0.038429	1000	Skeletal	Sitting height	4.4398e-05	385393	Cell	RPS3 - 40S ribosomal protein S3	0.041947	1000	Metabolic	Triglycerides cholesterol	0.0032478	19840
Cell	CA9 - Carbonic anhydrase 9	0.01624	1000	Metabolic	Subcutaneous adipose tissue volume	0.024658	18247	Environment	Illnesses of mother: Severe depression	0.01114	367939	Environment	Average total household income before tax	0.010266	332594	Metabolic	Impedance measures - Impedance of leg (left)	2.69e-06	379807	Cell	FGF6 - Fibroblast growth factor 6	0.012221	1000	Cognitive	Fluid intelligence score	0.030572	125935	Cell	TNFRSF25 - Tumor necrosis factor receptor superfamily member 25	0.0049523	1000	Neurological	Parkinson disease	0.00029086	8477
Cell	IL11RA - Interleukin-11 receptor subunit alpha	0.03293	1000	Metabolic	Subcutaneous adipose tissue volume (male)	0.0027884	8685	Psychiatric	Smoking status: Never	0.0087876	384964	Activities	Usual walking pace	0.0013366	384081	Metabolic	Impedance measures - Impedance of arm (right)	0.0017169	379786	Cell	PDGFB - Platelet-derived growth factor subunit B	0.006111	1000	Metabolic	Birth weight	0.015648	219088	Metabolic	Waist circumference	4.9754e-05	385932	Psychiatric	PGC cross disorder	0.016205	61220
Cell	MBD4 - Methyl-CpG-binding domain protein 4	0.04895	1000	Metabolic	Visceral sdipose tissue volume (male)	0.039437	8738	Neoplasms	Diagnoses - main ICD10: C44 Other and unspecified malignant neoplasm of skin	0.046216	300791	Activities	Time spent outdoors in winter	0.0446	304316	Metabolic	Impedance measures - Impedance of arm (left)	0.0076536	379803	Cell	PGD - 6-phosphogluconate dehydrogenase, decarboxylating	0.035616	1000	Psychiatric	Neuroticism score	0.025379	312740	Metabolic	Hip circumference	0.00012441	385887	Connective Tissue	Rheumatoid Arthritis	0.00081417	22515
Cell	BPI - Bactericidal permeability-increasing protein	0.005708	1000	Mortality	Mother's age at death	0.044292	75244	Gastrointestinal	Diagnoses - main ICD10: K80 Cholelithiasis	0.0077156	300791	Activities	Time spent using computer	0.0012473	300974	Metabolic	Impedance measures - Leg fat percentage (right)	1.2244e-06	379806	Cell	AKR7A2 - Aflatoxin B1 aldehyde reductase member 2	0.047636	1000	Cognitive	Fluid intelligence test - Number of fluid intelligence questions attempted within time limit	0.0051027	125935	Skeletal	Standing height	0.00010865	385748	Connective Tissue	Rheumatoid Arthritis	1.47e-08	58284
Cell	SYNCRIP - Heterogeneous nuclear ribonucleoprotein Q	0.0298	1000	Psychiatric	Sleep duration	0.025092	128266	Mortality	Diagnoses - secondary ICD10: Z90 Acquired absence of organs, not elsewhere classified	0.0038287	244890	Activities	Weekly usage of mobile phone in last 3 months	0.00097815	322862	Metabolic	Impedance measures - Leg fat mass (right)	0.037344	379802	Cell	CFL1 - Cofilin-1	0.0058952	1000	Cognitive	Trail making test - Duration to complete alphanumeric path (trail #2)	0.042753	84259	Mortality	Number of self-reported non-cancer illnesses	0.015131	386581	Connective Tissue	Rheumatoid Arthritis	1.56e-10	103638
Cell	EIF4G2 - Eukaryotic translation initiation factor 4 gamma 2	0.02792	1000	Metabolic	Fasting glucose main effect	1.5e-09	58074	Psychiatric	Anxiety - Ever worried more than most people would in similar situation	0.017359	106215	Psychiatric	Morning/evening person (chronotype)	0.040683	345148	Metabolic	Impedance measures - Leg fat-free mass (right)	0.0029049	379793	Cell	VTA1 - Vacuolar protein sorting-associated protein VTA1 homolog	0.046685	1000	Psychiatric	Ever smoked	1.2477e-06	385013	Social Interactions	Number in household	0.0031855	384133	Respiratory	FEV1/FCV	0.046439	38199
Cell	NUDCD3 - NudC domain-containing protein 3	0.0483	1000	Metabolic	Fasting glucose main effect (adjusted for BMI)	2.7e-08	58074	Cognitive	Intelligence	0.011864	269867	Psychiatric	Snoring	0.011633	359498	Metabolic	Impedance measures - Leg predicted mass (right)	0.0032267	379793	Cell	FER - Tyrosine-protein kinase Fer	0.013803	1000	Cognitive	Fluid intelligence test - Fluid intelligence score	0.0046732	99739	Environment	Average total household income before tax	0.011535	332594	Neurological	Intracranial Volume	0.020844	26577
Cell	P4HB - Protein disulfide-isomerase	0.01783	1000	Metabolic	Fasting proinsulin (adjusted for fasting insulin, age and sex)	3.36e-14	10701	Psychiatric	Snoring	0.005244	359916	Nutritional	Cooked vegetable intake	0.0039603	374858	Metabolic	Impedance measures - Leg fat percentage (left)	9.2137e-05	379786	Cell	PKM2 - Pyruvate kinase PKM	0.035892	1000	Metabolic	Impedance measures - Leg fat percentage (right)	0.026292	379806	Environment	Age completed full time education	0.045691	253580	Mortality	Life span	0.030626	116279
Cell	BOC - Brother of CDO	0.01175	1000	Metabolic	Fasting glucose	4.015e-06	46186	Endocrine	Type 1 Diabetes	0.045444	26890	Nutritional	Non-oily fish intake	0.032671	384907	Metabolic	Impedance measures - Leg fat-free mass (left)	0.032174	379766	Cell	NME2 - Nucleoside diphosphate kinase B	0.024997	1000	Activities	Own or rent accommodation lived in: Own outright (by you or someone in your household)	0.018368	383032	Activities	Number of days/week walked 10+ minutes	0.00034656	379927	Gastrointestinal	Primary biliary cirrhosis	0.040042	1551
Cell	CRP - C-reactive protein	0.01386	1000	Metabolic	HOMA-B	0.0074678	36466	Dermatological	Vitiligo	0.012549	44266	Nutritional	Processed meat intake	0.017674	385801	Metabolic	Impedance measures - Leg predicted mass (left)	0.030734	379761	Cell	PSMA2 - Proteasome subunit alpha type-2	0.0097352	1000	Activities	Own or rent accommodation lived in: Rent - from local authority, local council, housing association	0.0013037	383032	Activities	Duration of walks	0.020468	330974	Immunological	Immunoglobulin A deficiency	7.8321e-05	6487
Cell	BCL2L1 - Bcl-2-like protein 1	0.02647	1000	Metabolic	Leptin	0.0052055	32161	Immunological	Sum eosinophil basophil count (two-way meta)	0.004532	131557	Nutritional	Lamb/mutton intake	0.018901	384188	Metabolic	Impedance measures - Arm fat-free mass (right)	0.015235	379723	Cell	RAN - GTP-binding nuclear protein Ran	0.012207	1000	Nutritional	Coffee type: Ground coffee (include espresso, filter etc)	0.016322	303811	Activities	Number of days/week of moderate physical activity 10+ minutes	0.011509	367908	Gastrointestinal	Periodontal complex trait 2	0.011986	975
Cell	SPHK2 - Sphingosine kinase 2	0.01794	1000	Psychiatric	Sleep duration	0.012065	111975	Immunological	Eosinophil count (two-way meta)	0.0047302	131999	Nutritional	Tea intake	0.036709	373481	Metabolic	Impedance measures - Arm predicted mass (right)	0.014726	379716	Cell	NAPA - Alpha-soluble NSF attachment protein	0.041935	1000	Dermatological	Hair colour (natural, before greying): Blonde	0.022923	385603	Activities	Usual walking pace	0.0022681	384081	Dermatological	Psoriasis	0.0057189	2821
Cell	CDON - Cell adhesion molecule-related/down-regulated by oncogenes	0.002071	1000	Psychiatric	Sleep duration (female)	0.044604	59365	Immunological	Eosinophil percentage of white cells (two-way meta)	0.0051718	132052	Nutritional	Water intake	0.047399	357000	Metabolic	Impedance measures - Arm fat-free mass (left)	0.018279	379653	Cell	SPHK1 - Sphingosine kinase 1	0.0075658	1000	Dermatological	Hair colour (natural, before greying): Light brown	0.00010669	385603	Activities	Time spend outdoors in summer	0.0060208	350364	Cell	CCL2 - C-C motif chemokine 2	0.03267	1000
Cell	HDGFRP2 - Hepatoma-derived growth factor-related protein 2	0.005904	1000	Metabolic	High-density lipoprotein cholesterol	0.00015884	19840	Immunological	Eosinophil percentage of granulocytes (two-way meta)	0.0054162	131525	Nutritional	Variation in diet	0.0036499	384869	Metabolic	Impedance measures - Arm predicted mass (left)	0.021552	379638	Cell	TK1 - Thymidine kinase, cytosolic	0.043797	1000	Dermatological	Hair colour (natural, before greying): Dark brown	0.00074022	385603	Activities	Time spent watching television (TV)	0.0079563	365236	Cell	VEGFA - Vascular endothelial growth factor A	0.0449	1000
Cell	RSPO2 - R-spondin-2	0.04	1000	Metabolic	Triglycerides cholesterol	0.034359	19840	Immunological	High light scatter percentage of red cells (two-way meta)	0.00139	130538	Psychiatric	Average weekly fortified wine intake	0.042338	274481	Metabolic	Impedance measures - Trunk fat percentage	0.020143	379600	Cell	CLEC1B - C-type lectin domain family 1 member B	0.0039484	1000	Dermatological	Male-specific factors - Hair/balding pattern: Pattern 4	0.046983	176380	Activities	Length of mobile phone use	0.00019846	381616	Cell	ERBB3 - Receptor tyrosine-protein kinase erbB-3	0.01133	1000
Cell	GSN - Gelsolin	0.002266	1000	Ophthalmological	Refractive error	0.0078448	7280	Immunological	High light scatter reticulocyte count (two-way meta)	0.00045319	130517	Skeletal	Comparative height size at age 10	9.92e-08	380167	Metabolic	Impedance measures - Trunk fat-free mass	0.0013673	379507	Cell	DHH - Desert hedgehog protein N-product	0.021018	1000	Psychiatric	Reason for reducing amount of alcohol drunk: Health precaution	0.0023008	142645	Activities	Usual side of head for mobile phone use	0.00038899	324835	Cell	ERBB4 - Receptor tyrosine-protein kinase erbB-4	0.006699	1000
Cell	COL8A1 - Collagen alpha-1(VIII) chain	0.01686	1000	Psychiatric	Alcohol consumption (dichotomous, female)	0.023546	47720	Immunological	Mean corpuscular hemoglobin (two-way meta)	0.04447	132224	Dermatological	Skin colour	6.03e-07	381433	Metabolic	Impedance measures - Trunk predicted mass	0.0019088	379469	Cell	FGF16 - Fibroblast growth factor 16	0.021569	1000	Social Interactions	How are people in household related to participant: Husband, wife or partner	0.00041995	312871	Psychiatric	Getting up in morning	8.7959e-06	385494	Cell	DCN - Decorin	0.04366	1000
Cell	TXNDC12 - Thioredoxin domain-containing protein 12	4.84e-10	1000	Neurological	Intracranial Volume	0.00026404	26577	Immunological	Mean corpuscular volume (two-way meta)	0.0094078	132353	Dermatological	Ease of skin tanning	4.61e-09	378364	Dermatological	Hair colour (natural, before greying): Blonde	0.007715	385603	Cell	FGF8 - Fibroblast growth factor 8 isoform A	0.011462	1000	Social Interactions	How are people in household related to participant: Son and/or daughter (include step-children)	0.025374	312871	Psychiatric	Morning/evening person (chronotype)	6.93e-09	345148	Cell	FGF9 - Fibroblast growth factor 9	0.03837	1000
Cell	CTSZ - Cathepsin Z	0.01711	1000	Gastrointestinal	Primary biliary cirrhosis	0.029694	1551	Immunological	Mean platelet volume (two-way meta)	1.7e-07	127230	Psychiatric	Guilty feelings	0.006449	376361	Nutritional	Non-butter spread type details: Olive oil based spread (eg: Bertolli)	0.043564	201144	Cell	IFNL1 - Interferon lambda-1	0.019589	1000	Environment	Mental health - Illness, injury, bereavement, stress in last 2 years: Serious illness, injury or assault to yourself	0.014504	383913	Psychiatric	Nap during day	2.2026e-05	386124	Cell	Human-virus - Protein Rev_HV2BE	0.04904	1000
Cell	PI3 - Elafin	0.01116	1000	Reproduction	Maternal transmission distortion	0.00080546	4728	Immunological	Neutrophil percentage of granulocytes (two-way meta)	0.017257	131660	Psychiatric	Seen a psychiatrist for nerves, anxiety, tension or depression	0.046499	384700	Nutritional	Non-butter spread type details: Other low or reduced fat spread	0.037084	201144	Cell	IFNL2 - Interferon lambda-2	0.03238	1000	Environment	Attendance/disability/mobility allowance: Disability living allowance	0.037195	383632	Neurological	Sleeplessness / insomnia	0.030763	386078	Cell	IL22 - Interleukin-22	0.0004844	1000
Cell	FAP - Seprase	0.009904	1000	Reproduction	Paternal transmission distortion	0.00080546	4728	Immunological	Platelet count (two-way meta)	0.014652	127127	Mortality	Long-standing illness, disability or infirmity	0.02256	377498	Social Interactions	How are people in household related to participant: Husband, wife or partner	0.039582	312871	Cell	RASA1 - Ras GTPase-activating protein 1	0.014431	1000	Activities	Reason for glasses/contact lenses: For short-sightedness, i.e. only or mainly for distance viewing such as driving, cinema etc (called 'myopia')	0.00084889	78647	Psychiatric	Daytime dozing / sleeping (narcolepsy)	2.09e-06	384879	Cell	CCL8 - C-C motif chemokine 8	0.007803	1000
Cell	TPM1 - Tropomyosin alpha-1 chain	0.005613	1000	Reproduction	Parental transmission distortion	0.00080546	4728	Immunological	Reticulocyte count (two-way meta)	7.4007e-06	130388	Activities	Electronic device use - Plays computer games	0.021622	386152	Environment	Transport type for commuting to job workplace: Walk	0.024796	205217	Cell	SPARCL1 - SPARC-like protein 1	0.011848	1000	Body Structures	Mouth/teeth dental problems: Dentures	0.00012881	385026	Psychiatric	Past tobacco smoking	0.025666	355594	Cell	CD22 - B-cell receptor CD22	0.009617	1000
Cell	NCR1 - Natural cytotoxicity triggering receptor 1	0.04097	1000	Psychiatric	Lithium response in Bipolar I patients - Alda Scale of 5 to 6	0.010142	294	Immunological	Reticulocyte fraction of red cells (two-way meta)	3.0651e-05	130404	Respiratory	Chest pain or discomfort	0.0092836	382525	Nutritional	Never eat eggs, dairy, wheat, sugar: I eat all of the above	0.014581	384986	Cell	TPM2 - Tropomyosin beta chain	0.015229	1000	Cardiovascular	Vascular/heart problems diagnosed by doctor: Angina	0.00010916	385699	Psychiatric	Exposure to tobacco smoke outside home	0.0086342	327794	Cell	TNFSF11 - Tumor necrosis factor ligand superfamily member 11	0.04837	1000
Cell	ROBO3 - Roundabout homolog 3	0.02073	1000	Psychiatric	Lithium response in Bipolar I patients - Alda Scale of 6 to 7	0.040975	294	Immunological	Sum eosinophil basophil count (three-way meta)	0.020083	171771	Mortality	Other serious medical condition/disability (diagnosed by doctor)	0.022965	379380	Body Structures	Mouth/teeth dental problems: Toothache	0.045232	385026	Cell	FGF7 - Fibroblast growth factor 7	0.0034323	1000	Activities	Medication for pain relief, constipation, heartburn: Paracetamol	0.011094	382089	Nutritional	Processed meat intake	0.00098421	385801	Cell	EHMT2 - Histone-lysine N-methyltransferase EHMT2	0.03348	1000
Cell	ELANE - Neutrophil elastase	0.04359	1000	Neoplasms	Lung canger (adjusted for age)	0.036119	8881	Immunological	Eosinophil count (three-way meta)	0.02145	172275	Activities	Taking other prescription medications	0.00013663	385236	Cardiovascular	Vascular/heart problems diagnosed by doctor: Angina	0.00087573	385699	Cell	MMP12 - Macrophage metalloelastase	0.036548	1000	Activities	Medication for pain relief, constipation, heartburn: Omeprazole (e.g. Zanprol)	0.043889	382089	Nutritional	Beef intake	0.0172	385050	Cell	PTHLH - Parathyroid hormone-related protein	0.02319	1000
Cell	CD70 - CD70 antigen	0.0434	1000	Neoplasms	Adenocarcinoma (adjusted for age)	0.019892	8881	Immunological	Eosinophil percentage of white cells (three-way meta)	0.015793	172378	Activities	Duration of heavy DIY	0.0044274	153613	Activities	Medication for pain relief, constipation, heartburn: Aspirin	0.018123	382089	Cell	PDGFA - Platelet-derived growth factor subunit A	0.029036	1000	Neurological	Pain type(s) experienced in last month: Neck or shoulder pain	0.00046157	385698	Nutritional	Lamb/mutton intake	0.0028128	384188	Cell	DSG1 - Desmoglein-1	0.0005141	1000
Cell	S100A9 - Protein S100-A9	0.009219	1000	Neoplasms	Squamous cell (adjusted for age)	0.037326	8881	Immunological	Eosinophil percentage of granulocytes (three-way meta)	0.017535	170536	Activities	Ever had breast cancer screening / mammogram (female)	0.023905	208314	Activities	Medication for pain relief, constipation, heartburn: Ibuprofen (e.g. Nurofen)	0.0028208	382089	Cell	PPBP - Connective tissue-activating peptide III	0.037112	1000	Neurological	Pain type(s) experienced in last month: Back pain	0.013584	385698	Nutritional	Pork intake	0.0014547	384328	Cell	JAM2 - Junctional adhesion molecule B	0.02122	1000
Cell	HNRNPA2B1 - Heterogeneous nuclear ribonucleoproteins A2/B1	0.01767	1000	Endocrine	Skin fluorescence	0.04772	1082	Immunological	High light scatter percentage of red cells (three-way meta)	0.002256	170763	Reproduction	Age when periods started (menarche) (female)	0.040608	202636	Psychiatric	Why stopped smoking: Financial reasons	0.020279	94509	Cell	DNAJC19 - Mitochondrial import inner membrane translocase subunit TIM14	0.013214	1000	Social Interactions	Social support - Leisure/social activities: Sports club or gym	0.049076	385280	Nutritional	Cheese intake	0.0012421	377082	Cell	PDCD1LG2 - Programmed cell death 1 ligand 2	0.01979	1000
Metabolic	Hip circumference	0.043072	385887	Psychiatric	10 mg response to amphetamine	0.042726	381	Immunological	High light scatter reticulocyte count (three-way meta)	0.00081388	170761	Reproduction	Ever used hormone-replacement therapy (HRT) (female)	0.023007	208012	Neurological	Pain type(s) experienced in last month: Neck or shoulder pain	0.01038	385698	Cell	HS6ST1 - Heparan-sulfate 6-O-sulfotransferase 1	0.0023238	1000	Activities	Types of physical activity in last 4 weeks: Walking for pleasure (not as a means of transport)	0.014099	384450	Nutritional	Cereal intake	0.0025268	368775	Cell	CCL18 - C-C motif chemokine 18	0.01379	1000
Skeletal	Standing height	5.14e-21	385748	Gastrointestinal	Primary sclerosing cholangitis	0.038426	14890	Immunological	Mean corpuscular hemoglobin (three-way meta)	0.031658	172332	Mortality	Had other major operations	0.027337	206807	Neurological	Pain type(s) experienced in last month: Knee pain	0.049162	385698	Cell	IL34 - Interleukin-34	0.041622	1000	Cardiovascular	Non-cancer illness code, self-reported: angina	0.0010999	289307	Nutritional	Salt added to food	1.84e-09	386322	Cell	HP - Haptoglobin	0.04507	1000
Cardiovascular	Pulse rate (automated reading)	0.00096057	361411	Immunological	Immunoglobulin A deficiency	0.010514	6487	Immunological	Mean corpuscular volume (three-way meta)	0.013408	172433	Activities	Financial situation satisfaction	0.0028072	128506	Social Interactions	Social support - Leisure/social activities: Sports club or gym	0.016443	385280	Cell	BIRC7 - Baculoviral IAP repeat-containing protein 7 Isoform beta	0.031474	1000	Endocrine	Non-cancer illness code, self-reported: hypothyroidism/myxoedema	0.0028634	289307	Nutritional	Hot drink temperature	7.2829e-05	382329	Cell	CD33 - Myeloid cell surface antigen CD33	0.005917	1000
Environment	Average total household income before tax	3.47e-07	332594	Gastrointestinal	Ulcerative colitis	0.006001	2289	Immunological	Mean platelet volume (three-way meta)	9.37e-08	164454	Cognitive	Fluid intelligence test - FI8 : chained arithmetic	0.040395	68065	Activities	Medication for cholesterol, blood pressure or diabetes: Cholesterol lowering medication	0.00030086	176050	Cell	CSF2 - Granulocyte-macrophage colony-stimulating factor	0.039294	1000	Activities	Treatment/medication code: ventolin 100micrograms inhaler	0.031371	280443	Nutritional	Variation in diet	0.0010822	384869	Cell	ENTPD1 - Ectonucleoside triphosphate diphosphohydrolase 1	0.02219	1000
Environment	Time employed in main current job	0.028437	208904	Metabolic	Waist circumference	3.65e-09	385932	Immunological	Neutrophil percentage of granulocytes (three-way meta)	0.039026	170672	Environment	Education - Qualifications	0.018969	318526	Activities	Medication for cholesterol, blood pressure or diabetes: Blood pressure medication	0.0052852	176050	Cell	PDIA3 - Protein disulfide-isomerase A3	0.027566	1000	Activities	Treatment/medication code: omeprazole	0.041375	280443	Metabolic	Comparative body size at age 10	5.07e-07	379749	Cell	TMPRSS15 - Enteropeptidase	0.0235	1000
Environment	Length of working week for main job	0.0027885	217750	Metabolic	Hip circumference	6.22e-10	385887	Immunological	Platelet count (three-way meta)	0.0023116	166066	Skeletal	Sitting height	3.27e-10	385393	Activities	Mineral and other dietary supplements: Iron	0.024264	385261	Cell	TFF3 - Trefoil factor 3	0.025386	1000	Activities	Treatment/medication code: levothyroxine sodium	0.0032588	280443	Skeletal	Comparative height size at age 10	0.0073388	380167	Cell	CFC1 - Cryptic protein	0.03494	1000
Environment	Job involves mainly walking or standing	0.04683	220728	Skeletal	Standing height	3.56e-34	385748	Immunological	Reticulocyte count (three-way meta)	2.147e-06	170641	Metabolic	Birth weight	0.033751	219088	Cardiovascular	Non-cancer illness code, self-reported: angina	0.00050181	289307	Cell	ARPP19 - cAMP-regulated phosphoprotein 19	0.016676	1000	Environment	Illnesses of father: Chronic bronchitis/emphysema	0.0093637	355137	Dermatological	Skin colour	0.01972	381433	Cell	TFPI - Tissue factor pathway inhibitor	0.02725	1000
Environment	Job involves heavy manual or physical work	0.017284	220789	Cardiovascular	Pulse rate (automated reading)	0.00011749	361411	Immunological	Reticulocyte fraction of red cells (three-way meta)	1.1492e-05	170690	Metabolic	Body Mass Index	0.0045591	385336	Activities	Treatment/medication code: ramipril	0.039258	280443	Cell	ERAP1 - Endoplasmic reticulum aminopeptidase 1	0.020462	1000	Environment	Illnesses of father: Diabetes	0.0028106	355137	Dermatological	Ease of skin tanning	4.59e-07	378364	Cell	CA7 - Carbonic anhydrase 7	0.01128	1000
Activities	Duration of vigorous activity	0.021554	210896	Activities	Number of treatments/medications taken	0.012425	386581	Metabolic	Body Mass Index	0.028739	158284	Metabolic	Weight	3.22e-10	385473	Activities	Treatment/medication code: simvastatin	0.011186	280443	Cell	CAPG - Macrophage-capping protein	0.021121	1000	Environment	Illnesses of father: Prostate cancer	0.037631	355137	Mortality	Father still alive	0.042987	375841	Cell	HCK - Tyrosine-protein kinase HCK	0.02806	1000
Activities	Frequency of stair climbing in last 4 weeks	0.0042701	382731	Environment	Number of vehicles in household	0.037568	383893	Metabolic	Body Mass Index (male)	0.029022	85894	Metabolic	Impedance measures - Weight	9.49e-10	379840	Activities	Treatment/medication code: aspirin	0.024466	280443	Cell	DBNL - Drebrin-like protein	0.02963	1000	Environment	Illnesses of mother: High blood pressure	0.00098184	367939	Social Interactions	Mother's age	0.014129	151327	Cell	IL17RD - Interleukin-17 receptor D	0.04989	1000
Social Interactions	Frequency of friend/family visits	0.017815	383941	Environment	Length of working week for main job	0.0040194	217750	Psychiatric	Antisocial behavior	0.0023408	16400	Metabolic	Impedance measures - Body fat percentage	0.00047627	379615	Activities	Treatment/medication code: ibuprofen	0.0034564	280443	Cell	FCAR - Immunoglobulin alpha Fc receptor	0.028391	1000	Environment	Illnesses of siblings: High blood pressure	0.00043832	309116	Psychiatric	Irritability	0.0075044	369232	Cell	EPHA1 - Ephrin type-A receptor 1	0.002381	1000
Activities	Time spend outdoors in summer	0.036652	350364	Activities	Usual walking pace	2.86e-09	384081	Psychiatric	Antisocial behavior (female)	0.0002116	7772	Metabolic	Impedance measures - Whole body fat mass	1.3118e-05	379203	Activities	Treatment/medication code: cod liver oil capsule	0.012353	280443	Cell	GP1BA - Platelet glycoprotein Ib alpha chain	0.033398	1000	Psychiatric	Smoking status: Never	2.2609e-05	384964	Psychiatric	Frequency of unenthusiasm / disinterest in last 2 weeks	0.041902	373833	Cell	EPHA3 - Ephrin type-A receptor 3	0.01572	1000
Activities	Time spent watching television (TV)	2.74e-12	365236	Activities	Duration of light DIY	0.046872	190862	Psychiatric	Irritability (IRR)	0.042028	260369	Metabolic	Impedance measures - Whole body fat-free mass	1.19e-12	379804	Environment	Illnesses of father: Heart disease	4.38e-09	355137	Cell	MAPK13 - Mitogen-activated protein kinase 13	0.0025832	1000	Neoplasms	Cancer register - Type of cancer: ICD10: C44 Other and unspecified malignant neoplasm of skin	0.04947	54696	Psychiatric	Frequency of tenseness / restlessness in last 2 weeks	0.032989	371869	Cell	PRSS3 - Trypsin-3	0.02701	1000
Psychiatric	Sleep duration	0.039472	384225	Social Interactions	Frequency of friend/family visits	0.0044317	383941	Metabolic	Body Mass Index	1.71e-08	681275	Metabolic	Impedance measures - Whole body water mass	1.15e-12	379835	Environment	Illnesses of father: Bowel cancer	0.001836	355137	Cell	SOD2 - Superoxide dismutase [Mn], mitochondrial	0.026876	1000	Gastrointestinal	Diagnoses - main ICD10: K21 Gastro-esophageal reflux disease	0.040794	300791	Psychiatric	Frequency of tiredness / lethargy in last 2 weeks	0.036757	375053	Cell	MAP2K2 - Dual specificity mitogen-activated protein kinase kinase 2	0.04659	1000
Psychiatric	Getting up in morning	0.00058213	385494	Activities	Time spent watching television (TV)	0.0065119	365236	Cognitive	Cognitive performance	0.013175	257828	Metabolic	Impedance measures - Body Mass Index (BMI)	0.0057879	379831	Environment	Illnesses of mother: Heart disease	0.0066075	367939	Cell	FAP - Seprase	0.010201	1000	Skeletal	Diagnoses - main ICD10: M16 Osteoarthritis of hip	0.04699	300791	Psychiatric	Seen doctor (GP) for nerves, anxiety, tension or depression	0.015106	383771	Cell	CD84 - SLAM family member 5	0.01444	1000
Psychiatric	Morning/evening person (chronotype)	3.3986e-05	345148	Activities	Time spent using computer	0.010901	300974	Psychiatric	Drinks per week	0.030348	414343	Metabolic	Impedance measures - Basal metabolic rate	3.96e-12	379821	Environment	Illnesses of mother: Breast cancer	0.047177	367939	Cell	SPTAN1 - Spectrin alpha chain, non-erythrocytic 1	0.013531	1000	Cardiovascular	Diagnoses - secondary ICD10: I10 Essential (primary) hypertension	0.020713	244890	Psychiatric	Able to confide	0.0077384	374820	Cell	PTH - Parathyroid hormone	0.02276	1000
Nutritional	Cheese intake	0.021514	377082	Activities	Time spent driving	0.00027478	258336	Psychiatric	Ever smoker	0.004849	518633	Metabolic	Impedance measures - Impedance of whole body	9.864e-06	379792	Environment	Illnesses of siblings: Heart disease	0.00063139	309116	Cell	TPM1 - Tropomyosin alpha-1 chain	0.044506	1000	Cardiovascular	Diagnoses - secondary ICD10: I25 Chronic ischemic heart disease	0.0022156	244890	Reproduction	Age first had sexual intercourse	0.0016029	339614	Cell	SCT - Secretin	0.04842	1000
Nutritional	Bread intake	0.027875	377627	Activities	Length of mobile phone use	0.016865	381616	Metabolic	Body Mass Index	8.36e-08	806834	Metabolic	Impedance measures - Impedance of leg (right)	6.12e-09	379813	Mortality	External causes: Y83 Surgical operation and other surgical procedures as the cause of abnormal reaction of the patient, or later complication, without mention of misadventure at the time of the procedure	0.0076583	50583	Cell	TNFRSF6B - Tumor necrosis factor receptor superfamily member 6B	0.016626	1000	Gastrointestinal	Diagnoses - secondary ICD10: K29 Gastritis and duodenitis	0.0015229	244890	Activities	Overall health rating	3.43e-09	384850	Cell	MMP10 - Stromelysin-2	0.009124	1000
Nutritional	Cereal intake	0.0099985	368775	Activities	Hands-free device/speakerphone use with mobile phone in last 3 month	0.03297	324453	Metabolic	Body Mass Index (male)	4.8574e-06	374756	Metabolic	Impedance measures - Impedance of leg (left)	1.36e-08	379807	Cardiovascular	Diagnoses - main ICD10: I25 Chronic ischemic heart disease	8.35e-11	300791	Cell	IL17RB - interleukin-17 receptor B	0.032395	1000	Gastrointestinal	Diagnoses - secondary ICD10: K57 Diverticular disease of intestine	0.00011079	244890	Ear, Nose, Throat	Hearing difficulty/problems	0.049707	370713	Cell	CA9 - Carbonic anhydrase 9	0.03518	1000
Nutritional	Coffee intake	7.32e-07	358093	Activities	Usual side of head for mobile phone use	8.639e-05	324835	Metabolic	Body Mass Index (female)	0.00010587	434794	Metabolic	Impedance measures - Leg fat percentage (right)	0.005619	379806	Gastrointestinal	Diagnoses - main ICD10: K21 Gastro-esophageal reflux disease	0.0095303	300791	Cell	LILRB2 - Leukocyte immunoglobulin-like receptor subfamily B member 2	0.034904	1000	Connective Tissue	Diagnoses - secondary ICD10: M19 Other and unspecified osteoarthritis	0.013601	244890	Activities	Use of sun/uv protection	4.6136e-05	383659	Cell	FGFR2 - Fibroblast growth factor receptor 2	0.007033	1000
Psychiatric	Alcohol intake frequency	0.0054757	386082	Psychiatric	Sleep duration	1.8586e-06	384225	Metabolic	Waist-hip ratio (adjusted for BMI)	0.00068329	694649	Metabolic	Impedance measures - Leg fat mass (right)	0.00078585	379802	Respiratory	Diagnoses - main ICD10: R07 Pain in throat and chest	0.0066187	300791	Cell	KLRF1 - Killer cell lectin-like receptor subfamily F member 1	0.0081886	1000	Skeletal	Diagnoses - secondary ICD10: R10 Abdominal and pelvic pain	0.017578	244890	Body Structures	Fractured/broken bones in last 5 years	0.012113	384446	Cell	PTK6 - Protein-tyrosine kinase 6	0.04353	1000
Psychiatric	Alcohol intake versus 10 years previously	0.0034019	357907	Psychiatric	Getting up in morning	8.3882e-05	385494	Metabolic	Waist-hip ratio (adjusted for BMI, female)	0.0011872	379501	Metabolic	Impedance measures - Leg fat-free mass (right)	9.08e-12	379793	Endocrine	Diagnoses - secondary ICD10: E03 Other hypothyroidism	0.0023279	244890	Cell	RTN4R - Reticulon-4 receptor	0.014466	1000	Mortality	Diagnoses - secondary ICD10: Z86 Personal history of certain other diseases	0.0034083	244890	Activities	Taking other prescription medications	0.022156	385236	Cell	TPO - Thyroid peroxidase	0.007346	1000
Metabolic	Comparative body size at age 10	3.1075e-06	379749	Psychiatric	Morning/evening person (chronotype)	3.03e-07	345148	Cognitive	Verbal-numerical reasoning	0.0033045	168033	Metabolic	Impedance measures - Leg predicted mass (right)	1.05e-11	379793	Metabolic	Diagnoses - secondary ICD10: E66 Overweight and obesity	0.0071423	244890	Cell	NRXN3 - Neurexin-3-beta	0.0111	1000	Mortality	Diagnoses - secondary ICD10: Z87 Personal history of other diseases and conditions	0.0014697	244890	Reproduction	Age when periods started (menarche) (female)	0.02502	202636	Cell	XCL1 - Lymphotactin	0.0188	1000
Skeletal	Comparative height size at age 10	0.0015706	380167	Neurological	Sleeplessness / insomnia	1.4459e-05	386078	Metabolic	Total cholesterol	0.012418	128305	Metabolic	Impedance measures - Leg fat percentage (left)	0.0044772	379786	Metabolic	Diagnoses - secondary ICD10: E78 Disorders of lipoprotein metabolism and other lipidemias	0.00028113	244890	Cell	ROBO3 - Roundabout homolog 3	0.0069107	1000	Psychiatric	Depression - Duration of worst depression	0.017697	70731	Reproduction	Age when last used oral contraceptive pill (female)	0.019415	149933	Cell	TG - Thyroglobulin	0.005064	1000
Psychiatric	Nervous feelings	0.015719	376368	Psychiatric	Snoring	0.015732	359498	Metabolic	Potassium	0.029236	132938	Metabolic	Impedance measures - Leg fat mass (left)	0.00059186	379783	Cardiovascular	Diagnoses - secondary ICD10: I20 Angina pectoris	0.00025028	244890	Cell	SLAMF6 - SLAM family member 6	0.045636	1000	Psychiatric	Depression - Feelings of worthlessness during worst period of depression	0.00088225	67012	Mortality	Had other major operations	0.026902	206807	Cell	SYNCRIP - Heterogeneous nuclear ribonucleoprotein Q	0.03591	1000
Psychiatric	Tense / 'highly strung'	0.022542	374129	Psychiatric	Daytime dozing / sleeping (narcolepsy)	0.0010808	384879	Metabolic	Alkaline phosphatase	0.032853	105030	Metabolic	Impedance measures - Leg fat-free mass (left)	2.69e-11	379766	Cardiovascular	Diagnoses - secondary ICD10: I25 Chronic ischemic heart disease	2.47e-09	244890	Cell	TNFRSF12A - Tumor necrosis factor receptor superfamily member 12A	0.03304	1000	Psychiatric	Mania - Ever had period extreme irritability	9.776e-06	122891	Reproduction	Ever had hysterectomy (womb removed) (female)	0.046722	184368	Cell	LCORL - Ligand-dependent nuclear receptor corepressor-like protein	0.04945	1000
Psychiatric	Worry too long after embarrassment	0.024322	370660	Psychiatric	Exposure to tobacco smoke outside home	0.014545	327794	Immunological	Hematocrit	0.017982	108757	Metabolic	Impedance measures - Leg predicted mass (left)	2.25e-11	379761	Mortality	Diagnoses - secondary ICD10: Z82 Family history of certain disabilities and chronic diseases (leading to disablement)	0.015087	244890	Cell	UNC5C - Netrin receptor UNC5C	0.0088539	1000	Psychiatric	Traumatic events - Been in serious accident believed to be life-threatening	4.2178e-05	126665	Respiratory	Chest pain or discomfort walking normally	0.0082194	60037	Cell	IFNL2 - Interferon lambda-2	0.0206	1000
Psychiatric	Risk taking	0.046887	372651	Nutritional	Cooked vegetable intake	0.0057002	374858	Metabolic	Body Mass Index	0.0083264	334487	Metabolic	Impedance measures - Arm fat percentage (right)	0.0073221	379752	Mortality	Diagnoses - secondary ICD10: Z90 Acquired absence of organs, not elsewhere classified	0.026892	244890	Cell	CSNK2A1 CSNK2B - Casein kinase II 2-alpha:2-beta heterotetramer	0.015579	1000	Psychiatric	Traumatic events - Diagnosed with life-threatening illness	0.002431	126333	Respiratory	Age hay fever, rhinitis or eczema diagnosed	1.85e-07	77452	Cell	IL12B IL23A - Interleukin-23	0.03028	1000
Activities	Overall health rating	0.0026107	384850	Nutritional	Fresh fruit intake	7.73e-07	372901	Social Interactions	Social support - Leisure/social activities: Sports club or gym	0.019705	452302	Metabolic	Impedance measures - Arm fat mass (right)	0.00067272	379725	Mortality	Diagnoses - secondary ICD10: Z92 Personal history of medical treatment	0.0026892	244890	Cell	PPIE - Peptidyl-prolyl cis-trans isomerase E	0.041802	1000	Cognitive	Intelligence	1.4572e-05	269867	Cardiovascular	Diastolic Blood Pressure (automated reading)	0.031229	361411	Cell	BIRC7 - Baculoviral IAP repeat-containing protein 7 Isoform beta	0.005887	1000
Activities	Electronic device use - Plays computer games	0.041901	386152	Nutritional	Oily fish intake	0.019476	384554	Endocrine	Type 2 Diabetes	0.0037073	191764	Metabolic	Impedance measures - Arm fat-free mass (right)	3.74e-10	379723	Mortality	Diagnoses - secondary ICD10: Z95 Presence of cardiac and vascular implants and grafts	1.1081e-06	244890	Cell	PDE5A - cGMP-specific 3',5'-cyclic phosphodiesterase	0.0034742	1000	Neurological	Insomnia	0.0011243	386533	Psychiatric	Happiness	1.0473e-05	128677	Cell	NXPH1 - Neurexophilin-1	0.0468	1000
Activities	Use of sun/uv protection	0.0070698	383659	Nutritional	Non-oily fish intake	0.0089381	384907	Nutritional	Coffee cups per day	0.047932	35902	Metabolic	Impedance measures - Arm predicted mass (right)	6.03e-10	379716	Psychiatric	Traumatic events - Repeated disturbing thoughts of stressful experience in past month	3.0188e-05	126635	Cell	ELANE - Neutrophil elastase	0.009553	1000	Neurological	Insomnia (male)	0.012941	208716	Activities	Health satisfaction	0.0050761	128745	Cell	SORCS2 - VPS10 domain-containing receptor SorCS2	0.004794	1000
Respiratory	Wheeze or whistling in the chest in last year	2.3432e-06	379150	Nutritional	Processed meat intake	0.030342	385801	Cardiovascular	PR interval	0.0020917	17422	Metabolic	Impedance measures - Arm fat percentage (left)	0.0065855	379699	Psychiatric	Traumatic events - Felt very upset when reminded of stressful expresince in past month	0.00085746	126627	Cell	S100A9 - Protein S100-A9	0.037931	1000	Psychiatric	Morningness	0.00082129	345552	Social Interactions	Family relationship satisfaction	0.01903	127932	Cell	ADCYAP1 - Pituitary adenylate cyclase-activating polypeptide 38	0.04702	1000
Respiratory	Chest pain or discomfort	0.047825	382525	Nutritional	Cheese intake	0.00040556	377082	Metabolic	Chronic kidney disease	0.015755	45727	Metabolic	Impedance measures - Arm fat mass (left)	0.00076134	379663	Psychiatric	Traumatic events - Witnessed sudden violent death	0.00016637	126595	Cell	CPNE1 - Copine-1	0.019905	1000	Psychiatric	Snoring	0.030515	359916	Social Interactions	Friendships satisfaction	0.0013376	127735	Cell	CSF2 - Granulocyte-macrophage colony-stimulating factor	0.02688	1000
Reproduction	Relative age of first facial hair (male)	1.62e-09	171805	Nutritional	Salt added to food	0.0021864	386322	Environmental	Diuretics	0.00015941	229086	Metabolic	Impedance measures - Arm fat-free mass (left)	5.01e-10	379653	Psychiatric	Depressive affect subcluster	0.027173	357957	Cell	CCNB1 - G2/mitotic-specific cyclin-B1	0.017507	1000	Psychiatric	Neuroticism	0.00071615	390278	Respiratory	Shortness of breath walking on level ground	0.046346	126962	Cell	CSF3 - Granulocyte colony-stimulating factor	0.02917	1000
Reproduction	Relative age voice broke (male)	0.00030063	164394	Nutritional	Tea intake	1.5399e-05	373481	Environmental	Beta blocking agents	0.0085598	224024	Metabolic	Impedance measures - Arm predicted mass (left)	1.82e-10	379638	Immunological	High light scatter percentage of red cells (two-way meta)	0.047314	130538	Cell	DLL1 - Delta-like protein 1	0.045032	1000	Psychiatric	Depressive affect subcluster	9.5617e-05	357957	Muscular	Leg pain on walking	0.041171	128030	Cell	F5 - Coagulation Factor V	0.01706	1000
Activities	Taking other prescription medications	0.0043167	385236	Nutritional	Hot drink temperature	4.14e-08	382329	Environmental	Opioids	0.0098077	78808	Metabolic	Impedance measures - Trunk fat percentage	0.00010878	379600	Immunological	High light scatter reticulocyte count (two-way meta)	0.023989	130517	Cell	PRKCB - Protein kinase C beta type (splice variant beta-II)	0.0025229	1000	Immunological	White blood cell count	0.0041508	4239	Ear, Nose, Throat	Tinnitus	0.00080083	126851	Cell	CCL16 - C-C motif chemokine 16	0.04091	1000
Activities	Years since last breast cancer screening / mammogram (female)	0.020295	162926	Nutritional	Water intake	0.0043183	357000	Psychiatric	Number of sleep episodes	0.010285	84810	Metabolic	Impedance measures - Trunk fat mass	4.33e-07	379578	Immunological	Lymphocyte count (two-way meta)	0.029617	132452	Cell	SRC - Proto-oncogene tyrosine-protein kinase Src	0.026011	1000	Immunological	Neutrophil count	0.010076	4223	Cognitive	Fluid intelligence test - FI5 : family relationship calculation	0.030805	99934	Cell	ANXA1 - Annexin A1	0.001116	1000
Reproduction	Age when periods started (menarche) (female)	3.84e-12	202636	Nutritional	Major dietary changes in the last 5 years	0.037095	385587	Metabolic	Extreme obesity (childhood)	0.030425	7916	Metabolic	Impedance measures - Trunk fat-free mass	1.77e-12	379507	Immunological	Reticulocyte count (two-way meta)	0.026912	130388	Cell	STIP1 - Stress-induced-phosphoprotein 1	0.032744	1000	Immunological	Lymphocyte count	0.021613	4226	Skeletal	Sitting height	0.00089141	385393	Cell	PGK1 - Phosphoglycerate kinase 1	0.03371	1000
Reproduction	Age at first live birth (female)	0.010485	141051	Psychiatric	Alcohol intake frequency	2.1431e-05	386082	Metabolic	Arms-arm fat ratio (male)	0.0036115	167431	Metabolic	Impedance measures - Trunk predicted mass	1.45e-12	379469	Immunological	High light scatter percentage of red cells (three-way meta)	0.006056	170763	Cell	SPOCK2 - Testican-2	0.04682	1000	Immunological	Monocyte count	0.017531	4225	Cognitive	Fluid intelligence score	1.3047e-05	125935	Cell	SPTAN1 - Spectrin alpha chain, non-erythrocytic 1	0.04837	1000
Reproduction	Age at last live birth (female)	0.027359	140855	Psychiatric	Average weekly champagne plus white wine intake	0.0010724	273869	Metabolic	Arms-arm fat ratio (female)	0.0016771	195068	Dermatological	Hair colour (natural, before greying): Black	0.0028703	385603	Immunological	High light scatter reticulocyte count (three-way meta)	0.0036003	170761	Metabolic	Hip circumference	0.023274	385887	Immunological	CD19+ B cell level	0.00014334	2538	Metabolic	Birth weight	0.020524	219088	Cell	UNC5D - Netrin receptor UNC5D	0.03566	1000
Respiratory	Chest pain or discomfort when walking uphill or hurrying	0.040282	48190	Psychiatric	Average weekly beer plus cider intake	8.7432e-05	274556	Skeletal	Osteoarthritis	0.038247	455221	Dermatological	Male-specific factors - Hair/balding pattern: Pattern 2	1.8067e-05	176380	Immunological	Lymphocyte count (three-way meta)	0.026288	171643	Skeletal	Standing height	0.00085119	385748	Immunological	Eosinophil percentage of white cells (two-way meta)	0.037326	132052	Cognitive	Fluid intelligence test - Number of fluid intelligence questions attempted within time limit	4.3651e-05	125935	Cell	IMPDH2 - Inosine-5'-monophosphate dehydrogenase 2	0.0248	1000
Respiratory	Age hay fever, rhinitis or eczema diagnosed	0.027838	77452	Activities	Breastfed as a baby	0.022106	293760	Skeletal	Osteoarthritis of hit or knee	0.0084239	417596	Dermatological	Male-specific factors - Hair/balding pattern: Pattern 4	0.0068726	176380	Immunological	Reticulocyte count (three-way meta)	0.0087111	170641	Neoplasms	Number of self-reported cancers	0.00031691	386581	Immunological	Lymphocyte count (two-way meta)	0.0029838	132452	Cognitive	Pairs matching test - Time to complete round	0.0037427	93074	Cell	PIM1 - Serine/threonine-protein kinase pim-1	0.001423	1000
Cardiovascular	Diastolic Blood Pressure (automated reading)	3.04e-07	361411	Metabolic	Comparative body size at age 10	4.71e-12	379749	Skeletal	Osteoarthritis of knee	0.015182	403124	Activities	Gas or solid-fuel cooking/heating: A gas hob or gas cooker	0.036456	385289	Immunological	Reticulocyte fraction of red cells (three-way meta)	0.01126	170690	Social Interactions	Number in household	0.047117	384133	Immunological	Plateletcrit (two-way meta)	0.0099316	127033	Cognitive	Trail making test - Duration to complete numeric path (trail #1)	0.044714	84261	Cell	IL17RC - Interleukin-17 receptor C	0.03178	1000
Cardiovascular	Systolic Blood Pressure (automated reading)	0.00035741	361402	Skeletal	Comparative height size at age 10	1.36e-14	380167	Psychiatric	Ever smoked regulary	0.01137	262990	Environment	Current employment status: Retired	0.016535	385138	Ophthalmological	Vertical cup-disc ratio	0.032727	8373	Environment	Job involves mainly walking or standing	0.028988	220728	Immunological	Platelet count (two-way meta)	0.041098	127127	Cognitive	Trail making test - Duration to complete alphanumeric path (trail #2)	0.011357	84259	Metabolic	Waist circumference	0.00010075	385932
Cognitive	Prospective memory test - Duration screen displayed	0.020574	128912	Dermatological	Skin colour	2.2e-08	381433	Endocrine	Free thyroxine (FT4, female)	0.045033	27380	Environment	Current employment status: Doing unpaid or voluntary work	0.035153	385138	Ophthalmological	Disc area	0.012511	29811	Activities	Duration walking for pleasure	0.028532	275181	Immunological	Red cell distribution width (two-way meta)	1.9948e-06	131520	Psychiatric	Ever smoked	0.019654	385013	Metabolic	Hip circumference	0.00067056	385887
Cognitive	Prospective memory test - Number of attempts	0.00070519	128912	Dermatological	Ease of skin tanning	1.3397e-06	378364	Cardiovascular	High blood pressure	0.010265	458554	Environment	Mental health - Illness, injury, bereavement, stress in last 2 years: Financial difficulties	0.00014336	383913	Cardiovascular	Coronary artery disease (SOFT definition including angina)	2.29e-10	148815	Activities	Frequency of light DIY in last 4 weeks	0.045141	191872	Immunological	White blood cell count (two-way meta)	0.033668	131969	Metabolic	Body Mass Index	1.44e-11	385336	Cardiovascular	Pulse rate (automated reading)	0.00067658	361411
Activities	Health satisfaction	0.0038837	128745	Activities	Facial ageing	7.5664e-05	354097	Cell	Total IgM levels	0.014206	1000	Environment	Attendance/disability/mobility allowance: Blue badge	0.0009731	383632	Metabolic	Body Mass Index (male)	0.039201	85894	Activities	Time spend outdoors in summer	0.01155	350364	Immunological	Basophil percentage of white cells (three-way meta)	0.029775	171996	Metabolic	Weight	6.14e-07	385473	Neoplasms	Number of self-reported cancers	0.02271	386581
Social Interactions	Family relationship satisfaction	0.019277	127932	Environment	Maternal smoking around birth	0.028922	331862	Immunological	Varicella Zoster Virus seropositivity	0.032469	1000	Respiratory	Blood clot, DVT, bronchitis, emphysema, asthma, rhinitis, eczema, allergy diagnosed by doctor: Asthma	0.02912	385822	Metabolic	Body Mass Index (female)	0.039745	72390	Activities	Time spent outdoors in winter	0.046029	304316	Immunological	Lymphocyte count (three-way meta)	0.00057323	171643	Respiratory	Doctor diagnosed hayfever or allergic rhinitis	5.0734e-05	97640	Environment	Average total household income before tax	0.00013643	332594
Psychiatric	Ever depressed for a whole week	0.049524	126626	Social Interactions	Mother's age	0.038829	151327	Immunological	Mumps seropositivity	0.048376	1000	Neurological	Pain type(s) experienced in last month: Back pain	0.0043347	385698	Reproduction	Gestational weight gain (maternal, late)	0.008872	7681	Neurological	Sleeplessness / insomnia	0.015359	386078	Immunological	Lymphocyte percentage of white cells (three-way meta)	0.049815	171748	Metabolic	Impedance measures - Weight	6.81e-07	379840	Environment	Job involves mainly walking or standing	0.0018314	220728
Psychiatric	Longest period of depression	0.026651	54608	Psychiatric	Mood swings	2.16e-08	377179	Neurological	Left lingual	0.023382	19629	Neurological	Pain type(s) experienced in last month: Knee pain	0.024333	385698	Psychiatric	Schizophrenia	0.0022182	105318	Psychiatric	Current tobacco smoking	0.022733	386150	Immunological	Plateletcrit (three-way meta)	0.005004	164339	Metabolic	Impedance measures - Body fat percentage	2.71e-10	379615	Environment	Job involves heavy manual or physical work	0.02659	220789
Psychiatric	Ever highly irritable/argumentative for 2 days	0.020821	126296	Psychiatric	Miserableness	3.72e-07	379907	Neurological	Right lingual	0.0033424	19629	Activities	Types of physical activity in last 4 weeks: Light DIY (eg: pruning, watering the lawn)	0.00087542	384450	Cardiovascular	Heart rate recovery at 50 secnds	0.029943	58818	Psychiatric	Past tobacco smoking	0.032618	355594	Immunological	Red cell distribution width (three-way meta)	5.2054e-05	171529	Metabolic	Impedance measures - Whole body fat mass	1.69e-06	379203	Environment	Age completed full time education	0.0037239	253580
Cognitive	Fluid intelligence test - FI3 : word interpolation	0.036463	124929	Psychiatric	Fed-up feelings	0.00012494	378357	Neurological	Right rostral middle frontal	0.014955	19629	Activities	Medication for cholesterol, blood pressure or diabetes: Blood pressure medication	0.0014667	176050	Psychiatric	Fed-up feelings (FED_UP)	0.01567	266208	Nutritional	Cooked vegetable intake	0.026783	374858	Ophthalmological	Intraocular pressure	0.019358	29578	Metabolic	Impedance measures - Whole body fat-free mass	8.66e-13	379804	Activities	Duration of light DIY	0.023367	190862
Cognitive	Fluid intelligence test - FI7 : synonym	0.023971	89892	Psychiatric	Nervous feelings	2.61e-07	376368	Neurological	Right insula	0.022944	19629	Activities	Mineral and other dietary supplements: Calcium	0.019749	385261	Psychiatric	Worrier / anxious feelings (WORRY)	0.049467	264646	Nutritional	Salad / raw vegetable intake	0.030767	363780	Ophthalmological	Vertical cup-disc ratio	0.0042539	32272	Metabolic	Impedance measures - Whole body water mass	7.81e-13	379835	Activities	Time spend outdoors in summer	0.045826	350364
Environment	Education - Qualifications	5.4217e-05	318526	Psychiatric	Tense / 'highly strung'	0.00035885	374129	Neurological	Left thalamus proper	0.011657	19629	Skeletal	Non-cancer illness code, self-reported: osteoarthritis	0.020322	289307	Psychiatric	Schizophrenia/Bipolar disorder	0.0087058	107620	Nutritional	Pork intake	0.04105	384328	Ophthalmological	Vertical cup-disc ratio	0.0058206	23899	Metabolic	Impedance measures - Body Mass Index (BMI)	1.77e-11	379831	Activities	Time spent watching television (TV)	2.1717e-05	365236
Skeletal	Sitting height	2.76e-08	385393	Psychiatric	Suffer from 'nerves'	2.93e-07	372273	Neurological	Right thalamus proper	0.015007	19629	Activities	Treatment/medication code: lisinopril	0.0098793	280443	Skeletal	Height	0.00036736	693529	Nutritional	Salt added to food	0.0068107	386322	Ophthalmological	Cup area	0.0003995	29817	Metabolic	Impedance measures - Basal metabolic rate	3.55e-11	379821	Psychiatric	Nap during day	4.6287e-05	386124
Cognitive	Fluid intelligence score	0.010985	125935	Psychiatric	Loneliness, isolation	0.0045785	380317	Neurological	Left lingual	0.032332	21821	Activities	Treatment/medication code: atenolol	0.026568	280443	Body Structures	Anterior cruciate ligament rupture (fixed effect model)	0.010978	99342	Nutritional	Hot drink temperature	0.0060568	382329	Ophthalmological	Cup area	0.00013148	22484	Metabolic	Impedance measures - Impedance of whole body	3.7e-40	379792	Neurological	Sleeplessness / insomnia	0.0052321	386078
Cognitive	Trail making test - Duration to complete alphanumeric path (trail #2)	0.039481	84259	Psychiatric	Guilty feelings	1.4747e-05	376361	Neurological	Right lingual	0.011681	21821	Activities	Treatment/medication code: amlodipine	0.044888	280443	Body Structures	Anterior cruciate ligament rupture (random effect model)	0.014957	99342	Skeletal	Comparative height size at age 10	0.0085551	380167	Cardiovascular	QT interval	0.040642	22158	Metabolic	Impedance measures - Impedance of leg (right)	8.07e-23	379813	Psychiatric	Snoring	0.0018243	359498
Cognitive	Symbol digit substitution test - Number of symbol digit matches made correctly	0.016632	95669	Psychiatric	Frequency of depressed mood in last 2 weeks	0.033274	370017	Neurological	Left thalamus proper	0.011112	21821	Activities	Treatment/medication code: metformin	0.025052	280443	Metabolic	Estimated glomerular filtration rate based on serum creatinine (diabetes positive)	0.043819	14308	Dermatological	Ease of skin tanning	2.4778e-05	378364	Reproduction	Gestational weight gain (maternal, total)	0.03708	10555	Metabolic	Impedance measures - Impedance of leg (left)	2.54e-20	379807	Psychiatric	Current tobacco smoking	0.030456	386150
Psychiatric	Ever smoked	0.013112	385013	Psychiatric	Frequency of tenseness / restlessness in last 2 weeks	0.01835	371869	Neurological	Right thalamus proper	0.014836	21821	Environment	Illnesses of father: Heart disease	0.021234	355137	Metabolic	Urinary albumin-to-creatinine ratio	0.016743	31164	Mortality	Mother still alive	0.013302	379747	Skeletal	Estimated BMD	0.0019207	142487	Metabolic	Impedance measures - Impedance of arm (right)	2.21e-41	379786	Psychiatric	Past tobacco smoking	1.9399e-06	355594
Cognitive	Fluid intelligence test - FI5 : family relationship calculation	0.017055	96979	Psychiatric	Seen doctor (GP) for nerves, anxiety, tension or depression	0.00081426	383771	Neurological	Cingulum (cingulate gyrus) fractional anisotropy	0.042174	17706	Environment	Illnesses of father: Diabetes	0.0013173	355137	Cognitive	Cognitive performance	0.02759	257828	Social Interactions	Number of full brothers	0.026362	380062	Cardiovascular	Heart rate increase	0.03838	58818	Metabolic	Impedance measures - Impedance of arm (left)	1.42e-43	379803	Nutritional	Cooked vegetable intake	0.007864	374858
Cognitive	Fluid intelligence test - FI8 : chained arithmetic	0.011355	65220	Reproduction	Age first had sexual intercourse	0.0031799	339614	Neurological	Fornix (cres) / Stria terminalis fractional anisotropy	0.0083575	17706	Environment	Illnesses of mother: Heart disease	0.048682	367939	Psychiatric	Ever smoker	0.016179	518633	Psychiatric	Frequency of tenseness / restlessness in last 2 weeks	0.024206	371869	Cardiovascular	Heart rate recovery at 30 secnds	0.035658	58818	Metabolic	Impedance measures - Leg fat percentage (right)	0.0001735	379806	Nutritional	Non-oily fish intake	0.046004	384907
Cognitive	Fluid intelligence test - Fluid intelligence score	1.01e-07	99739	Reproduction	Ever had same-sex intercourse	0.003203	349459	Neurological	Fornix (cres) / Stria terminalis axial diusivities	0.0075236	17706	Environment	Illnesses of mother: Bowel cancer	0.025625	367939	Metabolic	Body Mass Index	0.035179	806834	Psychiatric	Frequency of tiredness / lethargy in last 2 weeks	0.0007395	375053	Psychiatric	Neuroticism sum score	0.0019932	380506	Metabolic	Impedance measures - Leg fat mass (right)	1.0362e-05	379802	Nutritional	Processed meat intake	9.2753e-05	385801
Cognitive	Symbol digit substitution test - Number of symbol digit matches attempted	0.0021897	95669	Activities	Overall health rating	0.011421	384850	Neurological	Posterior corona radiata axial diusivities	0.029622	17706	Environment	Illnesses of mother: High blood pressure	0.038345	367939	Endocrine	Type 2 Diabetes	0.028208	159208	Activities	Overall health rating	0.0022907	384850	Psychiatric	Mood swings (MOOD)	0.00095096	265382	Metabolic	Impedance measures - Leg fat-free mass (right)	1.19e-10	379793	Nutritional	Hot drink temperature	0.0040883	382329
Cognitive	Symbol digit substitution test - Duration to entering value	0.031932	95826	Activities	Age started wearing glasses or contact lenses	5.6662e-06	332074	Neurological	Superior corona radiata axial diusivities	0.035845	17706	Environment	Illnesses of mother: Diabetes	0.0068856	367939	Endocrine	Type 2 Diabetes (adjusted for BMI)	0.046928	159208	Activities	Wears glasses or contact lenses	0.022113	386016	Psychiatric	Miserableness (MIS)	0.0012962	267050	Metabolic	Impedance measures - Leg predicted mass (right)	1.17e-10	379793	Nutritional	Major dietary changes in the last 5 years	0.00080708	385587
Metabolic	Body Mass Index	5.25e-07	385336	Activities	Electronic device use - Plays computer games	1.1974e-06	386152	Neurological	Fornix (cres) / Stria terminalis mode of anisotropy	0.00034947	17706	Environment	Illnesses of mother: Alzheimer's disease/dementia	0.0075446	367939	Cognitive	Verbal-numerical reasoning	0.038774	168033	Respiratory	Wheeze or whistling in the chest in last year	0.00016313	379150	Psychiatric	Irritability (IRR)	0.0036951	260369	Metabolic	Impedance measures - Leg fat percentage (left)	7.6682e-05	379786	Psychiatric	Alcohol intake frequency	9.2e-07	386082
Metabolic	Weight	0.00070762	385473	Ear, Nose, Throat	Hearing difficulty/problems with background noise	0.0011387	378722	Neurological	Cingulum (cingulate gyrus) radial diusivities	0.015275	17706	Environment	Illnesses of siblings: Severe depression	0.0014207	309116	Cardiovascular	Atrial Fibrillation	0.040494	36792	Endocrine	Diabetes (diagnosed by doctor)	0.0014213	385420	Psychiatric	Loneliness, isolation (LONE)	0.0072491	267190	Metabolic	Impedance measures - Leg fat mass (left)	3.9748e-06	379783	Psychiatric	Average weekly champagne plus white wine intake	0.002985	273869
Respiratory	Doctor diagnosed hayfever or allergic rhinitis	0.011717	97640	Activities	Use of sun/uv protection	0.0021797	383659					Psychiatric	Alcohol - Alcohol drinker status: Never	0.0043669	386082	Metabolic	Total cholesterol	0.015292	128305	Neoplasms	Cancer (diagnosed by doctor)	0.006124	385231	Psychiatric	Major depressive disorder	0.00013056	173005	Metabolic	Impedance measures - Leg fat-free mass (left)	1.62e-09	379766	Skeletal	Comparative height size at age 10	0.021849	380167
Metabolic	Impedance measures - Weight	0.00081832	379840	Environment	Falls in the last year	0.0037208	385553					Gastrointestinal	Diagnoses - main ICD10: K80 Cholelithiasis	0.043175	300791	Metabolic	Uric acid	0.0053976	109029	Activities	Taking other prescription medications	0.023022	385236	Psychiatric	Autism spectrum disorder	0.015742	46350	Metabolic	Impedance measures - Leg predicted mass (left)	9.11e-10	379761	Dermatological	Skin colour	1.06e-05	381433
Metabolic	Impedance measures - Body fat percentage	0.029275	379615	Respiratory	Chest pain or discomfort	0.01083	382525					Skeletal	Diagnoses - main ICD10: M16 Osteoarthritis of hip	0.037226	300791	Metabolic	Calcium	0.015194	71701	Reproduction	Age at first live birth (female)	0.0014917	141051	Skeletal	Height	0.00073847	693529	Metabolic	Impedance measures - Arm fat percentage (right)	1.66e-10	379752	Dermatological	Ease of skin tanning	4.2189e-05	378364
Metabolic	Impedance measures - Whole body fat mass	0.022299	379203	Activities	Ever had bowel cancer screening	0.011758	380208					Endocrine	Diagnoses - secondary ICD10: E11 Type 2 diabetes mellitus	0.046704	244890	Metabolic	Total bilirubin	0.041362	110207	Reproduction	Age at last live birth (female)	0.00019842	140855	Environment	Educational attainment	0.019562	766345	Metabolic	Impedance measures - Arm fat mass (right)	1.63e-07	379725	Activities	Childhood sunburn occasions	0.0055695	289412
Metabolic	Impedance measures - Whole body fat-free mass	1.8924e-06	379804	Mortality	Other serious medical condition/disability (diagnosed by doctor)	0.030252	379380					Mortality	Diagnoses - secondary ICD10: Z82 Family history of certain disabilities and chronic diseases (leading to disablement)	0.0096127	244890	Metabolic	Lactate dehydrogenase	0.016291	126319	Reproduction	Number of spontaneous miscarriages (female)	0.010622	65473	Cognitive	Cognitive performance	1.1174e-05	257828	Metabolic	Impedance measures - Arm fat-free mass (right)	1.97e-14	379723	Environment	Maternal smoking around birth	0.045535	331862
Metabolic	Impedance measures - Whole body water mass	1.8532e-06	379835	Activities	Years since last cervical smear test (female)	0.047159	182552					Psychiatric	Depression - Age at first episode of depression	0.0089977	65776	Hematological	Hemoglobin	0.029018	108769	Psychiatric	Happiness	0.023864	128677	Psychiatric	Ever smoker	5.64e-07	518633	Metabolic	Impedance measures - Arm predicted mass (right)	3.42e-14	379716	Social Interactions	Mother's age	0.0043194	151327
Metabolic	Impedance measures - Body Mass Index (BMI)	2.06e-07	379831	Reproduction	Age when periods started (menarche) (female)	3.33e-12	202636					Psychiatric	Anxiety - Recent easy annoyance or irritability	0.024007	126198	Ophthalmological	Open-angle glaucoma (fixed-effect model)	0.0037184	176890	Activities	Health satisfaction	0.0019407	128745	Activities	General risk tolerance	9.4695e-05	466571	Metabolic	Impedance measures - Arm fat percentage (left)	1.44e-10	379699	Psychiatric	Sensitivity / hurt feelings	0.0069645	375272
Metabolic	Impedance measures - Basal metabolic rate	7.6597e-06	379821	Metabolic	Birth weight of first child (female)	0.0075132	165872					Psychiatric	Anxiety - Recent inability to stop or control worying	0.02034	126300	Ophthalmological	Open-angle glaucoma (random-effect model)	0.0037225	176890	Cognitive	Fluid intelligence test - FI8 : chained arithmetic	0.014448	68065	Metabolic	Waist-hip ratio	2.03e-10	697734	Metabolic	Impedance measures - Arm fat mass (left)	1.91e-07	379663	Reproduction	Age first had sexual intercourse	2.8e-09	339614
Metabolic	Impedance measures - Impedance of whole body	2.51e-17	379792	Reproduction	Ever taken oral contraceptive pill (female)	0.0031208	208136					Cognitive	Intelligence	0.0070336	269867	Metabolic	Low cholesterol lipoprotein	0.049312	32221	Psychiatric	Average weekly intake of other alcoholic drinks	0.02334	91288	Metabolic	Waist-hip ratio (male)	0.025497	316772	Metabolic	Impedance measures - Arm fat-free mass (left)	1.31e-14	379653	Activities	Overall health rating	0.00065187	384850
Metabolic	Impedance measures - Impedance of leg (right)	5.15e-19	379813	Reproduction	Age when last used oral contraceptive pill (female)	0.00015028	149933					Psychiatric	Morningness	0.047635	345552	Cardiovascular	Systolic Blood Pressure	0.039163	35433	Environment	Education - Qualifications	0.034839	318526	Metabolic	Waist-hip ratio (female)	1.32e-09	381152	Metabolic	Impedance measures - Arm predicted mass (left)	1.7e-14	379638	Activities	Age started wearing glasses or contact lenses	0.00033006	332074
Metabolic	Impedance measures - Impedance of leg (left)	4.22e-17	379807	Reproduction	Ever used hormone-replacement therapy (HRT) (female)	0.010231	208012					Psychiatric	Snoring	0.013733	359916	Skeletal	Height	0.0038348	49796	Cognitive	Fluid intelligence score	0.00051649	125935	Metabolic	Waist-hip ratio (adjusted for BMI)	1.35e-11	694649	Metabolic	Impedance measures - Trunk fat percentage	4.53e-12	379600	Ear, Nose, Throat	Hearing difficulty/problems with background noise	0.00010696	378722
Metabolic	Impedance measures - Impedance of arm (right)	2.79e-13	379786	Psychiatric	Number of cigarettes previously smoked daily	0.0032469	90143					Immunological	Granulocyte percentage of myeloid white cells (two-way meta)	0.020321	130543	Environmental	Vasodilators used in cardiac diseases	0.038198	242659	Metabolic	Birth weight	0.00017003	219088	Metabolic	Waist-hip ratio (adjusted for BMI, male)	0.023147	315284	Metabolic	Impedance measures - Trunk fat mass	4.49e-07	379578	Activities	Use of sun/uv protection	1.6046e-06	383659
Metabolic	Impedance measures - Impedance of arm (left)	3.02e-13	379803	Psychiatric	Ever stopped smoking for 6+ months	0.0065986	93871					Immunological	Lymphocyte count (two-way meta)	0.0021765	132452	Environmental	Calcium channel blockers	0.038919	204378	Cognitive	Reaction time test - Mean time to correctly identify matches	0.048113	383748	Metabolic	Waist-hip ratio (adjusted for BMI, female)	3.8e-11	379501	Metabolic	Impedance measures - Trunk fat-free mass	2.99e-13	379507	Reproduction	Relative age of first facial hair (male)	0.0024379	171805
Metabolic	Impedance measures - Leg fat percentage (right)	0.031884	379806	Respiratory	Age hay fever, rhinitis or eczema diagnosed	0.0014881	77452					Immunological	Monocyte percentage of white cells (two-way meta)	0.022614	131305	Environmental	Agents acting on the renin-angiotensin system	0.047802	237530	Cognitive	Symbol digit substitution test - Number of symbol digit matches made correctly	0.040125	95669	Psychiatric	Neuroticism	0.020189	329821	Metabolic	Impedance measures - Trunk predicted mass	2.44e-13	379469	Reproduction	Relative age voice broke (male)	0.04802	164394
Metabolic	Impedance measures - Leg fat-free mass (right)	4.0837e-06	379793	Cardiovascular	Diastolic Blood Pressure (automated reading)	1.4e-12	361411					Immunological	White blood cell count (two-way meta)	0.0049834	131969	Environmental	HMG CoA reductase inhibitors	0.00052024	290385	Cognitive	Fluid intelligence test - Fluid intelligence score	0.0018479	99739	Cognitive	Verbal-numerical reasoning	2.2403e-05	168033	Neoplasms	Reported occurrences of cancer	0.044271	61878	Mortality	Had major operations	0.049033	176488
Metabolic	Impedance measures - Leg predicted mass (right)	3.4385e-06	379793	Cardiovascular	Systolic Blood Pressure (automated reading)	1.65e-17	361402					Immunological	Hematocrit (three-way meta)	0.034822	173039	Environmental	Thyroid preparations	0.0056827	305582	Metabolic	Body Mass Index	0.0027505	385336	Ophthalmological	Open-angle glaucoma	0.0398	22795	Nutritional	Spread type: Butter/spreadable butter	0.00037664	344582	Neoplasms	Cancer (diagnosed by doctor)	0.0016787	385231
Metabolic	Impedance measures - Leg fat mass (left)	0.025591	379783	Cognitive	Prospective memory test - Duration screen displayed	0.0095303	128912					Immunological	Hemoglobin concentration (three-way meta)	0.014513	172925	Environmental	Anti-inflammatory and antirheumatic products, non-steroids	0.043813	164520	Metabolic	Weight	0.0069664	385473	Metabolic	Blood urea nitrogen	0.0028043	139818	Nutritional	Bread type: White	0.0075972	372617	Psychiatric	Light smokers, at least 100 smokes in lifetime	2.6853e-06	105610
Metabolic	Impedance measures - Leg fat-free mass (left)	3.2728e-05	379766	Ear, Nose, Throat	Tinnitus	0.0058538	126851					Immunological	Lymphocyte count (three-way meta)	0.013825	171643	Psychiatric	Sleep efficiency	0.00060152	84810	Psychiatric	Tobacco smoking	0.0017449	97172	Metabolic	Serum creatinine	0.0164	142097	Nutritional	Bread type: Wholemeal or wholegrain	0.0042626	372617	Reproduction	Age when periods started (menarche) (female)	2.75e-09	202636
Metabolic	Impedance measures - Leg predicted mass (left)	3.1409e-05	379761	Ear, Nose, Throat	Loud music exposure frequency	0.032175	127474					Immunological	White blood cell count (three-way meta)	0.031423	172435	Respiratory	FVC	9.195e-05	400102	Metabolic	Impedance measures - Weight	0.0099208	379840	Metabolic	Total bilirubin	0.01318	110207	Dermatological	Hair colour (natural, before greying): Blonde	0.00013635	385603	Reproduction	Number of live births (female)	0.027925	208434
Metabolic	Impedance measures - Arm fat percentage (right)	0.023793	379752	Cognitive	Fluid intelligence test - FI3 : word interpolation	0.013678	124929					Metabolic	N-glycosylation	0.032415	2078	Respiratory	FEV1/FVC ratio	0.0010291	400102	Metabolic	Impedance measures - Whole body fat-free mass	0.0024236	379804	Immunological	Mean corpuscular volume	0.0002218	108256	Activities	Gas or solid-fuel cooking/heating: An open solid fuel fire that you use regularly in winter time	0.045858	385289	Metabolic	Birth weight of first child (female)	8.8055e-05	165872
Metabolic	Impedance measures - Arm fat mass (right)	0.011208	379725	Cognitive	Fluid intelligence test - FI6 : conditional arithmetic	0.017516	96994					Metabolic	Digalactosylation	0.00091853	2078	Respiratory	FVC	1.6244e-05	321047	Metabolic	Impedance measures - Whole body water mass	0.0023965	379835	Immunological	Mean corpuscular hemoglobin	0.00019161	108054	Environment	Current employment status: Unable to work because of sickness or disability	0.011754	385138	Reproduction	Age at first live birth (female)	4.6737e-06	141051
Metabolic	Impedance measures - Arm fat-free mass (right)	6.1423e-06	379723	Environment	Education - Qualifications	0.036191	318526					Metabolic	Galactosylation	0.014407	2078	Respiratory	FEV1/FVC ratio	0.00039452	321047	Metabolic	Impedance measures - Body Mass Index (BMI)	0.0039376	379831	Immunological	Platelet count	0.017122	108208	Nutritional	Never eat eggs, dairy, wheat, sugar: Sugar or foods/drinks containing sugar	0.0011901	384986	Reproduction	Age at last live birth (female)	0.0048647	140855
Metabolic	Impedance measures - Arm predicted mass (right)	7.2362e-06	379716	Skeletal	Sitting height	3.4e-16	385393					Metabolic	Monosialylation	0.044105	2078	Metabolic	Arms-arm fat ratio (male)	5.9318e-05	167431	Metabolic	Impedance measures - Basal metabolic rate	0.0056746	379821	Cardiovascular	Interventricular septum thickness	0.044747	19318	Environment	Mental health - Illness, injury, bereavement, stress in last 2 years: Financial difficulties	0.040101	383913	Psychiatric	Age started smoking in former smokers	0.043047	94891
Metabolic	Impedance measures - Arm fat percentage (left)	0.021869	379699	Cognitive	Fluid intelligence score	1.22e-08	125935					Metabolic	Disialylation	0.026453	2078	Metabolic	Legs-leg fat ratio (male)	0.036179	167431	Metabolic	Impedance measures - Impedance of whole body	2.67e-09	379792	Cardiovascular	Posterior wall thickness	0.0087287	19373	Environment	Attendance/disability/mobility allowance: Disability living allowance	0.017325	383632	Social Interactions	Father's age	4.7508e-06	86941
Metabolic	Impedance measures - Arm fat mass (left)	0.017878	379663	Metabolic	Birth weight	0.0054259	219088					Metabolic	Sialylation	0.039014	2078	Body Structures	Fractures	0.033778	426795	Metabolic	Impedance measures - Impedance of leg (right)	3.25e-08	379813	Cardiovascular	Left ventricular internal dimension in diastole	0.0068979	19676	Activities	Reason for glasses/contact lenses: For long-sightedness, i.e. for distance and near, but particularly for near tasks like reading (called 'hypermetropia')	0.049737	78647	Respiratory	Chest pain or discomfort when walking uphill or hurrying	0.005109	48190
Metabolic	Impedance measures - Arm fat-free mass (left)	2.1313e-06	379653	Cognitive	Reaction time test - Mean time to correctly identify matches	0.0088921	383748					Reproduction	Gestational weight gain (maternal, total)	0.0065592	10555	Activities	Moderate intesity	0.0055539	91105	Metabolic	Impedance measures - Impedance of leg (left)	1.26e-08	379807	Cardiovascular	Relative wall thickness	0.00020992	19311	Activities	Reason for glasses/contact lenses: For 'astigmatism'	0.015947	78647	Respiratory	Age hay fever, rhinitis or eczema diagnosed	8.45e-09	77452
Metabolic	Impedance measures - Arm predicted mass (left)	2.2178e-06	379638	Psychiatric	Neuroticism score	1.1829e-05	312740					Skeletal	Total body BMD (15-30 years old)	0.0088218	4180	Activities	Moderate intesity (conditioning sex and BMI)	0.0089087	91105	Metabolic	Impedance measures - Impedance of arm (right)	8.03e-07	379786	Psychiatric	Loneliness (MTAG)	0.00881	487647	Body Structures	Mouth/teeth dental problems: Dentures	3.5073e-05	385026	Cardiovascular	Diastolic Blood Pressure (automated reading)	2.8414e-05	361411
Metabolic	Impedance measures - Trunk fat percentage	0.0083198	379600	Cognitive	Fluid intelligence test - Number of fluid intelligence questions attempted within time limit	0.034905	125935					Psychiatric	Schizophrenia	0.03996	105318	Cardiovascular	Coronary artery disease and total cholesterol (bivariate)	7.57e-10	735838	Metabolic	Impedance measures - Impedance of arm (left)	3.17e-08	379803	Psychiatric	Loneliness	0.0094879	445024	Cardiovascular	Vascular/heart problems diagnosed by doctor: Angina	0.0031427	385699	Cardiovascular	Systolic Blood Pressure (automated reading)	0.0021282	361402
Metabolic	Impedance measures - Trunk fat mass	0.0065626	379578	Cognitive	Pairs matching test - Number of incorrect matches in round	0.018831	95708					Psychiatric	Guilty feelings (GUILT)	0.0050761	265139	Cardiovascular	Coronary artery disease and triglyceride (bivariate)	1e-09	735838	Metabolic	Impedance measures - Leg fat-free mass (right)	0.0019157	379793	Cardiovascular	QRS interval	0.02742	17046	Respiratory	Blood clot, DVT, bronchitis, emphysema, asthma, rhinitis, eczema, allergy diagnosed by doctor: Asthma	9.26e-07	385822	Social Interactions	Family relationship satisfaction	0.029992	127932
Metabolic	Impedance measures - Trunk fat-free mass	5.53e-07	379507	Cognitive	Trail making test - Duration to complete alphanumeric path (trail #2)	0.024283	84259					Psychiatric	Schizophrenia	0.0078241	87491	Cardiovascular	Coronary artery disease and low-density lipoprotein cholesterol (bivariate)	8.36e-10	735838	Metabolic	Impedance measures - Leg predicted mass (right)	0.0017256	379793	Cardiovascular	PR interval	0.01098	17422	Respiratory	Blood clot, DVT, bronchitis, emphysema, asthma, rhinitis, eczema, allergy diagnosed by doctor: Hayfever, allergic rhinitis or eczema	3.27e-19	385822	Cognitive	Fluid intelligence test - FI5 : family relationship calculation	0.0028475	99934
Metabolic	Impedance measures - Trunk predicted mass	4.84e-07	379469	Cognitive	Fluid intelligence test - FI4 : positional arithmetic	0.023008	98875					Psychiatric	Bipolar disorder	0.024629	74194	Cardiovascular	Coronary artery disease and high-density lipoprotein cholesterol (bivariate)	4.29e-10	735838	Metabolic	Impedance measures - Leg fat-free mass (left)	0.0034592	379766	Cardiovascular	Hypertension	0.017435	49141	Activities	Medication for pain relief, constipation, heartburn: Aspirin	0.024272	382089	Cognitive	Fluid intelligence test - FI7 : synonym	0.013074	89892
Nutritional	Spread type: Butter/spreadable butter	0.014537	344582	Cognitive	Fluid intelligence test - Fluid intelligence score	0.00033532	99739					Psychiatric	Schizophrenia vs Bipolar disorder	0.00020069	38855	Cardiovascular	Heart failure	4.3715e-06	394156	Metabolic	Impedance measures - Leg predicted mass (left)	0.0031309	379761	Environmental	Calcium channel blockers	0.013051	204378	Activities	Medication for pain relief, constipation, heartburn: Paracetamol	0.03674	382089	Environment	Education - Qualifications	4.95e-08	318526
Nutritional	Bread type: White	0.0046487	372617	Cognitive	Numeric memory test - Maximum digits remembered correctly	0.045969	89799					Skeletal	Height	1.54e-19	693529	Cardiovascular	Resting heart rate	0.00043248	458969	Metabolic	Impedance measures - Arm fat mass (right)	0.047605	379725	Environmental	Thyroid preparations	0.0025076	305582	Psychiatric	Why stopped smoking: Illness or ill health	0.04399	94509	Mortality	Interpolated Year when non-cancer illness first diagnosed	3.58e-07	277734
Nutritional	Bread type: Wholemeal or wholegrain	0.044789	372617	Metabolic	Body Mass Index	1.34e-12	385336					Metabolic	Body Mass Index	1.6547e-05	681275	Reproduction	Menstruation quality of life impact: Acne	0.043018	11348	Metabolic	Impedance measures - Arm fat-free mass (right)	0.0074103	379723	Connective Tissue	Ankylosing spondylitis	0.024668	1309	Neurological	Pain type(s) experienced in last month: Back pain	0.00097154	385698	Mortality	Interpolated Age of participant when non-cancer illness first diagnosed	4.21e-07	277734
Nutritional	Coffee type: Decaffeinated coffee (any type)	0.0054682	303811	Metabolic	Weight	0.00017051	385473					Endocrine	Type 2 Diabetes	0.017547	659256	Cell	Total IgA levels	0.02655	1000	Metabolic	Impedance measures - Arm predicted mass (right)	0.010116	379716	Psychiatric	Neuroticism general factor	0.023149	270059	Neurological	Pain type(s) experienced in last month: Hip pain	0.00026718	385698	Cognitive	Fluid intelligence score	2.8654e-05	125935
Nutritional	Coffee type: Instant coffee	0.0073877	303811	Metabolic	Impedance measures - Weight	0.00017343	379840					Body Structures	Anterior cruciate ligament rupture (fixed effect model)	0.0033168	99342	Neurological	Left paracentral	0.0095397	19629	Metabolic	Impedance measures - Arm fat-free mass (left)	0.0017311	379653	Psychiatric	Long sleep	0.00065556	339926	Neurological	Pain type(s) experienced in last month: Knee pain	0.0038627	385698	Metabolic	Birth weight	7.1837e-05	219088
Nutritional	Coffee type: Ground coffee (include espresso, filter etc)	3.6051e-06	303811	Metabolic	Impedance measures - Body fat percentage	1.72e-14	379615					Body Structures	Anterior cruciate ligament rupture (random effect model)	0.0057052	99342	Neurological	Right isthmus cingulate	0.0052489	19629	Metabolic	Impedance measures - Arm predicted mass (left)	0.0022996	379638	Respiratory	FEV1	0.032985	400102	Social Interactions	Social support - Leisure/social activities: Pub or social club	0.0031229	385280	Cognitive	Reaction time test - Mean time to correctly identify matches	0.00047956	383748
Dermatological	Hair colour (natural, before greying): Dark brown	0.028421	385603	Metabolic	Impedance measures - Whole body fat mass	2.95e-09	379203					Metabolic	Estimated glomerular filtration rate based on serum creatinine (non-diabetic)	0.0071	94677	Neurological	Right rostral anterior cingulate	0.048488	19629	Metabolic	Impedance measures - Trunk fat-free mass	0.014765	379507	Respiratory	FEV1	0.0060844	79055	Social Interactions	Social support - Leisure/social activities: Adult education class	0.047635	385280	Cognitive	Fluid intelligence test - Number of fluid intelligence questions attempted within time limit	0.040034	125935
Nutritional	Non-butter spread type details: Soft (tub) margarine	0.043777	201144	Metabolic	Impedance measures - Whole body fat-free mass	2.45e-08	379804					Metabolic	Estimated glomerular filtration rate based on serum creatinine	0.021869	9067	Neurological	Right insula	0.013255	19629	Metabolic	Impedance measures - Trunk predicted mass	0.015739	379469	Neurological	Frequent insomnia symptoms	0.0070906	237627	Activities	Types of physical activity in last 4 weeks: Other exercises (eg: swimming, cycling, keep fit, bowling)	0.032163	384450	Cognitive	Symbol digit substitution test - Number of symbol digit matches made correctly	0.00019032	95669
Environment	Current employment status: In paid employment or self-employed	0.0082997	385138	Metabolic	Impedance measures - Whole body water mass	1.06e-08	379835					Metabolic	Estimated glomerular filtration rate based on cystain C	0.00062	4440	Neurological	CSF	0.0040792	19629	Nutritional	Coffee type: Ground coffee (include espresso, filter etc)	0.014956	303811	Psychiatric	Depression	0.0062134	500199	Activities	Types of physical activity in last 4 weeks: Strenuous sports	3.5714e-06	384450	Psychiatric	Ever smoked	0.00035271	385013
Environment	Current employment status: Retired	0.006223	385138	Metabolic	Impedance measures - Body Mass Index (BMI)	1.25e-12	379831					Metabolic	Urinary albumin-to-creatinine ratio	0.048	31164	Neurological	Right vessel	0.0074273	19629	Dermatological	Hair colour (natural, before greying): Light brown	0.034246	385603	Psychiatric	Chronotype	0.0040309	449732	Activities	Types of physical activity in last 4 weeks: Light DIY (eg: pruning, watering the lawn)	0.022713	384450	Cognitive	Fluid intelligence test - Fluid intelligence score	0.0067036	99739
Environment	Current employment status: Unable to work because of sickness or disability	0.0046113	385138	Metabolic	Impedance measures - Basal metabolic rate	9.9872e-06	379821					Metabolic	Body Mass Index	7.1587e-06	806834	Neurological	Left paracentral	0.020969	21821	Dermatological	Hair colour (natural, before greying): Dark brown	0.013712	385603	Psychiatric	Morning person (binary)	0.034068	403195	Activities	Medication for cholesterol, blood pressure or diabetes: Blood pressure medication	0.0047782	176050	Cognitive	Symbol digit substitution test - Number of symbol digit matches attempted	9.9775e-06	95669
Environment	Transport type for commuting to job workplace: Public transport	0.0075429	205217	Metabolic	Impedance measures - Impedance of whole body	0.0023211	379792					Metabolic	Body Mass Index (female)	0.0010696	434794	Neurological	Right isthmus cingulate	0.0034926	21821	Environment	Transport type for commuting to job workplace: Car/motor vehicle	0.044047	205217	Gastrointestinal	Diverticular disease	6.3675e-05	451099	Cardiovascular	Non-cancer illness code, self-reported: hypertension	0.00045939	289307	Metabolic	Body Mass Index	6.96e-08	385336
Environment	Transport type for commuting to job workplace: Cycle	0.045381	205217	Metabolic	Impedance measures - Impedance of leg (right)	9.38e-08	379813					Metabolic	Waist-hip ratio	0.043724	697734	Neurological	CSF	0.0034938	21821	Nutritional	Never eat eggs, dairy, wheat, sugar: Eggs or foods containing eggs	0.00042483	384986	Psychiatric	Age of initiation of regular smoking	0.0076135	632802	Cardiovascular	Non-cancer illness code, self-reported: angina	0.00083893	289307	Metabolic	Weight	1.98e-08	385473
Body Structures	Mouth/teeth dental problems: Mouth ulcers	0.033678	385026	Metabolic	Impedance measures - Impedance of leg (left)	1.71e-07	379807					Metabolic	Waist-hip ratio (adjusted for BMI)	0.010683	694649	Neurological	Right vessel	0.014322	21821	Activities	Medication for pain relief, constipation, heartburn: Omeprazole (e.g. Zanprol)	0.041641	382089	Psychiatric	Ever smoked regulary	0.00126	262990	Respiratory	Non-cancer illness code, self-reported: asthma	0.00013244	289307	Respiratory	Doctor diagnosed hayfever or allergic rhinitis	2.9114e-06	97640
Body Structures	Mouth/teeth dental problems: Dentures	0.021779	385026	Metabolic	Impedance measures - Leg fat percentage (right)	1e-12	379806					Endocrine	Type 2 Diabetes	0.012408	898130	Neurological	Total brain volume	0.045582	21821	Neurological	Pain type(s) experienced in last month: Headache	0.0067373	385698	Activities	Life satisfaction (univariate)	0.0023953	80852	Respiratory	Non-cancer illness code, self-reported: hayfever/allergic rhinitis	2.31e-08	289307	Respiratory	Doctor diagnosed asthma	5.9534e-06	97640
Respiratory	Blood clot, DVT, bronchitis, emphysema, asthma, rhinitis, eczema, allergy diagnosed by doctor: Asthma	3.7579e-06	385822	Metabolic	Impedance measures - Leg fat mass (right)	6.49e-07	379802					Cardiovascular	Atrial Fibrillation	0.031724	36792	Neurological	Fornix (column and body of fornix) radial diusivities	0.041703	17706	Activities	Types of transport used (excluding work): Car/motor vehicle	0.046625	384551	Psychiatric	Neuroticism (univariate)	0.0019732	523783	Skeletal	Non-cancer illness code, self-reported: osteoarthritis	0.0081343	289307	Psychiatric	Tobacco smoking	0.013782	97172
Respiratory	Blood clot, DVT, bronchitis, emphysema, asthma, rhinitis, eczema, allergy diagnosed by doctor: Hayfever, allergic rhinitis or eczema	0.0036783	385822	Metabolic	Impedance measures - Leg fat-free mass (right)	1.6209e-05	379793					Neoplasms	Colorectal cancer	0.049151	33870					Activities	Types of physical activity in last 4 weeks: Heavy DIY (eg: weeding, lawn mowing, carpentry, digging)	0.031004	384450	Psychiatric	Neuroticism (MA GWAMA)	0.0056035	523783	Metabolic	Non-cancer illness code, self-reported: high cholesterol	0.019228	289307	Metabolic	Impedance measures - Weight	6.9e-08	379840
Activities	Vitamin and mineral supplements: Vitamin D	0.0085338	384452	Metabolic	Impedance measures - Leg predicted mass (right)	2.3383e-05	379793					Metabolic	Sodium	0.00063827	127304					Endocrine	Non-cancer illness code, self-reported: diabetes	0.0037576	289307	Psychiatric	Well-being spectrum	0.0026802	2311184	Activities	Treatment/medication code: aspirin	0.0068672	280443	Metabolic	Impedance measures - Body fat percentage	0.009754	379615
Activities	Vitamin and mineral supplements: Multivitamins +/- minerals	0.0097629	384452	Metabolic	Impedance measures - Leg fat percentage (left)	1.62e-13	379786					Metabolic	Phosphorus	0.032179	42793					Endocrine	Non-cancer illness code, self-reported: hypothyroidism/myxoedema	0.019207	289307	Skeletal	Estimated bone mineral density from heel ultrasounds	0.017954	426824	Activities	Treatment/medication code: bendroflumethiazide	0.035968	280443	Metabolic	Impedance measures - Whole body fat mass	0.00011762	379203
Psychiatric	Why stopped smoking: Health precaution	0.0097248	94509	Metabolic	Impedance measures - Leg fat mass (left)	3.83e-07	379783					Metabolic	C-reactive protein	0.045643	75391					Activities	Treatment/medication code: multivitamins	0.041818	280443	Body Structures	Fractures	0.0053281	426795	Activities	Treatment/medication code: paracetamol	0.0018785	280443	Metabolic	Impedance measures - Whole body fat-free mass	1.22e-10	379804
Neurological	Pain type(s) experienced in last month: Back pain	0.031371	385698	Metabolic	Impedance measures - Leg fat-free mass (left)	2.6377e-05	379766					Metabolic	Body Mass Index	3.4195e-05	334487					Activities	Treatment/medication code: ventolin 100micrograms inhaler	0.021761	280443	Cardiovascular	Coronary artery disease and triglyceride (bivariate)	0.022139	735838	Psychiatric	Alcohol - Alcohol drinker status: Never	0.031455	386082	Metabolic	Impedance measures - Whole body water mass	1.18e-10	379835
Neurological	Pain type(s) experienced in last month: Knee pain	0.0154	385698	Metabolic	Impedance measures - Leg predicted mass (left)	2.5345e-05	379761					Neurological	Parkinson disease of sibling pairs (tier 1)	0.025802	482730					Activities	Treatment/medication code: amlodipine	0.03526	280443	Cardiovascular	Coronary artery disease and high-density lipoprotein cholesterol (bivariate)	0.010975	735838	Neoplasms	Cancer register - Type of cancer: ICD10: C44 Other and unspecified malignant neoplasm of skin	0.00078214	54696	Metabolic	Impedance measures - Body Mass Index (BMI)	1.64e-07	379831
Social Interactions	Social support - Leisure/social activities: Sports club or gym	0.031813	385280	Metabolic	Impedance measures - Arm fat percentage (right)	2.32e-15	379752					Ophthalmological	Open-angle glaucoma (fixed-effect model)	0.022041	176890					Environment	Illnesses of father: Heart disease	0.0019447	355137	Dermatological	Male pattern baldness (BOLT LMM infinitesimal mixed model)	0.00013387	205327	Neoplasms	Cancer register - Histology of cancer tumour: Basal cell carcinoma, NOS	0.00074311	60692	Metabolic	Impedance measures - Basal metabolic rate	2.57e-10	379821
Social Interactions	Social support - Leisure/social activities: Pub or social club	0.011041	385280	Metabolic	Impedance measures - Arm fat mass (right)	3.76e-09	379725					Skeletal	Heel bone mineral density	0.03935	394929					Environment	Illnesses of mother: Heart disease	0.037561	367939	Dermatological	Male pattern baldness (BOLT LMM non-infinitesimal mixed model)	4.0916e-05	205327	Neoplasms	Cancer register - Histology of cancer tumour: Adenocarcinoma, NOS	0.043402	60655	Metabolic	Impedance measures - Impedance of whole body	1.74e-12	379792
Activities	Types of physical activity in last 4 weeks: Walking for pleasure (not as a means of transport)	0.028312	384450	Metabolic	Impedance measures - Arm fat-free mass (right)	8.1157e-06	379723					Environmental	Adrenergics, inhalants	0.011229	176445					Psychiatric	Smoking status: Never	0.0099681	384964	Gastrointestinal	Diverticular disease	6.0832e-06	409728	Neoplasms	Diagnoses - main ICD10: C44 Other and unspecified malignant neoplasm of skin	0.018226	300791	Metabolic	Impedance measures - Impedance of leg (right)	1.43e-10	379813
Cardiovascular	Non-cancer illness code, self-reported: angina	0.031079	289307	Metabolic	Impedance measures - Arm predicted mass (right)	6.3604e-06	379716					Environmental	Glucocorticoids	0.0012045	205700					Neoplasms	Cancer register - Behaviour of cancer tumour: Malignant, primary site	0.03146	61413	Activities	Fraction of accelerations	0.033521	90667	Cardiovascular	Diagnoses - main ICD10: I25 Chronic ischemic heart disease	0.0050338	300791	Metabolic	Impedance measures - Impedance of leg (left)	2.95e-10	379807
Respiratory	Non-cancer illness code, self-reported: asthma	9.8005e-06	289307	Metabolic	Impedance measures - Arm fat percentage (left)	2e-17	379699					Psychiatric	Sleep duration (SD)	0.00034374	84441					Neoplasms	Diagnoses - main ICD10: C44 Other and unspecified malignant neoplasm of skin	0.026318	300791	Endocrine	Free thyroxine (FT4)	0.022217	49269	Gastrointestinal	Diagnoses - main ICD10: K52 Other and unsp noninfective gastroenteritis and colitis	0.035312	300791	Metabolic	Impedance measures - Impedance of arm (right)	5.5e-12	379786
Metabolic	Non-cancer illness code, self-reported: high cholesterol	0.037249	289307	Metabolic	Impedance measures - Arm fat mass (left)	5.01e-09	379663					Psychiatric	Sleep efficiency	0.0055341	84810					Cardiovascular	Diagnoses - main ICD10: I25 Chronic ischemic heart disease	0.031713	300791	Cardiovascular	Resting heart rate	0.03068	458969	Skeletal	Diagnoses - main ICD10: M17 Osteoarthritis of knee	0.0008452	300791	Metabolic	Impedance measures - Impedance of arm (left)	2.42e-12	379803
Activities	Treatment/medication code: ventolin 100micrograms inhaler	0.00017755	280443	Metabolic	Impedance measures - Arm fat-free mass (left)	2.4959e-05	379653					Activities	Facial attractiveness (male-coder, male samples)	0.013763	1792					Gastrointestinal	Diagnoses - main ICD10: K57 Diverticular disease of intestine	0.035296	300791	Body Structures	Phltrium width	0.030785	6136	Skeletal	Diagnoses - main ICD10: M23 Internal derangement of knee	0.0010892	300791	Metabolic	Impedance measures - Leg fat percentage (right)	0.017862	379806
Environment	Illnesses of mother: Breast cancer	0.014407	367939	Metabolic	Impedance measures - Arm predicted mass (left)	1.2259e-05	379638					Connective Tissue	Carpal tunnel syndrome	0.00051824	401656					Endocrine	Diagnoses - secondary ICD10: E11 Type 2 diabetes mellitus	0.049312	244890	Neoplasms	Epithelial ovarian cancer (low-grade serous and borderline serous)	0.041605	4252	Respiratory	Diagnoses - main ICD10: R07 Pain in throat and chest	0.00040736	300791	Metabolic	Impedance measures - Leg fat mass (right)	3.8279e-05	379802
Environment	Illnesses of siblings: Breast cancer	0.049856	309116	Metabolic	Impedance measures - Trunk fat percentage	5.66e-14	379600					Neurological	Frequent insomnia symptoms	0.030064	237627					Mortality	Diagnoses - secondary ICD10: Z51 Encounter for other aftercare	0.0083081	244890	Cell	Hepatitis B HBs antigen IgG levels	0.030625	508	Endocrine	Diagnoses - secondary ICD10: E11 Type 2 diabetes mellitus	0.03949	244890	Metabolic	Impedance measures - Leg fat-free mass (right)	1.06e-09	379793
Environment	Illnesses of siblings: High blood pressure	0.021007	309116	Metabolic	Impedance measures - Trunk fat mass	1.24e-09	379578					Dermatological	Vitiligo (late onset)	0.022283	20623					Mortality	Diagnoses - secondary ICD10: Z85 Personal history of malignant neoplasm	1.1147e-05	244890	Neurological	Left pericalcarine	0.0087457	19629	Metabolic	Diagnoses - secondary ICD10: E78 Disorders of lipoprotein metabolism and other lipidemias	0.011658	244890	Metabolic	Impedance measures - Leg predicted mass (right)	1.05e-09	379793
Psychiatric	Alcohol - Alcohol drinker status: Never	0.017939	386082	Metabolic	Impedance measures - Trunk fat-free mass	2.98e-12	379507					Metabolic	Arms-arm fat ratio (male)	0.018376	167431					Mortality	Diagnoses - secondary ICD10: Z90 Acquired absence of organs, not elsewhere classified	0.016593	244890	Neurological	Right cuneus	0.020799	19629	Cardiovascular	Diagnoses - secondary ICD10: I10 Essential (primary) hypertension	0.0020841	244890	Metabolic	Impedance measures - Leg fat percentage (left)	0.0084371	379786
Skeletal	Diagnoses - main ICD10: M54 Dorsalgia	0.0027123	300791	Metabolic	Impedance measures - Trunk predicted mass	2.79e-12	379469					Metabolic	Legs-leg fat ratio (male)	0.014095	167431					Mortality	Diagnoses - secondary ICD10: Z92 Personal history of medical treatment	8.9009e-05	244890	Neurological	Right entorhinal	0.020724	19629	Cardiovascular	Diagnoses - secondary ICD10: I20 Angina pectoris	0.034461	244890	Metabolic	Impedance measures - Leg fat mass (left)	5.7487e-05	379783
Endocrine	Diagnoses - secondary ICD10: E03 Other hypothyroidism	0.043182	244890	Activities	Own or rent accommodation lived in: Rent - from local authority, local council, housing association	0.028917	383032					Metabolic	Legs-leg fat ratio (female)	0.0010949	195068					Psychiatric	Frequency of feeling guilt or remorse after drinking alcohol in last year	0.017601	69203	Neurological	Right inferior parietal	0.019935	19629	Cardiovascular	Diagnoses - secondary ICD10: I25 Chronic ischemic heart disease	5.573e-05	244890	Metabolic	Impedance measures - Leg fat-free mass (left)	2.71e-09	379766
Gastrointestinal	Diagnoses - secondary ICD10: K57 Diverticular disease of intestine	0.033011	244890	Nutritional	Milk type used: Full cream	0.0030337	373135					Metabolic	Trunk-trunk fat ratio (female)	0.014523	195068					Psychiatric	Frequency of consuming six or more units of alcohol	0.038734	116394	Neurological	Right pars opercularis	0.043655	19629	Mortality	Diagnoses - secondary ICD10: Z95 Presence of cardiac and vascular implants and grafts	0.00030348	244890	Metabolic	Impedance measures - Leg predicted mass (left)	3.28e-09	379761
Mortality	Diagnoses - secondary ICD10: Z88 Allergy status to drug/meds/biol subst	0.035265	244890	Nutritional	Milk type used: Semi-skimmed	0.0053319	373135					Skeletal	Osteoarthritis	0.027332	455221					Psychiatric	Traumatic events - Victim of physically violent crime	0.010197	126580	Neurological	Right pericalcarine	0.019761	19629	Mortality	Diagnoses - secondary ICD10: Z96 Presence of other functional implants	0.0018048	244890	Metabolic	Impedance measures - Arm fat percentage (right)	0.00086571	379752
Psychiatric	Depression - Age at first episode of depression	0.0014304	65776	Nutritional	Milk type used: Skimmed	3.4501e-05	373135					Skeletal	Osteoarthritis of hip	0.0076053	393873					Cognitive	Intelligence	0.00035752	269867	Neurological	4th ventricle	0.0015954	19629	Psychiatric	Depression - Thoughts of death during worst depression	0.010627	67593	Metabolic	Impedance measures - Arm fat mass (right)	1.9791e-05	379725
Psychiatric	Depression - Ever had prolonged feelings of sadness or depression	0.047241	126494	Nutritional	Milk type used: Soya	0.030399	373135					Activities	Overall activity	0.0002719	91105					Immunological	Basophil count	0.042884	4215	Neurological	Left cerebellum exterior	0.00068225	19629	Psychiatric	Depression - Frequency of depressed days during worst episode of depression	0.004942	69606	Metabolic	Impedance measures - Arm fat-free mass (right)	8.38e-10	379723
Psychiatric	Happiness and subjective well-being - General happiness	0.00034346	126132	Nutritional	Spread type: Butter/spreadable butter	0.0065292	344582					Activities	Overall activity (conditioning sex and BMI)	0.017928	91105					Immunological	CD8+ T cell level	0.025312	2538	Neurological	Left caudate	0.006029	19629	Psychiatric	Depression - Professional informed about depression	0.018827	71538	Metabolic	Impedance measures - Arm predicted mass (right)	1.12e-09	379716
Psychiatric	Happiness and subjective well-being - General happiness with own health	5.0502e-05	126477	Nutritional	Bread type: White	0.012583	372617					Activities	Walking	0.032438	91105					Endocrine	Type 1 Diabetes	0.0094141	26890	Neurological	Right cerebellum exterior	0.0018828	19629	Psychiatric	Depression - Feelings of worthlessness during worst period of depression	0.014848	67012	Metabolic	Impedance measures - Arm fat percentage (left)	0.0013587	379699
Psychiatric	Traumatic events - Someone to take to doctor when needed as a child	0.0016529	125985	Nutritional	Bread type: Brown	0.019804	372617					Psychiatric	Sleep sedentary	1.291e-05	91105					Gastrointestinal	Primary biliary cirrhosis	0.036188	13239	Neurological	Right caudate	0.00050165	19629	Psychiatric	Cannabis use - Ever taken cannabis	0.0051732	126632	Metabolic	Impedance measures - Arm fat mass (left)	3.6767e-05	379663
Psychiatric	Traumatic events - Felt distant from other people in past month	0.0174	57017	Nutritional	Bread type: Wholemeal or wholegrain	0.0065609	372617					Psychiatric	Sleep sedentary (conditioning sex and BMI)	0.0016309	91105					Skeletal	Systemic Lupus Erythematosus	0.026463	14267	Neurological	Left pericalcarine	0.011562	21821	Psychiatric	Traumatic events - Diagnosed with life-threatening illness	0.004643	126333	Metabolic	Impedance measures - Arm fat-free mass (left)	8.14e-11	379653
Psychiatric	Traumatic events - Felt very upset when reminded of stressful expresince in past month	0.045382	126627	Dermatological	Hair colour (natural, before greying): Blonde	1.85e-10	385603					Dermatological	Male pattern baldness (BOLT LMM infinitesimal mixed model)	0.0065715	205327					Gastrointestinal	Primary biliary cirrhosis	0.010131	963	Neurological	Right cuneus	0.011963	21821	Psychiatric	Depression - Weight change during worst episode of depression	0.03279	57130	Metabolic	Impedance measures - Arm predicted mass (left)	7.26e-11	379638
Psychiatric	Anxiety - Reccent feelings or nervousness or anxiety	0.018802	126325	Dermatological	Hair colour (natural, before greying): Light brown	0.00035602	385603					Dermatological	Male pattern baldness (BOLT LMM non-infinitesimal mixed model)	0.018633	205327					Dermatological	Vitiligo	0.04906	44266	Neurological	Right entorhinal	0.0063626	21821	Cognitive	Intelligence	0.00027234	269867	Metabolic	Impedance measures - Trunk fat percentage	0.041721	379600
Psychiatric	Depression - Recent feelings of inadequacy	0.027169	126203	Dermatological	Hair colour (natural, before greying): Dark brown	4.65e-07	385603					Activities	Acceleration average	6.5692e-05	91084					Immunological	Sum basophil neutrophil count (two-way meta)	0.0013166	131031	Neurological	Right lateral occipital	0.027716	21821	Neurological	Insomnia (female)	0.020298	177817	Metabolic	Impedance measures - Trunk fat mass	0.0012678	379578
Psychiatric	Depression - Recent trouble concentrating on things	0.040787	126633	Dermatological	Hair colour (natural, before greying): Black	3.3255e-05	385603					Activities	Moderate to vigorous physical activity levels	0.010894	377234					Immunological	Sum eosinophil basophil count (two-way meta)	0.00050349	131557	Neurological	Right pars opercularis	0.038044	21821	Psychiatric	Morningness	2.62e-09	345552	Metabolic	Impedance measures - Trunk fat-free mass	1.76e-10	379507
Psychiatric	Anxiety - Recent inability to stop or control worying	0.012068	126300	Dermatological	Male-specific factors - Hair/balding pattern: Pattern 1	0.00022064	176380					Activities	Fraction of accelerations	7.76e-08	90667					Immunological	Eosinophil count (two-way meta)	0.00045233	131999	Neurological	Right pericalcarine	0.01332	21821	Psychiatric	Daytime sleepiness / dozing	0.025909	385333	Metabolic	Impedance measures - Trunk predicted mass	1.47e-10	379469
Psychiatric	Depression - Recent feelings of depression	0.0084673	126384	Dermatological	Male-specific factors - Hair/balding pattern: Pattern 3	0.036136	176380					Reproduction	Vaginal discharge: Smell	0.0031909	11348					Immunological	Eosinophil percentage of white cells (two-way meta)	0.0038333	132052	Neurological	4th ventricle	0.0024603	21821	Psychiatric	Ease of getting up in the morning	4.5594e-06	385949	Nutritional	Bread type: White	0.00013257	372617
Psychiatric	Depression - Recent poor appetite or overeting	8.4247e-06	126639	Dermatological	Male-specific factors - Hair/balding pattern: Pattern 4	0.00020045	176380					Immunological	Epstein Barr Virus antigen EA seropositivity	0.03214	1000					Immunological	Eosinophil percentage of granulocytes (two-way meta)	0.0072831	131525	Neurological	Left cerebellum exterior	0.0030354	21821	Respiratory	Asthma, hay fever or eczema	4.28e-07	242569	Nutritional	Bread type: Wholemeal or wholegrain	3.823e-05	372617
Psychiatric	Depression - Recent lack of interenst of pleasure in doing things	0.025004	126489	Social Interactions	How are people in household related to participant: Husband, wife or partner	0.019657	312871					Cell	Cytomegalovirus IgG levels	0.014391	347					Immunological	Granulocyte count (two-way meta)	0.0007944	130875	Neurological	Left caudate	0.0080336	21821	Gastrointestinal	Primary biliary cirrhosis	0.0060381	13239	Nutritional	Cereal type: Bran cereal (e.g. All Bran, Branflakes)	0.0072487	319477
Psychiatric	Anxiety - Recent trouble relaxing	0.016828	126422	Social Interactions	How are people in household related to participant: Son and/or daughter (include step-children)	0.012657	312871					Neurological	Left inferior temporal	0.049654	19629					Immunological	High light scatter percentage of red cells (two-way meta)	0.023888	130538	Neurological	Right cerebellum exterior	0.0060734	21821	Immunological	Basophil count (two-way meta)	0.00045958	131860	Dermatological	Hair colour (natural, before greying): Blonde	0.041227	385603
Psychiatric	Anxiety - Recent restlessness	0.035141	126513	Activities	Reason for glasses/contact lenses: For short-sightedness, i.e. only or mainly for distance viewing such as driving, cinema etc (called 'myopia')	0.0001675	78647					Neurological	Left medial orbitofrontal	0.027657	19629					Immunological	High light scatter reticulocyte count (two-way meta)	0.014165	130517	Neurological	Right caudate	0.00056602	21821	Immunological	Basophil percentage of white cells (two-way meta)	0.0019825	131863	Dermatological	Hair colour (natural, before greying): Red	0.0040275	385603
Psychiatric	Depression - Trouble falling or staying asleep. or sleeping too much	0.012062	126545	Activities	Reason for glasses/contact lenses: For long-sightedness, i.e. for distance and near, but particularly for near tasks like reading (called 'hypermetropia')	0.013809	78647					Neurological	Left pericalcarine	0.046853	19629					Immunological	Immature fraction of reticulocytes (two-way meta)	0.013292	130321	Neurological	Superior corona radiata fractional anisotropy	0.010425	17706	Immunological	Basophil percentage of granulocytes (two-way meta)	0.0049903	131536	Psychiatric	Reason for reducing amount of alcohol drunk: Health precaution	0.0024014	142645
Psychiatric	Depression - Recent feelings of tiredness or low enery	3.0063e-06	126540	Body Structures	Mouth/teeth dental problems: Bleeding gums	4.8689e-06	385026					Neurological	Left superior frontal	0.0013157	19629					Immunological	Myeloid white cell count (two-way meta)	0.00054213	130268	Neurological	Superior corona radiata axial diusivities	0.00053045	17706	Immunological	Sum eosinophil basophil count (two-way meta)	0.001617	131557	Environment	Transport type for commuting to job workplace: Cycle	0.018764	205217
Psychiatric	Anxiety - Recent worrying too much about different things	0.005036	126284	Body Structures	Mouth/teeth dental problems: Loose teeth	0.015156	385026					Neurological	Left superior parietal	0.020185	19629					Immunological	Sum neutrophil eosinophil count (two-way meta)	0.000507	131409	Neurological	Fornix (column and body of fornix) mode of anisotropy	0.01899	17706	Immunological	Eosinophil count (two-way meta)	0.0090965	131999	Environment	Mental health - Illness, injury, bereavement, stress in last 2 years: Marital separation/divorce	0.037469	383913
Psychiatric	Traumatic events - Been in aconfiding relationship as an adult	0.041429	123584	Cardiovascular	Vascular/heart problems diagnosed by doctor: High blood pressure	4.43e-26	385699					Neurological	Right inferior parietal	0.0092181	19629					Immunological	Neutrophil percentage of granulocytes (two-way meta)	0.019298	131660	Neurological	Superior corona radiata mode of anisotropy	0.022331	17706	Immunological	Eosinophil percentage of white cells (two-way meta)	0.008009	132052	Environment	Attendance/disability/mobility allowance: Blue badge	0.03329	383632
Psychiatric	Traumatic events - Diagnosed with life-threatening illness	0.0067023	126333	Activities	Medication for cholesterol, blood pressure, diabetes, or take exogenous hormones: Cholesterol lowering medication	0.010294	207533					Neurological	Right lateral orbitofrontal	0.020797	19629					Immunological	Neutrophil count (two-way meta)	0.00072662	131564	Neurological	Superior fronto-occipital fasciculus mode of anisotropy	0.04265	17706	Immunological	Eosinophil percentage of granulocytes (two-way meta)	0.016696	131525	Activities	Reason for glasses/contact lenses: For long-sightedness, i.e. for distance and near, but particularly for near tasks like reading (called 'hypermetropia')	0.032441	78647
Cognitive	Intelligence	4.3813e-06	269867	Activities	Medication for cholesterol, blood pressure, diabetes, or take exogenous hormones: Blood pressure medication	2.5e-10	207533					Neurological	Right superior frontal	0.0064495	19629					Immunological	Reticulocyte count (two-way meta)	0.029135	130388					Immunological	Hematocrit (two-way meta)	0.0023244	132699	Body Structures	Mouth/teeth dental problems: Mouth ulcers	0.00048219	385026
Psychiatric	Morningness	5.5449e-05	345552	Activities	Medication for pain relief, constipation, heartburn: Aspirin	0.0060412	382089					Neurological	Right superior parietal	0.021886	19629					Immunological	White blood cell count (two-way meta)	0.0019981	131969					Immunological	Hemoglobin concentration (two-way meta)	0.00552	132596	Body Structures	Mouth/teeth dental problems: Painful gums	0.030069	385026
Psychiatric	Ease of getting up in the morning	0.00079643	385949	Activities	Medication for pain relief, constipation, heartburn: Laxatives (e.g. Dulcolax, Senokot)	0.0056292	382089					Neurological	Right supramarginal	0.03345	19629					Immunological	Sum basophil neutrophil count (three-way meta)	4.1384e-05	170143					Immunological	Mean corpuscular hemoglobin (two-way meta)	0.00011346	132224	Cardiovascular	Vascular/heart problems diagnosed by doctor: High blood pressure	0.00037752	385699
Psychiatric	Sleep duration	0.014247	384317	Activities	Vitamin and mineral supplements: Vitamin E	0.016312	384452					Neurological	Right transverse temporal	0.021599	19629					Immunological	Sum eosinophil basophil count (three-way meta)	2.7114e-05	171771					Immunological	Mean corpuscular volume (two-way meta)	0.00059351	132353	Respiratory	Blood clot, DVT, bronchitis, emphysema, asthma, rhinitis, eczema, allergy diagnosed by doctor: Asthma	4.19e-15	385822
Respiratory	Asthma, hay fever or eczema	0.0025687	242569	Neurological	Pain type(s) experienced in last month: Knee pain	0.021113	385698					Neurological	CSF	4.9e-07	19629					Immunological	Eosinophil count (three-way meta)	5.2262e-05	172275					Immunological	Monocyte count (two-way meta)	0.01348	131544	Respiratory	Blood clot, DVT, bronchitis, emphysema, asthma, rhinitis, eczema, allergy diagnosed by doctor: Hayfever, allergic rhinitis or eczema	1.71e-14	385822
Neurological	Multiple Sclerosis	0.046042	27148	Social Interactions	Social support - Leisure/social activities: Pub or social club	0.015674	385280					Neurological	Left cerebellum white matter	0.013139	19629					Immunological	Eosinophil percentage of white cells (three-way meta)	0.0017345	172378					Immunological	Neutrophil percentage of granulocytes (two-way meta)	0.013227	131660	Activities	Medication for cholesterol, blood pressure, diabetes, or take exogenous hormones: Blood pressure medication	0.017628	207533
Skeletal	Systemic Lupus Erythematosus	0.0085628	14267	Activities	Types of transport used (excluding work): Public transport	0.0033501	384551					Neurological	Left ventral DC	0.0027818	19629					Immunological	Eosinophil percentage of granulocytes (three-way meta)	0.0035836	170536					Immunological	Plateletcrit (two-way meta)	5.6271e-05	127033	Activities	Medication for pain relief, constipation, heartburn: Paracetamol	0.0019959	382089
Neurological	Amyotrophic lateral sclerosis (meta-analysis)	0.028343	36052	Activities	Types of transport used (excluding work): Cycle	0.026406	384551					Neurological	Right cerebellum white matter	0.02293	19629					Immunological	Granulocyte count (three-way meta)	1.2388e-05	169822					Immunological	Platelet count (two-way meta)	3.2148e-06	127127	Activities	Medication for pain relief, constipation, heartburn: Omeprazole (e.g. Zanprol)	0.0047583	382089
Neurological	Amyotrophic lateral sclerosis (linear mixed model)	0.0054373	36052	Activities	Types of physical activity in last 4 weeks: Walking for pleasure (not as a means of transport)	0.0013139	384450					Neurological	Right ventral DC	0.023403	19629					Immunological	High light scatter percentage of red cells (three-way meta)	0.049276	170763					Immunological	Red blood cell count (two-way meta)	0.00010307	132690	Activities	Vitamin and mineral supplements: Vitamin E	0.011083	384452
Immunological	Sum eosinophil basophil count (two-way meta)	2.87e-09	131557	Activities	Types of physical activity in last 4 weeks: Other exercises (eg: swimming, cycling, keep fit, bowling)	0.011464	384450					Neurological	Left medial orbitofrontal	0.020938	21821					Immunological	High light scatter reticulocyte count (three-way meta)	0.038063	170761					Immunological	Red cell distribution width (two-way meta)	0.009665	131520	Psychiatric	Why stopped smoking: Health precaution	0.019798	94509
Immunological	Eosinophil count (two-way meta)	8.56e-10	131999	Activities	Types of physical activity in last 4 weeks: Light DIY (eg: pruning, watering the lawn)	3.047e-05	384450					Neurological	Left superior frontal	0.0030113	21821					Immunological	Immature fraction of reticulocytes (three-way meta)	0.024764	170548					Immunological	White blood cell count (two-way meta)	0.041875	131969	Neurological	Pain type(s) experienced in last month: Headache	4.8316e-06	385698
Immunological	Eosinophil percentage of white cells (two-way meta)	3.32e-09	132052	Activities	Types of physical activity in last 4 weeks: Heavy DIY (eg: weeding, lawn mowing, carpentry, digging)	0.00011514	384450					Neurological	Left superior parietal	0.0032118	21821					Immunological	Myeloid white cell count (three-way meta)	6.9827e-06	169219					Immunological	Basophil count (three-way meta)	0.00097152	171846	Neurological	Pain type(s) experienced in last month: Neck or shoulder pain	1.2289e-05	385698
Immunological	Eosinophil percentage of granulocytes (two-way meta)	7.75e-09	131525	Activities	Medication for cholesterol, blood pressure or diabetes: Cholesterol lowering medication	0.000553	176050					Neurological	Right inferior parietal	0.0041299	21821					Immunological	Sum neutrophil eosinophil count (three-way meta)	8.5772e-06	170384					Immunological	Basophil percentage of white cells (three-way meta)	0.015635	171996	Neurological	Pain type(s) experienced in last month: Back pain	0.020623	385698
Immunological	Hematocrit (two-way meta)	0.045421	132699	Activities	Medication for cholesterol, blood pressure or diabetes: Blood pressure medication	9.08e-13	176050					Neurological	Right lateral orbitofrontal	0.028995	21821					Immunological	Neutrophil percentage of granulocytes (three-way meta)	0.011041	170672					Immunological	Sum basophil neutrophil count (three-way meta)	0.016575	170143	Social Interactions	Social support - Leisure/social activities: Pub or social club	0.011885	385280
Immunological	Hemoglobin concentration (two-way meta)	0.049922	132596	Activities	Mineral and other dietary supplements: Iron	0.008428	385261					Neurological	Right superior frontal	0.041107	21821					Immunological	Neutrophil count (three-way meta)	3.0289e-05	170702					Immunological	Sum eosinophil basophil count (three-way meta)	0.047047	171771	Social Interactions	Social support - Leisure/social activities: Religious group	0.001815	385280
Immunological	High light scatter percentage of red cells (two-way meta)	9.19e-12	130538	Cardiovascular	Non-cancer illness code, self-reported: hypertension	3.89e-23	289307					Neurological	Right superior parietal	0.009478	21821					Immunological	White blood cell count (three-way meta)	7.8844e-05	172435					Immunological	Eosinophil percentage of white cells (three-way meta)	0.0038944	172378	Social Interactions	Social support - Leisure/social activities: Other group activity	0.043236	385280
Immunological	High light scatter reticulocyte count (two-way meta)	3.02e-11	130517	Gastrointestinal	Non-cancer illness code, self-reported: gastro-oesophageal reflux (gord) / gastric reflux	0.00010004	289307					Neurological	Right supramarginal	0.014181	21821					Metabolic	25-Hydroxyvitamin D level	0.0012461	79366					Immunological	Eosinophil percentage of granulocytes (three-way meta)	0.0032932	170536	Activities	Types of physical activity in last 4 weeks: Light DIY (eg: pruning, watering the lawn)	0.0081274	384450
Immunological	Immature fraction of reticulocytes (two-way meta)	5.41e-11	130321	Endocrine	Non-cancer illness code, self-reported: hypothyroidism/myxoedema	0.021862	289307					Neurological	CSF	1.6491e-06	21821					Psychiatric	Schizophrenia	9.2959e-05	105318					Immunological	Granulocyte count (three-way meta)	0.013719	169822	Activities	Medication for cholesterol, blood pressure or diabetes: Cholesterol lowering medication	0.013874	176050
Immunological	Mean corpuscular hemoglobin (two-way meta)	0.00063055	132224	Neurological	Non-cancer illness code, self-reported: migraine	5.5332e-06	289307					Neurological	Left cerebellum white matter	0.0091125	21821					Endocrine	Type 2 Diabetes	0.01636	70127					Immunological	Hematocrit (three-way meta)	0.00010834	173039	Activities	Mineral and other dietary supplements: Fish oil (including cod liver oil)	0.014528	385261
Immunological	Mean corpuscular volume (two-way meta)	0.00011794	132353	Activities	Treatment/medication code: omega-3/fish oil supplement	0.024586	280443					Neurological	Left ventral DC	0.0059348	21821					Skeletal	Osteoarthritis (hospital diagnosed)	0.00166	50508					Immunological	Hemoglobin concentration (three-way meta)	0.0030353	172925	Cardiovascular	Non-cancer illness code, self-reported: hypertension	1.4851e-06	289307
Immunological	Neutrophil percentage of granulocytes (two-way meta)	1.74e-08	131660	Activities	Treatment/medication code: lisinopril	0.00017244	280443					Neurological	Right cerebellum white matter	0.016955	21821					Psychiatric	Bipolar disorder	0.00064733	74194					Immunological	Mean corpuscular hemoglobin (three-way meta)	5.6296e-05	172332	Respiratory	Non-cancer illness code, self-reported: asthma	5e-16	289307
Immunological	Red blood cell count (two-way meta)	2.6205e-05	132690	Activities	Treatment/medication code: ramipril	0.00041304	280443					Neurological	Right caudate	0.014985	21821					Psychiatric	Schizophrenia/Bipolar disorder	0.00020516	107620					Immunological	Mean corpuscular volume (three-way meta)	0.00062882	172433	Gastrointestinal	Non-cancer illness code, self-reported: gastro-oesophageal reflux (gord) / gastric reflux	0.0019704	289307
Immunological	Reticulocyte count (two-way meta)	1.34e-07	130388	Activities	Treatment/medication code: simvastatin	0.0036952	280443					Neurological	Right ventral DC	0.027478	21821					Skeletal	Height	7.6544e-06	693529					Immunological	Monocyte count (three-way meta)	0.0028422	170721	Endocrine	Non-cancer illness code, self-reported: hypothyroidism/myxoedema	2.3e-12	289307
Immunological	Reticulocyte fraction of red cells (two-way meta)	1.87e-08	130404	Activities	Treatment/medication code: atenolol	0.037773	280443					Neurological	Inferior fronto-occipital fasciculus mode of anisotropy	0.0042685	17706					Metabolic	Body Mass Index	0.02689	681275					Immunological	Myeloid white cell count (three-way meta)	0.0049863	169219	Neurological	Non-cancer illness code, self-reported: migraine	0.0076123	289307
Immunological	Sum eosinophil basophil count (three-way meta)	3.64e-08	171771	Activities	Treatment/medication code: amlodipine	3.22e-07	280443					Neurological	Posterior limb of internal capsule mode of anisotropy	0.035448	17706					Endocrine	Type 2 Diabetes	0.0019908	659256					Immunological	Sum neutrophil eosinophil count (three-way meta)	0.014057	170384	Respiratory	Non-cancer illness code, self-reported: hayfever/allergic rhinitis	2.41e-07	289307
Immunological	Eosinophil count (three-way meta)	1.18e-08	172275	Activities	Treatment/medication code: metformin	0.0074651	280443					Neurological	Sagittal stratum mode of anisotropy	0.00030548	17706					Body Structures	Anterior cruciate ligament rupture (fixed effect model)	0.0058431	99342					Immunological	Neutrophil percentage of granulocytes (three-way meta)	0.011481	170672	Activities	Treatment/medication code: ventolin 100micrograms inhaler	1.08e-09	280443
Immunological	Eosinophil percentage of white cells (three-way meta)	4.88e-08	172378	Activities	Treatment/medication code: bendroflumethiazide	3.1e-10	280443													Body Structures	Anterior cruciate ligament rupture (random effect model)	0.01041	99342					Immunological	Neutrophil count (three-way meta)	0.017168	170702	Activities	Treatment/medication code: omeprazole	0.0050158	280443
Immunological	Eosinophil percentage of granulocytes (three-way meta)	1.63e-07	170536	Environment	Illnesses of father: Lung cancer	0.008456	355137													Metabolic	Estimated glomerular filtration rate based on cystain C	0.042245	4440					Immunological	Plateletcrit (three-way meta)	3.5882e-06	164339	Activities	Treatment/medication code: levothyroxine sodium	1.44e-11	280443
Immunological	High light scatter percentage of red cells (three-way meta)	1.6e-11	170763	Environment	Illnesses of father: High blood pressure	0.00013217	355137													Environment	Educational attainment	0.015057	766345					Immunological	Platelet count (three-way meta)	1.7168e-06	166066	Activities	Treatment/medication code: paracetamol	0.0011915	280443
Immunological	High light scatter reticulocyte count (three-way meta)	3.92e-11	170761	Environment	Illnesses of father: Diabetes	0.013829	355137													Cognitive	Cognitive performance	0.00076717	257828					Immunological	Red blood cell count (three-way meta)	7.3965e-06	172952	Environment	Illnesses of father: Heart disease	0.0011467	355137
Immunological	Immature fraction of reticulocytes (three-way meta)	1.57e-10	170548	Environment	Illnesses of mother: Heart disease	0.043101	367939													Psychiatric	Ever smoker	0.016047	518633					Immunological	Red cell distribution width (three-way meta)	0.00081063	171529	Environment	Illnesses of mother: High blood pressure	0.003615	367939
Immunological	Mean corpuscular hemoglobin (three-way meta)	0.0066458	172332	Environment	Illnesses of mother: Bowel cancer	0.00070831	367939													Metabolic	Body Mass Index	8.0409e-05	806834					Immunological	White blood cell count (three-way meta)	0.0036768	172435	Environment	Illnesses of mother: Diabetes	0.013699	367939
Immunological	Mean corpuscular volume (three-way meta)	0.018745	172433	Environment	Illnesses of mother: High blood pressure	0.0036678	367939													Metabolic	Body Mass Index (female)	0.0027579	434794					Ophthalmological	Disc area	0.031266	29811	Environment	Illnesses of siblings: Heart disease	0.0075776	309116
Immunological	Neutrophil percentage of granulocytes (three-way meta)	3.78e-07	170672	Environment	Illnesses of mother: Alzheimer's disease/dementia	0.010296	367939													Endocrine	Type 2 Diabetes	0.0045761	159208					Metabolic	Digalactosylation	0.03711	2078	Environment	Illnesses of siblings: High blood pressure	0.0011468	309116
Immunological	Red blood cell count (three-way meta)	0.0052051	172952	Environment	Illnesses of siblings: Breast cancer	0.019257	309116													Endocrine	Type 2 Diabetes (adjusted for BMI)	0.027794	159208					Metabolic	Disialylation	0.0081226	2078	Psychiatric	Smoking status: Never	2.44e-09	384964
Immunological	Reticulocyte count (three-way meta)	1.6e-08	170641	Environment	Illnesses of siblings: High blood pressure	2.9778e-05	309116													Endocrine	Type 2 Diabetes	1.2617e-05	898130					Metabolic	Fucosylation	0.049509	2078	Psychiatric	Alcohol - Alcohol drinker status: Previous vs Current	0.027992	373560
Immunological	Reticulocyte fraction of red cells (three-way meta)	3.77e-09	170690	Psychiatric	Alcohol - Alcohol drinker status: Never	0.0083938	386082													Endocrine	Type 2 Diabetes (adjusted for BMI)	0.00010615	898130					Metabolic	Body Mass Index	7.0861e-06	158284	Neoplasms	Diagnoses - main ICD10: C44 Other and unspecified malignant neoplasm of skin	0.043996	300791
Metabolic	Low-density lipoprotein cholesterol	0.042889	31732	Neoplasms	Cancer register - Histology of cancer tumour: Basal cell carcinoma, NOS	0.013686	60692													Cognitive	Reaction time	0.0051452	330069					Metabolic	Body Mass Index (male)	0.00047981	85894	Cardiovascular	Diagnoses - main ICD10: I25 Chronic ischemic heart disease	0.039219	300791
Metabolic	Total cholesterol	0.015156	27657	Neoplasms	Cancer register - Behaviour of cancer tumour: Malignant, primary site	0.044931	61413													Cognitive	Verbal-numerical reasoning	0.0037061	168033					Metabolic	Body Mass Index (female)	0.006444	72390	Gastrointestinal	Diagnoses - main ICD10: K80 Cholelithiasis	0.0072813	300791
Metabolic	Body Mass Index	0.040834	158284	Ophthalmological	Diagnoses - main ICD10: H26 Other cataract	0.03118	300791													Metabolic	Calcium	0.031767	71701					Respiratory	Asthma (fixed effect model)	0.0088519	142486	Skeletal	Diagnoses - main ICD10: M23 Internal derangement of knee	0.0090882	300791
Neurological	Amyotrophic lateral sclerosis (LMM)	0.0054856	40136	Gastrointestinal	Diagnoses - main ICD10: K40 Inguinal hernia	0.0019322	300791													Cardiovascular	Left ventricular internal dimension in systole	0.047501	19586					Respiratory	Asthma (random effect model)	0.014287	142486	Endocrine	Diagnoses - main ICD10: N39 Other disorders of urinary system	0.019091	300791
Endocrine	Type 2 Diabetes	0.0054027	70127	Gastrointestinal	Diagnoses - main ICD10: K80 Cholelithiasis	0.044707	300791													Neurological	Childhood Absence Epilepsy	0.0042483	24996					Respiratory	Asthma (fixed effect model)	0.010134	127669	Endocrine	Diagnoses - secondary ICD10: E03 Other hypothyroidism	6.75e-09	244890
Psychiatric	Nervous feelings (NERV-FEEL)	0.014162	264858	Skeletal	Diagnoses - main ICD10: M16 Osteoarthritis of hip	0.0086188	300791													Endocrine	Type 2 Diabetes	0.0084449	191764					Respiratory	Asthma (random effect model)	0.016587	127669	Metabolic	Diagnoses - secondary ICD10: E66 Overweight and obesity	0.00055262	244890
Psychiatric	Tense / 'highly strung' (TENSE)	0.030027	263635	Endocrine	Diagnoses - secondary ICD10: E03 Other hypothyroidism	0.0068752	244890													Immunological	Platelets	0.02747	29328					Skeletal	Total body BMD	2.78e-07	66628	Psychiatric	Diagnoses - secondary ICD10: F17 Nicotine dependence	0.043496	244890
Psychiatric	Worry too long after embarrassment (WORR-EMB)	0.034434	261094	Endocrine	Diagnoses - secondary ICD10: E11 Type 2 diabetes mellitus	0.047245	244890													Metabolic	Chronic kidney disease	0.044458	480698					Skeletal	Total body BMD (45-60 years old)	0.0024451	18805	Cardiovascular	Diagnoses - secondary ICD10: I10 Essential (primary) hypertension	5.7609e-05	244890
Neurological	Amyotrophic lateral sclerosis	0.00024934	80610	Metabolic	Diagnoses - secondary ICD10: E78 Disorders of lipoprotein metabolism and other lipidemias	0.026605	244890													Activities	Facial attractiveness (male-coder, male samples)	0.0080353	1792					Skeletal	Total body BMD (30-45 years old)	0.013561	10062	Respiratory	Diagnoses - secondary ICD10: J45 Asthma	5.58e-09	244890
Skeletal	Systemic Lupus Erythematosus	0.045749	2431	Cardiovascular	Diagnoses - secondary ICD10: I10 Essential (primary) hypertension	5.28e-13	244890													Neurological	Frequent insomnia symptoms	0.025886	237627					Skeletal	Total body BMD (15 or younger)	0.018725	11807	Gastrointestinal	Diagnoses - secondary ICD10: K57 Diverticular disease of intestine	0.0088762	244890
Skeletal	Systemic Lupus Erythematosus	0.00050679	10995	Respiratory	Diagnoses - secondary ICD10: J45 Asthma	0.0014677	244890													Psychiatric	Chronotype	0.015574	449732					Skeletal	Lean body mass (whole body)	0.00045723	38292	Mortality	Diagnoses - secondary ICD10: Z51 Encounter for other aftercare	0.00028522	244890
Dermatological	Age spot	0.034188	11253	Gastrointestinal	Diagnoses - secondary ICD10: K44 Diaphragmatic hernia	0.01378	244890													Psychiatric	Morning person (binary)	0.036155	403195					Skeletal	Lean body mass (appendicular)	0.00094219	28330	Mortality	Diagnoses - secondary ICD10: Z85 Personal history of malignant neoplasm	0.048501	244890
Skeletal	Height	1.33e-30	693529	Gastrointestinal	Diagnoses - secondary ICD10: K57 Diverticular disease of intestine	0.011302	244890													Dermatological	Vitiligo (late onset)	0.014327	20623					Metabolic	25-Hydroxyvitamin D level	0.014913	79366	Mortality	Diagnoses - secondary ICD10: Z96 Presence of other functional implants	0.021064	244890
Metabolic	Body Mass Index	2.13e-07	681275	Skeletal	Diagnoses - secondary ICD10: R10 Abdominal and pelvic pain	0.025994	244890													Metabolic	Arms-arm fat ratio (male)	0.0040835	167431					Psychiatric	Schizophrenia	1.91e-10	105318	Psychiatric	Frequency of drinking alcohol	0.04912	126656
Body Structures	Anterior cruciate ligament rupture (fixed effect model)	0.035597	99342	Mortality	Diagnoses - secondary ICD10: Z87 Personal history of other diseases and conditions	0.0032677	244890													Gastrointestinal	Diverticular disease	0.00083897	451099					Psychiatric	Irritability (IRR)	0.005133	260369	Psychiatric	Depression - Difficulty concentrating during worst ddepression	0.013681	63297
Environment	Educational attainment	8.41e-08	766345	Psychiatric	Amount of alcohol drunk on a typical drinking day	0.0037621	116163													Psychiatric	Cigarettes per day	1.5958e-05	263954					Connective Tissue	Juvenile idiopathic arthritis with vs without uveitis	0.0034184	384	Psychiatric	Traumatic events - Felt distant from other people in past month	0.036675	57017
Cognitive	Cognitive performance	1.91e-07	257828	Psychiatric	Frequency of drinking alcohol	0.014529	126656													Psychiatric	Smoking cessation	0.010257	312821					Skeletal	Osteoarthritis (self reported)	0.00027935	63556	Psychiatric	Anxiety - Recent easy annoyance or irritability	0.01261	126198
Psychiatric	Ever smoker	0.046849	518633	Psychiatric	Frequency of consuming six or more units of alcohol	6.2179e-05	116394													Dermatological	Male pattern baldness (BOLT LMM non-infinitesimal mixed model)	0.037794	205327					Skeletal	Osteoarthritis (hospital diagnosed)	0.0062005	50508	Psychiatric	Traumatic events - Able to pay rent/morgage as an adult	0.016856	124944
Activities	General risk tolerance	0.012163	466571	Psychiatric	Anxiety - Ever worried more than most people would in similar situation	6.1969e-05	106215													Gastrointestinal	Diverticular disease	0.0033058	409728					Psychiatric	Broad depression	0.0021949	322580	Psychiatric	Traumatic events - Been in serious accident believed to be life-threatening	0.036044	126665
Metabolic	Body Mass Index	1.46e-09	806834	Psychiatric	Depression - Thoughts of death during worst depression	0.011815	67593													Cardiovascular	High blood pressure	0.049428	458554					Dermatological	Double eyelid	0.046945	5614	Psychiatric	Depression - Waking too early	0.011452	48926
Metabolic	Body Mass Index (male)	5e-07	374756	Psychiatric	Depression - Feelings of tiredness during worst episode of depression	0.0071606	64376													Reproduction	Vaginal discharge: Itching	0.042693	11348					Psychiatric	Schizophrenia	5.44e-08	87491	Cognitive	Intelligence	9.1e-07	269867
Metabolic	Body Mass Index (female)	0.00041512	434794	Psychiatric	Depression - Feelings of worthlessness during worst period of depression	0.0069289	67012													Cell	Influenza A IgG levels	0.010471	777					Psychiatric	Bipolar disorder	0.00040802	74194	Neurological	Insomnia	0.012458	386533
Metabolic	Waist-hip ratio	0.039695	697734	Psychiatric	Traumatic events - Avoided activities or situations because of previous stressful experience in past month	0.02984	126606													Neurological	Left rostral middle frontal	0.036835	19629					Psychiatric	Schizophrenia/Bipolar disorder	2.31e-09	107620	Neurological	Insomnia (female)	0.021532	177817
Metabolic	Waist-hip ratio (female)	0.0047698	381152	Psychiatric	Traumatic events - Felt distant from other people in past month	0.029187	57017													Neurological	Left superior frontal	0.035954	19629					Psychiatric	Schizophrenia vs Bipolar disorder	6.7762e-05	38855	Psychiatric	Daytime napping	0.0413	386577
Metabolic	Waist-hip ratio (adjusted for BMI)	3.13e-07	694649	Psychiatric	Traumatic events - Felt very upset when reminded of stressful expresince in past month	0.0059224	126627													Neurological	Left superior parietal	0.030184	19629					Skeletal	Height	0.0046076	693529	Psychiatric	Snoring	0.0013976	359916
Metabolic	Waist-hip ratio (adjusted for BMI, female)	4.8e-07	379501	Psychiatric	Depression - Recent thoughts of suicide or self-harm	0.024665	125844													Neurological	Right caudal middle frontal	0.0058582	19629					Metabolic	Body Mass Index	2.04e-08	681275	Respiratory	Asthma, hay fever or eczema	1.45e-13	242569
Cognitive	Reaction time	0.001516	330069	Psychiatric	Anxiety - Recent worrying too much about different things	0.021423	126284													Neurological	Right superior temporal	0.024166	19629					Endocrine	Type 2 Diabetes	0.0056935	659256	Endocrine	Type 1 Diabetes	3.28e-16	26890
Cognitive	Verbal-numerical reasoning	0.0043937	168033	Psychiatric	Depression - Did your sleep change?	0.0036662	61487													Neurological	Left vessel	0.018757	19629					Body Structures	Anterior cruciate ligament rupture (fixed effect model)	0.019623	99342	Gastrointestinal	Primary biliary cirrhosis	0.0054489	13239
Ophthalmological	Open-angle glaucoma	0.0015429	22795	Cognitive	Intelligence	1.63e-08	269867													Neurological	Right thalamus proper	0.033885	19629					Metabolic	Estimated glomerular filtration rate based on serum creatinine	0.003443	110527	Skeletal	Systemic Lupus Erythematosus	0.0064249	14267
Metabolic	High-density-lipoprotein cholesterol	0.0002154	70657	Neurological	Insomnia	0.00017258	386533													Neurological	Left inferior parietal	0.046902	21821					Cognitive	Cognitive performance	3.477e-06	257828	Dermatological	Vitiligo	1.46e-14	44266
Metabolic	Triglyceride	0.01924	105597	Neurological	Insomnia (male)	0.0010076	208716													Neurological	Left superior frontal	0.026879	21821					Metabolic	Body Mass Index	5.21e-12	806834	Immunological	Sum eosinophil basophil count (two-way meta)	9.74e-12	131557
Metabolic	Blood urea nitrogen	0.001214	139818	Psychiatric	Morningness	2.34e-07	345552													Neurological	Right caudal middle frontal	0.027629	21821					Metabolic	Body Mass Index (male)	2.09e-09	374756	Immunological	Eosinophil count (two-way meta)	1.61e-12	131999
Metabolic	Gamma-glutamyl transferase	0.020812	118309	Psychiatric	Ease of getting up in the morning	3.5362e-05	385949													Neurological	Left vessel	0.027932	21821					Metabolic	Body Mass Index (female)	4.4e-07	434794	Immunological	Eosinophil percentage of white cells (two-way meta)	3.24e-13	132052
Immunological	Eosinophil count	0.014286	62076	Psychiatric	Daytime napping	0.029076	386577													Neurological	Corticospinal tract mean diusivities	0.042174	17706					Metabolic	Waist-hip ratio	0.022128	697734	Immunological	Eosinophil percentage of granulocytes (two-way meta)	2.11e-11	131525
Cardiovascular	Left ventricular internal dimension in diastole	0.049155	19676	Psychiatric	Sleep duration	2.1437e-06	384317													Neurological	Cingulum (hippocampus) mode of anisotropy	0.042327	17706					Metabolic	Waist-hip ratio (male)	0.0084503	316772	Immunological	Hematocrit (two-way meta)	0.0057488	132699
Neurological	Focal Epilepsy, hippocampal sclerosis (HS)	0.00039619	24927	Psychiatric	Snoring	0.014873	359916																					Metabolic	Waist-hip ratio (adjusted for BMI)	0.00068531	694649	Immunological	Hemoglobin concentration (two-way meta)	0.00029253	132596
Metabolic	Body Mass Index	0.00049846	334487	Psychiatric	Neuroticism	1.67e-08	390278																					Metabolic	Waist-hip ratio (adjusted for BMI, male)	0.00051127	315284	Immunological	Lymphocyte count (two-way meta)	0.0010807	132452
Psychiatric	Loneliness (MTAG)	0.025042	487647	Psychiatric	Depressive affect subcluster	1.1e-08	357957																					Metabolic	Waist-hip ratio (adjusted for BMI, female)	0.030115	379501	Immunological	Lymphocyte percentage of white cells (two-way meta)	0.00054227	132570
Psychiatric	Loneliness	0.041868	445024	Psychiatric	Worry subcluster	3.7422e-06	348219																					Endocrine	Type 2 Diabetes	0.0037536	898130	Immunological	Neutrophil percentage of granulocytes (two-way meta)	1.51e-10	131660
Social Interactions	Social support - Leisure/social activities: Sports club or gym	0.0095505	452302	Immunological	Mean corpuscular hemoglobin concentration	0.040699	5927																					Psychiatric	Neuroticism	0.038663	329821	Immunological	Platelet distribution width (two-way meta)	1.0399e-05	127171
Skeletal	Heel bone mineral density	3.944e-05	394929	Immunological	Basophil count	0.009842	4215																					Cognitive	Verbal-numerical reasoning	0.00014788	168033	Immunological	Platelet count (two-way meta)	0.049469	127127
Metabolic	High cholesterol lipoprotein	0.03549	33063	Endocrine	Type 1 Diabetes	0.0010402	26890																					Ophthalmological	Open-angle glaucoma	0.0082247	22795	Immunological	Red blood cell count (two-way meta)	0.0094239	132690
Psychiatric	Cigarettes per day (excluding nonsmokers)	0.0018818	15862	Gastrointestinal	Primary biliary cirrhosis	0.0081614	13239																					Neoplasms	Colorectal cancer	0.034288	33870	Immunological	Red cell distribution width (two-way meta)	0.0011827	131520
Cardiovascular	QRS interval	0.013009	17046	Skeletal	Systemic Lupus Erythematosus	0.035053	14267																					Metabolic	Albumin/globulin ratio	0.039886	98626	Immunological	Basophil percentage of white cells (three-way meta)	0.027689	171996
Cardiovascular	Diastolic Blood Pressure	0.020668	35433	Immunological	Sum basophil neutrophil count (two-way meta)	0.00024267	131031																					Metabolic	Sodium	0.035395	127304	Immunological	Basophil percentage of granulocytes (three-way meta)	0.035235	170223
Skeletal	Height	0.035249	49796	Immunological	Granulocyte count (two-way meta)	0.00032983	130875																					Metabolic	Potassium	0.024495	132938	Immunological	Sum eosinophil basophil count (three-way meta)	3.49e-13	171771
Metabolic	Body Mass Index	0.007629	49335	Immunological	Granulocyte percentage of myeloid white cells (two-way meta)	3.39e-07	130543																					Metabolic	C-reactive protein	0.042947	75391	Immunological	Eosinophil count (three-way meta)	9.04e-14	172275
Metabolic	Blood urea nitrogen	0.018297	416178	Immunological	Hematocrit (two-way meta)	0.0042331	132699																					Immunological	Eosinophil count	0.01197	62076	Immunological	Eosinophil percentage of white cells (three-way meta)	2.65e-14	172378
Environmental	Adrenergics, inhalants	0.00091625	176445	Immunological	Hemoglobin concentration (two-way meta)	0.0063626	132596																					Immunological	Platelet count	0.011332	108208	Immunological	Eosinophil percentage of granulocytes (three-way meta)	8.69e-13	170536
Environmental	Glucocorticoids	0.02245	205700	Immunological	High light scatter percentage of red cells (two-way meta)	0.014992	130538																					Neurological	Generalised epilepsy	0.046123	33446	Immunological	Hematocrit (three-way meta)	0.012964	173039
Cognitive	Latent naming speed	0.00051621	441	Immunological	High light scatter reticulocyte count (two-way meta)	0.028328	130517																					Metabolic	Body Mass Index	2.381e-05	334487	Immunological	Hemoglobin concentration (three-way meta)	0.0014463	172925
Cognitive	Right handed	0.012241	331037	Immunological	Immature fraction of reticulocytes (two-way meta)	0.048167	130321																					Social Interactions	Social support - Leisure/social activities: Pub or social club	0.0021892	452302	Immunological	Lymphocyte count (three-way meta)	0.0013939	171643
Psychiatric	Diurnal inactivity duration	0.0012291	84757	Immunological	Lymphocyte count (two-way meta)	4.12e-12	132452																					Endocrine	Type 2 Diabetes	3.7961e-05	191764	Immunological	Lymphocyte percentage of white cells (three-way meta)	0.00018579	171748
Psychiatric	Sleep duration (mean)	0.0089144	85449	Immunological	Lymphocyte percentage of white cells (two-way meta)	9.65e-09	132570																					Cardiovascular	Systolic Blood Pressure	0.017616	35433	Immunological	Neutrophil percentage of granulocytes (three-way meta)	3.25e-12	170672
Respiratory	Asthma (child-onset)	0.037707	314633	Immunological	Mean corpuscular hemoglobin (two-way meta)	3.03e-08	132224																					Metabolic	Blood urea nitrogen	0.00091266	416178	Immunological	Platelet distribution width (three-way meta)	0.00021797	164433
Respiratory	Asthma (adult-onset)	4.7813e-05	327253	Immunological	Mean corpuscular volume (two-way meta)	9.82e-09	132353																					Metabolic	Blood urea nitrogen	0.01237	243031	Immunological	Red blood cell count (three-way meta)	0.0063904	172952
Psychiatric	Sleep duration	0.004495	446118	Immunological	Monocyte count (two-way meta)	1.1602e-06	131544																					Metabolic	Chronic kidney disease	0.029217	625219	Immunological	Red cell distribution width (three-way meta)	0.012358	171529
Psychiatric	Short sleep	0.036851	411934	Immunological	Monocyte percentage of white cells (two-way meta)	4.5e-12	131305																					Metabolic	Glycine level (female)	0.046531	11006	Cardiovascular	Heart rate variability (SDNN)	0.022797	28122
Connective Tissue	Carpal tunnel syndrome	0.0025303	401656	Immunological	Mean platelet volume (two-way meta)	0.00041671	127230																					Metabolic	Estimated glomerular filtration rate	0.002936	350504	Metabolic	Monosialylation	0.014072	2078
Respiratory	FEV1	0.00042061	400102	Immunological	Myeloid white cell count (two-way meta)	0.00070585	130268																					Environmental	Drugs used in diabetes	0.0039715	305913	Metabolic	Sialylation	0.035745	2078
Respiratory	FVC	4.75e-07	400102	Immunological	Sum neutrophil eosinophil count (two-way meta)	0.00030351	131409																					Environmental	Antithrombotic agents	0.022952	153639	Metabolic	Bisecting GlcNAc	0.035305	2078
Respiratory	FEV1	0.0013244	321047	Immunological	Neutrophil count (two-way meta)	0.000272	131564																					Environmental	Vasodilators used in cardiac diseases	0.0088001	242659	Reproduction	Gestational weight gain (offspring, total)	0.037122	8625
Respiratory	FVC	8.4104e-06	321047	Immunological	Neutrophil percentage of white cells (two-way meta)	0.00023434	132352																					Environmental	Diuretics	0.010332	229086	Respiratory	Asthma (fixed effect model)	7.47e-07	142486
Respiratory	FVC	0.03127	79055	Immunological	Plateletcrit (two-way meta)	7.9029e-06	127033																					Environmental	Beta blocking agents	0.0030706	224024	Respiratory	Asthma (random effect model)	0.00044357	142486
Psychiatric	Chronotype	6.9e-08	449732	Immunological	Platelet distribution width (two-way meta)	0.024135	127171																					Environmental	Calcium channel blockers	0.00086715	204378	Respiratory	Asthma (fixed effect model)	3.2532e-05	127669
Psychiatric	Morning person (binary)	3.93e-08	403195	Immunological	Platelet count (two-way meta)	1.6705e-06	127127																					Environmental	Agents acting on the renin-angiotensin system	0.0056987	237530	Respiratory	Asthma (random effect model)	0.0031174	127669
Metabolic	Arms-arm fat ratio (male)	1.917e-05	167431	Immunological	Red cell distribution width (two-way meta)	7.9306e-05	131520																					Environmental	Thyroid preparations	0.029161	305582	Skeletal	Total body BMD	0.0097565	66628
Metabolic	Arms-arm fat ratio (female)	7.13e-09	195068	Immunological	Reticulocyte count (two-way meta)	0.020404	130388																					Environmental	Anti-inflammatory and antirheumatic products, non-steroids	0.0013855	164520	Skeletal	Lean body mass (whole body)	0.00082573	38292
Metabolic	Legs-leg fat ratio (female)	3.4052e-06	195068	Immunological	Reticulocyte fraction of red cells (two-way meta)	0.0096589	130404																					Environmental	Anilides	0.00094169	179810	Skeletal	Lean body mass (appendicular)	0.00014202	28330
Metabolic	Trunk-trunk fat ratio (male)	0.0062956	167431	Immunological	White blood cell count (two-way meta)	7.9732e-06	131969																					Environmental	Antihistamines for systemic use	0.0025601	151636	Skeletal	Estimated BMD	0.00045095	142487
Metabolic	Trunk-trunk fat ratio (female)	2e-10	195068	Immunological	Sum basophil neutrophil count (three-way meta)	0.00017883	170143																					Psychiatric	Diurnal inactivity duration	0.029577	84757	Psychiatric	Sensitivity / hurt feelings (HURT)	0.01207	264144
Skeletal	Osteoarthritis	0.031303	455221	Immunological	Granulocyte count (three-way meta)	0.00018367	169822																					Psychiatric	L5 timing	0.00045711	85205	Neurological	Amyotrophic lateral sclerosis	0.019437	80610
Psychiatric	Ever smoked regulary	0.037313	262990	Immunological	Granulocyte percentage of myeloid white cells (three-way meta)	6.61e-08	169545																					Psychiatric	Number of sleep episodes	0.00031832	84810	Skeletal	Systemic Lupus Erythematosus	0.047454	2431
Psychiatric	Cigarettes per day	0.0020516	263954	Immunological	Hematocrit (three-way meta)	0.0023131	173039																					Psychiatric	Sleep duration (mean)	8.5681e-06	85449	Skeletal	Systemic Lupus Erythematosus	0.0011897	10995
Psychiatric	Smoking cessation	0.020887	312821	Immunological	Hemoglobin concentration (three-way meta)	0.0028129	172925																					Psychiatric	Sleep efficiency	0.0029978	84810	Metabolic	Body Mass Index	1.33e-09	681275
Psychiatric	Drinks per day	0.0032085	537349	Immunological	High light scatter percentage of red cells (three-way meta)	0.025907	170763																					Respiratory	Asthma (child-onset)	1.3108e-05	314633	Environment	Educational attainment	1.89e-18	766345
Skeletal	Estimated bone mineral density from heel ultrasounds	0.015578	426824	Immunological	High light scatter reticulocyte count (three-way meta)	0.029011	170761																					Respiratory	Asthma (adult-onset)	0.00022407	327253	Cognitive	Cognitive performance	7.58e-09	257828
Respiratory	Asthma	0.0036274	30810	Immunological	Lymphocyte count (three-way meta)	7.49e-12	171643																					Cardiovascular	Atrial Fibrillation	2.0387e-05	588190	Psychiatric	Drinks per week	0.0064757	414343
Activities	Overall activity (conditioning sex and BMI)	0.011549	91105	Immunological	Lymphocyte percentage of white cells (three-way meta)	3.26e-10	171748																					Connective Tissue	Carpal tunnel syndrome	0.00048528	401656	Psychiatric	Ever smoker	5.68e-09	518633
Metabolic	Albuminuria	0.030815	382500	Immunological	Mean corpuscular hemoglobin (three-way meta)	1.97e-08	172332																					Respiratory	FEV1/FVC ratio	0.0010687	400102	Reproduction	Number of sexual partners	0.004139	370711
Gastrointestinal	Biliary atresia	0.011881	2059	Immunological	Mean corpuscular volume (three-way meta)	2.88e-08	172433																					Respiratory	PEF	8.6145e-05	345265	Activities	First PC of the four riskly behaviours	0.0074323	315894
Gastrointestinal	Biliary atresia	0.038205	2427	Immunological	Monocyte count (three-way meta)	1.14e-07	170721																					Respiratory	FEV1/FVC ratio	2.0926e-06	321047	Metabolic	Body Mass Index	5.76e-12	806834
Cardiovascular	Resting heart rate	1.62e-07	458969	Immunological	Monocyte percentage of white cells (three-way meta)	2.93e-13	170494																					Respiratory	PEF	0.00067333	321047	Metabolic	Body Mass Index (male)	5.54e-09	374756
Cell	Total IgM levels	0.013531	1000	Immunological	Mean platelet volume (three-way meta)	8.4125e-05	164454																					Neurological	Frequent insomnia symptoms	0.041902	237627	Metabolic	Body Mass Index (female)	1.2281e-06	434794
Cell	Epstein Barr Virus antigen EBNA IgG levels	0.049626	914	Immunological	Myeloid white cell count (three-way meta)	0.00030155	169219																					Psychiatric	Depression	0.0011463	500199	Metabolic	Waist-hip ratio	9.1963e-06	697734
Neurological	Left inferior temporal	0.022494	19629	Immunological	Sum neutrophil eosinophil count (three-way meta)	0.00017982	170384																					Psychiatric	Chronotype	2.36e-09	449732	Metabolic	Waist-hip ratio (male)	0.00781	316772
Neurological	Left lingual	0.0064879	19629	Immunological	Neutrophil count (three-way meta)	0.00020235	170702																					Psychiatric	Morning person (binary)	5.52e-08	403195	Metabolic	Waist-hip ratio (female)	0.00013763	381152
Neurological	Right precentral	0.024911	19629	Immunological	Neutrophil percentage of white cells (three-way meta)	2.7434e-05	171542																					Metabolic	Thin vs extreme obese	0.017936	2927	Metabolic	Waist-hip ratio (adjusted for BMI, male)	0.0043467	315284
Neurological	4th ventricle	0.00029668	19629	Immunological	Plateletcrit (three-way meta)	2.4256e-06	164339																					Metabolic	Arms-arm fat ratio (male)	7.7678e-06	167431	Endocrine	Type 2 Diabetes	0.0072958	159208
Neurological	Left thalamus proper	0.00056213	19629	Immunological	Platelet count (three-way meta)	4.83e-08	166066																					Metabolic	Arms-arm fat ratio (female)	2.9e-08	195068	Endocrine	Type 2 Diabetes (adjusted for BMI)	0.010688	159208
Neurological	Left pallidum	0.0069582	19629	Immunological	Red cell distribution width (three-way meta)	7.9603e-05	171529																					Metabolic	Legs-leg fat ratio (male)	1.75e-11	167431	Cognitive	Reaction time	0.00072021	330069
Neurological	Right cerebellum white matter	0.025285	19629	Immunological	Reticulocyte count (three-way meta)	0.027104	170641																					Metabolic	Legs-leg fat ratio (female)	4.3253e-06	195068	Cognitive	Verbal-numerical reasoning	9.42e-07	168033
Neurological	Right thalamus proper	0.0054079	19629	Immunological	Reticulocyte fraction of red cells (three-way meta)	0.026408	170690																					Metabolic	Trunk-trunk fat ratio (male)	1.04e-12	167431	Metabolic	Total protein	0.0010435	113509
Neurological	Right pallidum	0.00014721	19629	Immunological	White blood cell count (three-way meta)	6.7341e-05	172435																					Metabolic	Trunk-trunk fat ratio (female)	4.11e-09	195068	Metabolic	Non-albumin protein	0.00011173	98538
Neurological	White matter	0.0042231	19629	Ophthalmological	Intraocular pressure	1.45e-08	37930																					Skeletal	Osteoarthritis	0.0030092	455221	Metabolic	Albumin/globulin ratio	0.00031768	98626
Neurological	Left inferior temporal	0.046635	21821	Ophthalmological	Intraocular pressure	1.06e-07	29578																					Skeletal	Osteoarthritis of hit or knee	0.0092356	417596	Metabolic	Alanine aminotransferase	0.024038	134182
Neurological	Left lingual	0.04205	21821	Ophthalmological	Intraocular pressure	0.038837	8352																					Skeletal	Osteoarthritis of knee	0.0012797	403124	Metabolic	Gamma-glutamyl transferase	0.011335	118309
Neurological	Left parahippocampal	0.047292	21821	Metabolic	High-density lipoprotein cholesterol	8.3634e-06	34374																					Gastrointestinal	Diverticular disease	0.0037701	451099	Metabolic	Creatine kinase	0.0051438	106080
Neurological	Left postcentral	0.049987	21821	Metabolic	Triglycerides cholesterol	0.0014918	33566																					Psychiatric	Ever smoked regulary	0.029957	262990	Immunological	Mean corpuscular volume	0.0096336	108256
Neurological	Left rostral middle frontal	0.03415	21821	Cardiovascular	Heart rate variability (RMSSD)	0.041362	26785																					Psychiatric	Drinks per day	0.012411	537349	Immunological	Mean corpuscular hemoglobin	0.0017091	108054
Neurological	Right inferior parietal	0.020675	21821	Metabolic	Body Mass Index	0.00067724	158284																					Activities	Positive affect (univariate)	0.016561	410603	Immunological	Mean corpuscular hemoglobin concentration	0.036606	108728
Neurological	Right precentral	0.0075602	21821	Metabolic	Body Mass Index (female)	0.00042113	72390																					Psychiatric	Depressive symptoms (univariate)	7.3495e-05	1067913	Cardiovascular	Systolic Blood Pressure	0.0030413	136597
Neurological	4th ventricle	0.0001972	21821	Metabolic	HbA1c	0.013352	159940																					Activities	Positive affect (MA GWAMA)	0.0089704	410603	Cardiovascular	Diastolic Blood Pressure	0.024027	136615
Neurological	Left thalamus proper	0.00011327	21821	Metabolic	HbA1c	0.0073053	123665																					Psychiatric	Neuroticism (MA GWAMA)	0.040182	523783	Cardiovascular	Mean arterial pressure	0.0045687	136482
Neurological	Left pallidum	0.003754	21821	Skeletal	Total body BMD	0.016844	66628																					Psychiatric	Depressive symptoms (MA GWAMA)	0.00067488	1067913	Cardiovascular	Left ventricular internal dimension in systole	0.022547	19586
Neurological	Left hippocampus	0.028288	21821	Skeletal	Total body BMD (60 or older)	0.0068904	22504																					Psychiatric	Well-being spectrum	0.011258	2311184	Cardiovascular	Fractional shortening	0.0027358	19580
Neurological	Left ventral DC	0.048117	21821	Skeletal	Estimated BMD	6.84e-12	142487																					Body Structures	Fractures	0.043886	426795	Cardiovascular	Ejection fraction	0.027775	19516
Neurological	Right thalamus proper	0.0013605	21821	Reproduction	Offspring birthweight (maternal)	0.0018043	86577																					Activities	Overall activity	0.031611	91105	Neurological	Epilepsy	0.046151	44889
Neurological	Right pallidum	3.8985e-05	21821	Psychiatric	Schizophrenia	0.014733	105318																					Activities	Overall activity (conditioning sex and BMI)	0.0043843	91105	Neurological	Generalised epilepsy	0.0032752	33446
Neurological	White matter	0.00078875	21821	Cardiovascular	Heart rate increase	0.0010423	58818																					Psychiatric	Sleep durataion	0.026016	91105	Neurological	Childhood Absence Epilepsy	0.036523	24996
Neurological	Anterior corona radiata fractional anisotropy	0.017109	17706	Cardiovascular	Heart rate recovery at 20 secnds	0.0059545	58818																					Psychiatric	Sleep durataion (conditioning sex and BMI)	0.016978	91105	Metabolic	Body Mass Index	0.025792	334487
Neurological	Cingulum (cingulate gyrus) fractional anisotropy	0.0017858	17706	Cardiovascular	Heart rate recovery at 30 secnds	0.00048243	58818																					Psychiatric	Sleep sedentary (conditioning sex and BMI)	0.0073163	91105	Psychiatric	Loneliness (MTAG)	0.0086156	487647
Neurological	Superior fronto-occipital fasciculus fractional anisotropy	0.032217	17706	Cardiovascular	Heart rate recovery at 40 secnds	0.00099954	58818																					Cardiovascular	Coronary artery disease and triglyceride (bivariate)	0.010454	735838	Psychiatric	Loneliness	0.020163	445024
Neurological	Cingulum (cingulate gyrus) axial diusivities	0.014346	17706	Cardiovascular	Heart rate recovery at 50 secnds	0.0092252	58818																					Dermatological	Male pattern baldness (BOLT LMM infinitesimal mixed model)	0.0015328	205327	Social Interactions	Social support - Leisure/social activities: Pub or social club	0.0090133	452302
Neurological	Anterior corona radiata mode of anisotropy	0.031833	17706	Psychiatric	Neuroticism sum score	1.51e-08	380506																					Dermatological	Male pattern baldness (BOLT LMM non-infinitesimal mixed model)	0.0038978	205327	Social Interactions	Social support - Leisure/social activities: Religious group	0.0067063	452302
Neurological	Cingulum (cingulate gyrus) mode of anisotropy	0.0035853	17706	Psychiatric	Mood swings (MOOD)	1.75e-08	265382																					Metabolic	Albuminuria	0.046223	382500	Skeletal	Heel bone mineral density	1.95e-08	394929
Neurological	Cingulum (cingulate gyrus) radial diusivities	0.0049594	17706	Psychiatric	Miserableness (MIS)	1.78e-07	267050																					Cardiovascular	Atrial fibrillation	4.3389e-06	1030836	Endocrine	Type 2 Diabetes	0.020367	191764
Neurological	Fornix (column and body of fornix) radial diusivities	0.042927	17706	Psychiatric	Fed-up feelings (FED_UP)	5.9271e-05	266208																					Activities	Acceleration average	0.029401	91084	Immunological	Platelets	0.022696	29328
				Psychiatric	Nervous feelings (NERV-FEEL)	4.49e-07	264858																					Activities	Fraction of accelerations	0.01355	90667	Cardiovascular	Systolic Blood Pressure	0.009392	35433
				Psychiatric	Tense / 'highly strung' (TENSE)	0.0012484	263635																					Psychiatric	Cannabis use	0.034772	162082	Cardiovascular	Diastolic Blood Pressure	0.02756	35433
				Psychiatric	Suffer from 'nerves' (SUF-NERV)	7.48e-07	262321																					Endocrine	Free thyroxine (FT4)	0.020503	49269	Metabolic	Estimated glomerular filtration rate	0.00086007	765348
				Psychiatric	Loneliness, isolation (LONE)	0.0028863	267190																					Endocrine	Free thyroxine (FT4, female)	0.02831	27380	Metabolic	Estimated glomerular filtration rate	0.00025636	567460
				Psychiatric	Guilty feelings (GUILT)	8.6179e-06	265139																					Neoplasms	Epithelial ovarian cancer (Endometrioid)	0.043734	4487	Metabolic	Glycine level	0.044512	30118
				Skeletal	Osteoarthritis (self reported)	0.035681	63556																					Cell	Total IgM levels	0.039604	1000	Environmental	Drugs for peptic ulcer and gastro-oesophageal reflux disease (GORD)	1.07e-07	132367
				Psychiatric	Broad depression	0.0036049	322580																					Immunological	Herpes simplex virus 2 seropositivity	0.010955	1000	Environmental	Antithrombotic agents	0.03085	153639
				Psychiatric	Major depressive disorder	0.025363	173005																					Immunological	Helicobacter pylori seropositivity	0.047462	1000	Environmental	Antihypertensives	0.02229	152380
				Ophthalmological	Central corneal thickness	4.4239e-05	17803																					Neurological	Left caudal anterior cingulate	0.0017717	19629	Environmental	Beta blocking agents	0.0018833	224024
				Psychiatric	Alcohol dependency (fixed effect model for unrelated genotyped individuals)	0.04214	34556																					Neurological	Left caudal middle frontal	0.012211	19629	Environmental	Agents acting on the renin-angiotensin system	0.026677	237530
				Psychiatric	Alcohol dependency (random effect model for unrelated genotyped individuals)	0.04976	34556																					Neurological	Left entorhinal	0.031842	19629	Environmental	Thyroid preparations	5.68e-12	305582
				Psychiatric	Alcohol dependency (discovery)	0.037082	6280																					Neurological	Left medial orbitofrontal	0.00060361	19629	Environmental	Anti-inflammatory and antirheumatic products, non-steroids	3.3642e-05	164520
				Psychiatric	Alcohol dependency (unrelated individuals)	0.024562	5799																					Neurological	Left parahippocampal	0.04437	19629	Environmental	Anilides	0.0066686	179810
				Psychiatric	Alcohol dependency (unrelated genotyped individuals)	0.022259	5799																					Neurological	Left pars orbitalis	0.0068927	19629	Environmental	Antimigraine preparations	0.0087598	119844
				Psychiatric	Schizophrenia	0.013603	87491																					Neurological	Left posterior cingulate	0.00020556	19629	Environmental	Adrenergics, inhalants	1.31e-13	176445
				Psychiatric	Bipolar disorder	0.033456	74194																					Neurological	Left precuneus	0.005527	19629	Environmental	Glucocorticoids	2.85e-10	205700
				Psychiatric	Schizophrenia/Bipolar disorder	0.0094056	107620																					Neurological	Left rostral middle frontal	0.0037168	19629	Psychiatric	Number of sleep episodes	0.020616	84810
				Skeletal	Height	3.7e-41	693529																					Neurological	Left superior frontal	0.020485	19629	Activities	Facial attractiveness (male-coder, male samples)	0.021521	1792
				Metabolic	Body Mass Index	4.98e-14	681275																					Neurological	Left transverse temporal	0.026045	19629	Activities	Facial attractiveness (female-coder, male samples)	0.0046243	1792
				Body Structures	Anterior cruciate ligament rupture (fixed effect model)	0.00046215	99342																					Neurological	Right posterior cingulate	0.0075302	19629	Activities	Facial attractiveness (female-coder)	0.037713	3928
				Body Structures	Anterior cruciate ligament rupture (random effect model)	0.0024285	99342																					Neurological	Right precuneus	0.0066487	19629	Respiratory	Asthma (child-onset)	9.36e-14	314633
				Metabolic	Estimated glomerular filtration rate based on serum creatinine (diabetes positive)	0.012669	14308																					Neurological	Right superior frontal	0.015107	19629	Respiratory	Asthma (adult-onset)	1.53e-11	327253
				Metabolic	Estimated glomerular filtration rate based on serum creatinine (non-diabetic)	0.0081789	94677																					Neurological	Right transverse temporal	0.001919	19629	Psychiatric	Short sleep	0.0057518	411934
				Metabolic	Estimated glomerular filtration rate based on serum creatinine	0.017047	111666																					Neurological	Right insula	0.0064981	19629	Connective Tissue	Carpal tunnel syndrome	0.022962	401656
				Metabolic	Estimated glomerular filtration rate based on serum creatinine	0.034597	110527																					Neurological	Cerebellar vermal lobules VIII X	0.0056166	19629	Respiratory	FEV1	1.76e-10	400102
				Environment	Educational attainment	0.00043258	766345																					Neurological	CSF	0.038998	19629	Respiratory	FVC	0.00033173	400102
				Cognitive	Cognitive performance	4.03e-10	257828																					Neurological	Left cerebellum exterior	0.010453	19629	Respiratory	FEV1/FVC ratio	4.55e-08	400102
				Psychiatric	Drinks per week	4.87e-10	414343																					Neurological	Left vessel	0.003622	19629	Respiratory	PEF	0.0025972	345265
				Reproduction	Number of sexual partners	1.6015e-05	370711																					Neurological	Right cerebellum exterior	0.0074055	19629	Respiratory	FEV1	2.52e-10	321047
				Activities	First PC of the four riskly behaviours	9.403e-06	315894																					Neurological	Right hippocampus	0.0069978	19629	Respiratory	FVC	0.00012612	321047
				Metabolic	Body Mass Index	2.24e-21	806834																					Neurological	Gray matter	0.00047783	19629	Respiratory	FEV1/FVC ratio	7.5e-09	321047
				Metabolic	Body Mass Index (male)	2.89e-14	374756																					Neurological	White matter	0.043975	19629	Respiratory	PEF	0.012068	321047
				Metabolic	Body Mass Index (female)	1.68e-11	434794																					Neurological	Total brain volume	0.0029404	19629	Neurological	Frequent insomnia symptoms	0.00021092	237627
				Metabolic	Waist-hip ratio	0.0018675	697734																					Neurological	Left caudal anterior cingulate	0.00046383	21821	Dermatological	Vitiligo (late onset)	4.67e-09	20623
				Metabolic	Waist-hip ratio (male)	1.97e-07	316772																					Neurological	Left caudal middle frontal	0.0073276	21821	Dermatological	Vitiligo (early onset)	0.00046076	9735
				Metabolic	Waist-hip ratio (adjusted for BMI)	0.0015331	694649																					Neurological	Left medial orbitofrontal	0.0002814	21821	Metabolic	Arms-arm fat ratio (male)	0.00038191	167431
				Metabolic	Waist-hip ratio (adjusted for BMI, male)	0.00084532	315284																					Neurological	Left parahippocampal	0.015175	21821	Metabolic	Arms-arm fat ratio (female)	0.00012781	195068
				Metabolic	Waist-hip ratio (adjusted for BMI, female)	0.012348	379501																					Neurological	Left pars orbitalis	0.0064222	21821	Metabolic	Trunk-trunk fat ratio (male)	0.014078	167431
				Endocrine	Type 2 Diabetes	0.0038125	898130																					Neurological	Left posterior cingulate	0.00021346	21821	Psychiatric	Age of initiation of regular smoking	2.7942e-05	632802
				Psychiatric	Neuroticism	1.63e-08	329821																					Neurological	Left precuneus	0.0022778	21821	Psychiatric	Ever smoked regulary	3.65e-07	262990
				Environment	Maternal history of Alzheimer's disease	0.021519	288676																					Neurological	Left rostral middle frontal	0.016648	21821	Skeletal	Estimated bone mineral density from heel ultrasounds	3.4169e-06	426824
				Neurological	Proxy and clinically diagnosed Alzheimer's disease	0.0032228	388324																					Neurological	Left transverse temporal	0.0048138	21821	Endocrine	Polycystic ovary syndrome	0.00037328	24267
				Cognitive	Reaction time	0.0017736	330069																					Neurological	Right posterior cingulate	0.014432	21821	Respiratory	Asthma	1.01e-09	30810
				Cognitive	Verbal-numerical reasoning	9.78e-09	168033																					Neurological	Right precuneus	0.001919	21821	Activities	Overall activity	0.0014888	91105
				Neurological	Proxy and clinically diagnosed Alzheimer's disease	0.0092459	455258																					Neurological	Right superior frontal	0.039073	21821	Activities	Overall activity (conditioning sex and BMI)	0.00038638	91105
				Ophthalmological	Open-angle glaucoma	9.5901e-05	22795																					Neurological	Right transverse temporal	0.00077638	21821	Activities	Moderate intesity	0.036442	91105
				Metabolic	High-density-lipoprotein cholesterol	0.00076522	70657																					Neurological	Right insula	0.0095601	21821	Activities	Moderate intesity (conditioning sex and BMI)	0.041787	91105
				Metabolic	Triglyceride	9.7807e-05	105597																					Neurological	Cerebellar vermal lobules VIII X	0.0036031	21821	Cardiovascular	Coronary artery disease and triglyceride (bivariate)	0.048398	735838
				Metabolic	Total protein	5.5649e-06	113509																					Neurological	Left cerebellum exterior	0.013079	21821	Reproduction	Menstrual cycle length	0.019341	44871
				Metabolic	Non-albumin protein	0.0011014	98538																					Neurological	Left vessel	0.007752	21821	Activities	Acceleration average	0.0015421	91084
				Metabolic	Albumin/globulin ratio	0.035946	98626																					Neurological	Right cerebellum exterior	0.0092095	21821	Endocrine	Free thyroxine (FT4)	0.024926	49269
				Metabolic	Serum creatinine	2.0764e-06	142097																					Neurological	Right hippocampus	0.0045825	21821	Cardiovascular	Resting heart rate	0.0063169	458969
				Metabolic	Estimated glomerular filtration rate	1.0256e-06	143658																					Neurological	Gray matter	0.00026459	21821	Cardiovascular	High blood pressure	0.0003915	458554
				Metabolic	Uric acid	0.0047123	109029																					Neurological	White matter	0.049206	21821	Neoplasms	Epithelial ovarian cancer (Borderline serous and mucinous)	0.0050762	4340
				Metabolic	Chloride	0.0063563	126402																					Neurological	Total brain volume	0.0026051	21821	Neurological	Left paracentral	0.043914	19629
				Metabolic	Alkaline phosphatase	4.464e-06	105030																					Neurological	Anterior corona radiata fractional anisotropy	0.0057204	17706	Neurological	Left postcentral	0.0018023	19629
				Metabolic	Activated partial thromboplastin time	0.002963	37767																					Neurological	Anterior limb of internal capsule fractional anisotropy	0.019147	17706	Neurological	Left insula	0.038376	19629
				Metabolic	Prothrombin time	0.002713	58110																					Neurological	Average across all tracts fractional anisotropy	0.005045	17706	Neurological	Right paracentral	0.0033446	19629
				Immunological	White blood cell count	5.4934e-06	107964																					Neurological	Cingulum (hippocampus) fractional anisotropy	0.0059467	17706	Neurological	Right posterior cingulate	0.040596	19629
				Immunological	Neutrophil count	0.011159	62076																					Neurological	External capsule fractional anisotropy	0.0011278	17706	Neurological	Right supramarginal	0.038457	19629
				Immunological	Eosinophil count	0.01102	62076																					Neurological	Fornix (cres) / Stria terminalis fractional anisotropy	0.001292	17706	Neurological	Cerebellar vermal lobules VIII X	0.033752	19629
				Immunological	Basophil count	0.02212	62076																					Neurological	Sagittal stratum fractional anisotropy	0.04061	17706	Neurological	Left basal forebrain	0.028021	19629
				Immunological	Mean corpuscular volume	0.027789	108256																					Neurological	Anterior limb of internal capsule axial diusivities	0.020733	17706	Neurological	Left thalamus proper	0.0045861	19629
				Cardiovascular	Systolic Blood Pressure	0.00011495	136597																					Neurological	Average across all tracts axial diusivities	0.009525	17706	Neurological	Left putamen	7.0712e-05	19629
				Cardiovascular	Diastolic Blood Pressure	0.031767	136615																					Neurological	Cingulum (cingulate gyrus) axial diusivities	5.1497e-05	17706	Neurological	Right thalamus proper	0.0010274	19629
				Cardiovascular	Mean arterial pressure	0.0013086	136482																					Neurological	Cingulum (hippocampus) axial diusivities	0.00018099	17706	Neurological	Right putamen	3.6401e-05	19629
				Cardiovascular	Pulse pressure	0.0015594	136249																					Neurological	External capsule axial diusivities	0.0023131	17706	Neurological	Total brain volume	1.2658e-06	19629
				Cardiovascular	Left ventricular internal dimension in diastole	0.0032928	19676																					Neurological	Fornix (cres) / Stria terminalis axial diusivities	0.00099957	17706	Neurological	Left paracentral	0.026887	21821
				Cardiovascular	Left ventricular internal dimension in systole	0.00010394	19586																					Neurological	Posterior corona radiata axial diusivities	0.024833	17706	Neurological	Left postcentral	0.0054215	21821
				Cardiovascular	Fractional shortening	0.00048815	19580																					Neurological	Posterior limb of internal capsule axial diusivities	0.0052448	17706	Neurological	Left insula	0.043843	21821
				Cardiovascular	Ejection fraction	0.0071952	19516																					Neurological	Posterior thalamic radiation (include optic radiation) axial diusivities	7.1915e-05	17706	Neurological	Right paracentral	0.00072434	21821
				Neurological	Focal Epilepsy, other lesion	0.044746	26969																					Neurological	Superior longitudinal fasciculus axial diusivities	0.037735	17706	Neurological	Right posterior cingulate	0.024933	21821
				Metabolic	Body Mass Index	7.15e-10	334487																					Neurological	Sagittal stratum axial diusivities	0.0021842	17706	Neurological	Cerebellar vermal lobules VIII X	0.019311	21821
				Ophthalmological	Open-angle glaucoma (fixed-effect model)	3.87e-10	176890																					Neurological	Cingulum (cingulate gyrus) mean diusivities	0.011554	17706	Neurological	Left thalamus proper	0.0043427	21821
				Ophthalmological	Open-angle glaucoma (random-effect model)	5.92e-10	176890																					Neurological	Posterior limb of internal capsule mean diusivities	0.0066974	17706	Neurological	Left putamen	1.7755e-05	21821
				Psychiatric	Loneliness (MTAG)	0.0022406	487647																					Neurological	Anterior corona radiata mode of anisotropy	0.0039276	17706	Neurological	Right thalamus proper	0.0028184	21821
				Psychiatric	Loneliness	0.0021412	445024																					Neurological	Average across all tracts mode of anisotropy	0.0010004	17706	Neurological	Right putamen	1.3484e-05	21821
				Social Interactions	Social support - Leisure/social activities: Pub or social club	0.0024312	452302																					Neurological	Cingulum (cingulate gyrus) mode of anisotropy	0.013698	17706	Neurological	Total brain volume	2.8696e-06	21821
				Skeletal	Heel bone mineral density	1.52e-21	394929																					Neurological	Cingulum (hippocampus) mode of anisotropy	0.018857	17706	Neurological	Splenium of corpus callosum fractional anisotropy	0.042934	17706
				Endocrine	Type 2 Diabetes	0.0039988	191764																					Neurological	External capsule mode of anisotropy	0.00028084	17706	Neurological	Anterior corona radiata axial diusivities	0.00087437	17706
				Immunological	White blood cells	0.010926	28608																					Neurological	Fornix (cres) / Stria terminalis mode of anisotropy	0.00088882	17706	Neurological	Average across all tracts axial diusivities	0.0013138	17706
				Metabolic	High cholesterol lipoprotein	1.3569e-05	33063																					Neurological	Posterior thalamic radiation (include optic radiation) mode of anisotropy	0.0021756	17706	Neurological	Body of corpus callosum axial diusivities	0.005222	17706
				Metabolic	Low cholesterol lipoprotein	0.045996	32221																					Neurological	Superior longitudinal fasciculus mode of anisotropy	0.0027364	17706	Neurological	Cingulum (cingulate gyrus) axial diusivities	0.022817	17706
				Metabolic	Triglyceride	0.023847	33096																					Neurological	Sagittal stratum mode of anisotropy	0.017667	17706	Neurological	Genu of corpus callosum axial diusivities	0.0062866	17706
				Cardiovascular	QT interval	0.00097413	17348																									Neurological	Retrolenticular part of internal capsule axial diusivities	0.00042771	17706
				Metabolic	Estimated glomerular filtration rate	3.83e-08	765348																									Neurological	Splenium of corpus callosum axial diusivities	0.0029216	17706
				Metabolic	Estimated glomerular filtration rate	1.9049e-06	567460																									Neurological	Superior longitudinal fasciculus axial diusivities	0.00059334	17706
				Metabolic	Blood urea nitrogen	4.4681e-05	416178																									Neurological	Sagittal stratum axial diusivities	0.033384	17706
				Metabolic	Blood urea nitrogen	8.5138e-05	243031																									Neurological	Anterior corona radiata mean diusivities	0.0065028	17706
				Metabolic	Chronic kidney disease	2.1148e-05	625219																									Neurological	Average across all tracts mean diusivities	0.01816	17706
				Metabolic	Chronic kidney disease	0.0031192	480698																									Neurological	Body of corpus callosum mean diusivities	0.022177	17706
				Metabolic	Glycine level	0.0052827	30118																									Neurological	Genu of corpus callosum mean diusivities	0.024062	17706
				Metabolic	Glycine level (male)	0.00668	19112																									Neurological	Posterior corona radiata mean diusivities	0.027295	17706
				Metabolic	Estimated glomerular filtration rate	2.0476e-06	350504																									Neurological	Posterior limb of internal capsule mean diusivities	0.015936	17706
				Environmental	Drugs for peptic ulcer and gastro-oesophageal reflux disease (GORD)	0.012735	132367																									Neurological	Posterior thalamic radiation (include optic radiation) mean diusivities	0.027956	17706
				Environmental	Diuretics	1.6e-11	229086																									Neurological	Splenium of corpus callosum mean diusivities	0.0014192	17706
				Environmental	Beta blocking agents	0.00026074	224024																									Neurological	Superior corona radiata mean diusivities	0.049897	17706
				Environmental	Calcium channel blockers	7.09e-10	204378																									Neurological	Superior longitudinal fasciculus mean diusivities	0.010555	17706
				Environmental	Agents acting on the renin-angiotensin system	7.84e-14	237530																									Neurological	Sagittal stratum mean diusivities	0.020909	17706
				Environmental	HMG CoA reductase inhibitors	0.014912	290385																									Neurological	Cingulum (cingulate gyrus) mode of anisotropy	0.045061	17706
				Environmental	Thyroid preparations	0.00031558	305582																									Neurological	Fornix (cres) / Stria terminalis mode of anisotropy	0.022303	17706
				Environmental	Anti-inflammatory and antirheumatic products, non-steroids	0.0011981	164520																									Neurological	Retrolenticular part of internal capsule mode of anisotropy	0.026821	17706
				Environmental	Antimigraine preparations	0.00015552	119844																									Neurological	Anterior corona radiata radial diusivities	0.031424	17706
				Environmental	Antidepressants	0.00052333	304162																									Neurological	Posterior limb of internal capsule radial diusivities	0.024802	17706
				Environmental	Antiglaucoma preparations and miotics	1.38e-08	100868																									Neurological	Posterior thalamic radiation (include optic radiation) radial diusivities	0.044908	17706
				Psychiatric	Number of sleep episodes	0.024377	84810																									Neurological	Splenium of corpus callosum radial diusivities	0.014869	17706
				Psychiatric	Sleep efficiency	0.041758	84810																									Neurological	Superior longitudinal fasciculus radial diusivities	0.048324	17706
				Psychiatric	Neuroticism general factor	1.1225e-06	270059																									Neurological	Sagittal stratum radial diusivities	0.028155	17706
				Psychiatric	Sleep duration	1.57e-08	446118
				Psychiatric	Long sleep	0.0028868	339926
				Psychiatric	Short sleep	2.0509e-05	411934
				Metabolic	Glycine level	0.00032769	80003
				Connective Tissue	Carpal tunnel syndrome	0.032426	401656
				Gastrointestinal	Meconium ileus in cystic fibrosis	0.012455	6770
				Respiratory	FEV1	0.00099523	400102
				Respiratory	FVC	0.00048699	400102
				Respiratory	PEF	0.010868	345265
				Respiratory	FEV1	0.0036247	321047
				Respiratory	FVC	0.0013877	321047
				Respiratory	PEF	0.01786	321047
				Neurological	Frequent insomnia symptoms	4.3017e-05	237627
				Psychiatric	Depression	0.00015687	500199
				Psychiatric	Chronotype	1.52e-07	449732
				Psychiatric	Morning person (binary)	1.4448e-06	403195
				Dermatological	Vitiligo (early onset)	0.028705	9735
				Metabolic	Arms-arm fat ratio (male)	0.008255	167431
				Metabolic	Arms-arm fat ratio (female)	2.84e-10	195068
				Metabolic	Legs-leg fat ratio (male)	0.00011223	167431
				Metabolic	Trunk-trunk fat ratio (male)	0.00056725	167431
				Metabolic	Trunk-trunk fat ratio (female)	0.0043456	195068
				Skeletal	Osteoarthritis	0.00042584	455221
				Skeletal	Osteoarthritis of hit or knee	0.00027758	417596
				Skeletal	Osteoarthritis of hip	4.5261e-05	393873
				Gastrointestinal	Diverticular disease	0.0060574	451099
				Neurological	White matter hyperintensities	0.011509	11226
				Psychiatric	Cigarettes per day	0.001165	263954
				Psychiatric	Smoking cessation	0.017629	312821
				Psychiatric	Drinks per day	1.85e-08	537349
				Psychiatric	Neuroticism (univariate)	6.48e-07	523783
				Psychiatric	Depressive symptoms (univariate)	0.00093643	1067913
				Activities	Positive affect (MA GWAMA)	0.0044661	410603
				Psychiatric	Neuroticism (MA GWAMA)	8.5165e-06	523783
				Psychiatric	Depressive symptoms (MA GWAMA)	0.00093961	1067913
				Psychiatric	Well-being spectrum	5.56e-07	2311184
				Skeletal	Estimated bone mineral density from heel ultrasounds	3.27e-16	426824
				Body Structures	Fractures	0.0098333	426795
				Activities	Overall activity	0.031529	91105
				Cardiovascular	Coronary artery disease and total cholesterol (bivariate)	0.022224	735838
				Cardiovascular	Coronary artery disease and triglyceride (bivariate)	0.00011196	735838
				Cardiovascular	Coronary artery disease and high-density lipoprotein cholesterol (bivariate)	1.14e-17	735838
				Dermatological	Male pattern baldness (BOLT LMM infinitesimal mixed model)	2.63e-09	205327
				Dermatological	Male pattern baldness (BOLT LMM non-infinitesimal mixed model)	7.58e-10	205327
				Metabolic	Albuminuria	0.046471	382500
				Gastrointestinal	Diverticular disease	0.019644	409728
				Activities	Acceleration average	0.012031	91084
				Endocrine	Free thyroxine (FT4)	0.00020914	49269
				Endocrine	Free thyroxine (FT4, male)	3.0712e-05	22455
				Cardiovascular	High blood pressure	4.39e-14	458554
				Cell	Total IgE levels	0.0065485	1000
				Cell	Herpes simplex virus 2 IgG levels	0.048819	208
				Neurological	Left middle temporal	0.0060331	19629
				Neurological	Left precuneus	0.019135	19629
				Neurological	Left superior parietal	0.018575	19629
				Neurological	Left supramarginal	0.011431	19629
				Neurological	Right inferior parietal	0.0076394	19629
				Neurological	Right middle temporal	0.0054727	19629
				Neurological	Right parahippocampal	0.038373	19629
				Neurological	Right posterior cingulate	0.0073912	19629
				Neurological	Right rostral anterior cingulate	0.034986	19629
				Neurological	Right superior frontal	0.039938	19629
				Neurological	Right superior parietal	0.029668	19629
				Neurological	Right superior temporal	0.0094616	19629
				Neurological	Cerebellar vermal lobules VIII X	5.78e-07	19629
				Neurological	4th ventricle	0.0029503	19629
				Neurological	Left cerebellum white matter	0.0059899	19629
				Neurological	Left pallidum	0.0019501	19629
				Neurological	Left hippocampus	0.013218	19629
				Neurological	Left amygdala	0.0019844	19629
				Neurological	Left accumbens area	0.01547	19629
				Neurological	Right lateral ventricle	0.043221	19629
				Neurological	Right cerebellum white matter	0.0090361	19629
				Neurological	Right pallidum	0.0015657	19629
				Neurological	Right amygdala	0.019577	19629
				Neurological	Gray matter	0.0051608	19629
				Neurological	Left middle temporal	0.010485	21821
				Neurological	Left paracentral	0.043048	21821
				Neurological	Left precuneus	0.016709	21821
				Neurological	Left superior parietal	0.016576	21821
				Neurological	Right entorhinal	0.037953	21821
				Neurological	Right inferior parietal	0.0028836	21821
				Neurological	Right middle temporal	0.0034871	21821
				Neurological	Right parahippocampal	0.01464	21821
				Neurological	Right posterior cingulate	0.010525	21821
				Neurological	Right superior parietal	0.042794	21821
				Neurological	Right superior temporal	0.007116	21821
				Neurological	Cerebellar vermal lobules VIII X	3.9453e-06	21821
				Neurological	4th ventricle	0.0085246	21821
				Neurological	Left cerebellum white matter	0.017685	21821
				Neurological	Left pallidum	0.00034374	21821
				Neurological	Left hippocampus	0.010065	21821
				Neurological	Left amygdala	0.00054007	21821
				Neurological	Left accumbens area	0.014235	21821
				Neurological	Right cerebellum white matter	0.019085	21821
				Neurological	Right pallidum	0.00076829	21821
				Neurological	Right amygdala	0.0076168	21821
				Neurological	Gray matter	0.011892	21821
				Neurological	Fornix (cres) / Stria terminalis fractional anisotropy	0.0057583	17706
				Neurological	Splenium of corpus callosum fractional anisotropy	0.015202	17706
				Neurological	Superior corona radiata fractional anisotropy	0.00073527	17706
				Neurological	Anterior corona radiata axial diusivities	0.028922	17706
				Neurological	Corticospinal tract axial diusivities	0.032283	17706
				Neurological	Genu of corpus callosum axial diusivities	0.00016404	17706
				Neurological	Posterior corona radiata axial diusivities	0.045975	17706
				Neurological	Superior corona radiata axial diusivities	0.0042318	17706
				Neurological	Genu of corpus callosum mean diusivities	0.03318	17706
				Neurological	Body of corpus callosum mode of anisotropy	0.036378	17706
				Neurological	Cingulum (cingulate gyrus) mode of anisotropy	0.036949	17706
				Neurological	Splenium of corpus callosum mode of anisotropy	0.031104	17706
				Neurological	Superior corona radiata mode of anisotropy	0.0060965	17706
				Neurological	Fornix (cres) / Stria terminalis radial diusivities	0.032522	17706
