# Supplementary material for: Sarcopenia and chronic pain: Identification of shared genetic determinants and therapeutic implication
Source: Medicine (Baltimore). 2026 May 15;105(20):e48819. doi: 10.1097/MD.0000000000048819 (PMC13183096; doi:10.1097/MD.0000000000048819)
Supplement: Supplementary file 10 [file medi-105-e48819-s012.xlsx]

## Sheet: Table S10
Table S10: Summary table of calculation results of adverse events related to muscle, pain and IME.
PT	a	b	c	d	ROR	RORL	RORU	PRR	XX	PRRL	PRRU	EBGM	EBGM05	IC	IC025	soc_name_en	ROR_VALUE	PRR_VALUE	EBGM_VALUE	IC_VALUE	IME	drug
ABDOMINAL PAIN UPPER	1060	155064	185915	56656582	2.08	1.96	2.21	2.08	589.61	2.02	2.14	2.07	1.97	1.05	0.96	GASTROINTESTINAL DISORDERS	2.08 ( 1.96 - 2.21 )	2.08 ( 589.61 )	2.07 ( 1.97 )	1.05 ( 0.96 )	0	Esomeprazole
OESOPHAGEAL PAIN	96	156028	3614	56838883	9.68	7.9	11.85	9.67	727.11	9.47	9.87	9.45	7.97	3.24	2.94	GASTROINTESTINAL DISORDERS	9.68 ( 7.9 - 11.85 )	9.67 ( 727.11 )	9.45 ( 7.97 )	3.24 ( 2.94 )	0	Esomeprazole
FACIAL PAIN	55	156069	8097	56834400	2.47	1.9	3.22	2.47	47.94	2.21	2.74	2.46	1.97	1.3	0.91	GENERAL DISORDERS AND ADMINISTRATION SITE CONDITIONS	2.47 ( 1.9 - 3.22 )	2.47 ( 47.94 )	2.46 ( 1.97 )	1.3 ( 0.91 )	0	Esomeprazole
TENSION HEADACHE	50	156074	3878	56838619	4.7	3.55	6.21	4.69	143.52	4.42	4.97	4.65	3.68	2.22	1.81	NERVOUS SYSTEM DISORDERS	4.7 ( 3.55 - 6.21 )	4.69 ( 143.52 )	4.65 ( 3.68 )	2.22 ( 1.81 )	0	Esomeprazole
RENAL PAIN	48	156076	9643	56832854	1.81	1.36	2.41	1.81	17.39	1.53	2.1	1.81	1.43	0.85	0.44	RENAL AND URINARY DISORDERS	1.81 ( 1.36 - 2.41 )	1.81 ( 17.39 )	1.81 ( 1.43 )	0.85 ( 0.44 )	0	Esomeprazole
GASTROINTESTINAL PAIN	44	156080	9810	56832687	1.63	1.21	2.2	1.63	10.75	1.34	1.93	1.63	1.27	0.71	0.27	GASTROINTESTINAL DISORDERS	1.63 ( 1.21 - 2.2 )	1.63 ( 10.75 )	1.63 ( 1.27 )	0.71 ( 0.27 )	0	Esomeprazole
ODYNOPHAGIA	30	156094	5269	56837228	2.07	1.45	2.97	2.07	16.57	1.71	2.43	2.07	1.53	1.05	0.53	GASTROINTESTINAL DISORDERS	2.07 ( 1.45 - 2.97 )	2.07 ( 16.57 )	2.07 ( 1.53 )	1.05 ( 0.53 )	0	Esomeprazole
RENAL COLIC	14	156110	2131	56840366	2.39	1.41	4.05	2.39	11.27	1.87	2.92	2.38	1.53	1.25	0.51	RENAL AND URINARY DISORDERS	2.39 ( 1.41 - 4.05 )	2.39 ( 11.27 )	2.38 ( 1.53 )	1.25 ( 0.51 )	0	Esomeprazole
COMPLEX REGIONAL PAIN SYNDROME	10	156114	1450	56841047	2.51	1.35	4.68	2.51	9.03	1.89	3.13	2.5	1.49	1.32	0.45	NERVOUS SYSTEM DISORDERS	2.51 ( 1.35 - 4.68 )	2.51 ( 9.03 )	2.5 ( 1.49 )	1.32 ( 0.45 )	0	Esomeprazole
URETHRAL PAIN	4	156120	522	56841975	2.79	1.04	7.46	2.79	4.56	1.81	3.77	2.78	1.22	1.47	0.18	RENAL AND URINARY DISORDERS	2.79 ( 1.04 - 7.46 )	2.79 ( 4.56 )	2.78 ( 1.22 )	1.47 ( 0.18 )	0	Esomeprazole
TRACHEAL PAIN	2	156122	91	56842406	8	1.97	32.48	8	11.99	6.6	9.4	7.85	2.43	2.97	1.28	RESPIRATORY, THORACIC AND MEDIASTINAL DISORDERS	8 ( 1.97 - 32.48 )	8 ( 11.99 )	7.85 ( 2.43 )	2.97 ( 1.28 )	0	Esomeprazole
ABDOMINAL PAIN UPPER	4	216	186971	56811430	5.63	2.09	15.13	5.54	14.94	4.57	6.51	5.54	2.42	2.47	1.17	GASTROINTESTINAL DISORDERS	5.63 ( 2.09 - 15.13 )	5.54 ( 14.94 )	5.54 ( 2.42 )	2.47 ( 1.17 )	0	Gliclazide
ANGINA PECTORIS	2	218	27331	56971070	19.12	4.75	76.96	18.96	34.04	17.58	20.34	18.96	5.91	4.24	2.57	CARDIAC DISORDERS	19.12 ( 4.75 - 76.96 )	18.96 ( 34.04 )	18.96 ( 5.91 )	4.24 ( 2.57 )	1	Gliclazide
ANGINA PECTORIS	13	8029	27320	56963259	3.38	1.96	5.82	3.37	21.69	2.83	3.92	3.37	2.14	1.75	0.98	CARDIAC DISORDERS	3.38 ( 1.96 - 5.82 )	3.37 ( 21.69 )	3.37 ( 2.14 )	1.75 ( 0.98 )	1	Glimepiride
SPINAL PAIN	4	8038	10779	56979800	2.63	0.99	7.01	2.63	4.04	1.65	3.61	2.63	1.16	1.39	0.1	MUSCULOSKELETAL AND CONNECTIVE TISSUE DISORDERS	2.63 ( 0.99 - 7.01 )	2.63 ( 4.04 )	2.63 ( 1.16 )	1.39 ( 0.1 )	0	Glimepiride
ABDOMINAL PAIN UPPER	6	668	186969	56810978	2.73	1.22	6.1	2.71	6.51	1.92	3.51	2.71	1.39	1.44	0.34	GASTROINTESTINAL DISORDERS	2.73 ( 1.22 - 6.1 )	2.71 ( 6.51 )	2.71 ( 1.39 )	1.44 ( 0.34 )	0	Nateglinide
ANGINA PECTORIS	4	670	27329	56970618	12.45	4.66	33.26	12.38	41.85	11.4	13.35	12.38	5.44	3.63	2.33	CARDIAC DISORDERS	12.45 ( 4.66 - 33.26 )	12.38 ( 41.85 )	12.38 ( 5.44 )	3.63 ( 2.33 )	1	Nateglinide
ABDOMINAL PAIN	646	101265	212264	56684446	1.7	1.58	1.84	1.7	185.96	1.62	1.78	1.7	1.59	0.76	0.65	GASTROINTESTINAL DISORDERS	1.7 ( 1.58 - 1.84 )	1.7 ( 185.96 )	1.7 ( 1.59 )	0.76 ( 0.65 )	0	Pantoprazole
ABDOMINAL PAIN UPPER	564	101347	186411	56710299	1.69	1.56	1.84	1.69	158.63	1.61	1.77	1.69	1.57	0.75	0.63	GASTROINTESTINAL DISORDERS	1.69 ( 1.56 - 1.84 )	1.69 ( 158.63 )	1.69 ( 1.57 )	0.75 ( 0.63 )	0	Pantoprazole
ABDOMINAL PAIN LOWER	73	101838	23365	56873345	1.74	1.39	2.2	1.74	23.12	1.51	1.97	1.74	1.44	0.8	0.46	GASTROINTESTINAL DISORDERS	1.74 ( 1.39 - 2.2 )	1.74 ( 23.12 )	1.74 ( 1.44 )	0.8 ( 0.46 )	0	Pantoprazole
GASTROINTESTINAL PAIN	43	101868	9811	56886899	2.45	1.81	3.3	2.45	36.64	2.15	2.75	2.44	1.9	1.29	0.85	GASTROINTESTINAL DISORDERS	2.45 ( 1.81 - 3.3 )	2.45 ( 36.64 )	2.44 ( 1.9 )	1.29 ( 0.85 )	0	Pantoprazole
GROIN PAIN	26	101885	8200	56888510	1.77	1.2	2.6	1.77	8.69	1.39	2.16	1.77	1.28	0.82	0.27	MUSCULOSKELETAL AND CONNECTIVE TISSUE DISORDERS	1.77 ( 1.2 - 2.6 )	1.77 ( 8.69 )	1.77 ( 1.28 )	0.82 ( 0.27 )	0	Pantoprazole
OESOPHAGEAL PAIN	22	101889	3688	56893022	3.33	2.19	5.07	3.33	35.66	2.91	3.75	3.32	2.34	1.73	1.13	GASTROINTESTINAL DISORDERS	3.33 ( 2.19 - 5.07 )	3.33 ( 35.66 )	3.32 ( 2.34 )	1.73 ( 1.13 )	0	Pantoprazole
HEPATIC PAIN	13	101898	3923	56892787	1.85	1.07	3.19	1.85	5.06	1.31	2.39	1.85	1.17	0.89	0.11	HEPATOBILIARY DISORDERS	1.85 ( 1.07 - 3.19 )	1.85 ( 5.06 )	1.85 ( 1.17 )	0.89 ( 0.11 )	0	Pantoprazole
PAINFUL RESPIRATION	10	101901	2277	56894433	2.45	1.32	4.56	2.45	8.56	1.83	3.07	2.45	1.45	1.29	0.42	RESPIRATORY, THORACIC AND MEDIASTINAL DISORDERS	2.45 ( 1.32 - 4.56 )	2.45 ( 8.56 )	2.45 ( 1.45 )	1.29 ( 0.42 )	0	Pantoprazole
ATYPICAL MIGRAINE	7	101904	18	56896692	217.13	90.69	519.87	217.12	1084.21	216.24	217.99	156.6	75.43	7.29	6.12	NERVOUS SYSTEM DISORDERS	217.13 ( 90.69 - 519.87 )	217.12 ( 1084.21 )	156.6 ( 75.43 )	7.29 ( 6.12 )	0	Pantoprazole
TYPICAL AURA WITHOUT HEADACHE	6	101905	80	56896630	41.87	18.27	96	41.87	222.68	41.04	42.7	39.02	19.49	5.29	4.15	NERVOUS SYSTEM DISORDERS	41.87 ( 18.27 - 96 )	41.87 ( 222.68 )	39.02 ( 19.49 )	5.29 ( 4.15 )	0	Pantoprazole
METATARSALGIA	6	101905	227	56896483	14.76	6.56	33.2	14.76	74.97	13.95	15.57	14.4	7.31	3.85	2.74	MUSCULOSKELETAL AND CONNECTIVE TISSUE DISORDERS	14.76 ( 6.56 - 33.2 )	14.76 ( 74.97 )	14.4 ( 7.31 )	3.85 ( 2.74 )	0	Pantoprazole
FRACTURE PAIN	4	101907	476	56896234	4.69	1.75	12.55	4.69	11.52	3.71	5.68	4.66	2.05	2.22	0.92	MUSCULOSKELETAL AND CONNECTIVE TISSUE DISORDERS	4.69 ( 1.75 - 12.55 )	4.69 ( 11.52 )	4.66 ( 2.05 )	2.22 ( 0.92 )	0	Pantoprazole
URINARY TRACT PAIN	3	101908	438	56896272	3.82	1.23	11.9	3.82	6.21	2.69	4.96	3.8	1.47	1.93	0.48	RENAL AND URINARY DISORDERS	3.82 ( 1.23 - 11.9 )	3.82 ( 6.21 )	3.8 ( 1.47 )	1.93 ( 0.48 )	0	Pantoprazole
RADIATION ASSOCIATED PAIN	3	101908	180	56896530	9.31	2.97	29.12	9.3	21.87	8.16	10.45	9.17	3.53	3.2	1.74	INJURY, POISONING AND PROCEDURAL COMPLICATIONS	9.31 ( 2.97 - 29.12 )	9.3 ( 21.87 )	9.17 ( 3.53 )	3.2 ( 1.74 )	0	Pantoprazole
PAROXYSMAL EXTREME PAIN DISORDER	2	101909	23	56896687	48.55	11.45	205.92	48.55	85.69	47.1	49.99	44.74	13.36	5.48	3.72	CONGENITAL, FAMILIAL AND GENETIC DISORDERS	48.55 ( 11.45 - 205.92 )	48.55 ( 85.69 )	44.74 ( 13.36 )	5.48 ( 3.72 )	0	Pantoprazole
ANGINA PECTORIS	5	2575	27328	56968713	4.05	1.68	9.73	4.04	11.45	3.17	4.92	4.04	1.94	2.01	0.84	CARDIAC DISORDERS	4.05 ( 1.68 - 9.73 )	4.04 ( 11.45 )	4.04 ( 1.94 )	2.01 ( 0.84 )	1	Repaglinide
RENAL PAIN	4	2576	9687	56986354	9.13	3.43	24.36	9.12	28.92	8.14	10.1	9.12	4.01	3.19	1.9	RENAL AND URINARY DISORDERS	9.13 ( 3.43 - 24.36 )	9.12 ( 28.92 )	9.12 ( 4.01 )	3.19 ( 1.9 )	0	Repaglinide
ODYNOPHAGIA	4	2576	5295	56990746	16.71	6.27	44.58	16.69	58.95	15.71	17.67	16.68	7.34	4.06	2.77	GASTROINTESTINAL DISORDERS	16.71 ( 6.27 - 44.58 )	16.69 ( 58.95 )	16.68 ( 7.34 )	4.06 ( 2.77 )	0	Repaglinide
MUSCLE SPASMS	62	15573	171992	56810994	1.32	1.02	1.69	1.31	4.66	1.07	1.56	1.31	1.07	0.39	0.03	MUSCULOSKELETAL AND CONNECTIVE TISSUE DISORDERS	1.32 ( 1.02 - 1.69 )	1.31 ( 4.66 )	1.31 ( 1.07 )	0.39 ( 0.03 )	0	Dexlansoprazole
FIBROMYALGIA	86	156038	22011	56820486	1.42	1.15	1.76	1.42	10.76	1.21	1.63	1.42	1.19	0.51	0.2	MUSCULOSKELETAL AND CONNECTIVE TISSUE DISORDERS	1.42 ( 1.15 - 1.76 )	1.42 ( 10.76 )	1.42 ( 1.19 )	0.51 ( 0.2 )	0	Esomeprazole
MUSCLE TWITCHING	80	156044	21495	56821002	1.36	1.09	1.69	1.36	7.42	1.14	1.57	1.35	1.13	0.44	0.12	MUSCULOSKELETAL AND CONNECTIVE TISSUE DISORDERS	1.36 ( 1.09 - 1.69 )	1.36 ( 7.42 )	1.35 ( 1.13 )	0.44 ( 0.12 )	0	Esomeprazole
POLYMYOSITIS	9	156115	1626	56840871	2.02	1.05	3.88	2.02	4.58	1.36	2.67	2.01	1.16	1.01	0.09	MUSCULOSKELETAL AND CONNECTIVE TISSUE DISORDERS	2.02 ( 1.05 - 3.88 )	2.02 ( 4.58 )	2.01 ( 1.16 )	1.01 ( 0.09 )	1	Esomeprazole
NECROTISING MYOSITIS	5	156119	691	56841806	2.63	1.09	6.35	2.63	5.03	1.75	3.51	2.62	1.26	1.39	0.21	MUSCULOSKELETAL AND CONNECTIVE TISSUE DISORDERS	2.63 ( 1.09 - 6.35 )	2.63 ( 5.03 )	2.62 ( 1.26 )	1.39 ( 0.21 )	1	Esomeprazole
MUSCULOSKELETAL PAIN	2	218	50854	56947547	10.27	2.55	41.34	10.19	16.59	8.81	11.57	10.19	3.18	3.35	1.67	MUSCULOSKELETAL AND CONNECTIVE TISSUE DISORDERS	10.27 ( 2.55 - 41.34 )	10.19 ( 16.59 )	10.19 ( 3.18 )	3.35 ( 1.67 )	0	Gliclazide
MYOPATHY	7	7411	8106	56983097	6.64	3.16	13.94	6.63	33.47	5.89	7.38	6.63	3.56	2.73	1.71	MUSCULOSKELETAL AND CONNECTIVE TISSUE DISORDERS	6.64 ( 3.16 - 13.94 )	6.63 ( 33.47 )	6.63 ( 3.56 )	2.73 ( 1.71 )	0	Glipizide
MUSCULOSKELETAL PAIN	118	101793	50738	56845972	1.3	1.08	1.56	1.3	8.08	1.12	1.48	1.3	1.12	0.38	0.11	MUSCULOSKELETAL AND CONNECTIVE TISSUE DISORDERS	1.3 ( 1.08 - 1.56 )	1.3 ( 8.08 )	1.3 ( 1.12 )	0.38 ( 0.11 )	0	Pantoprazole
MUSCLE MASS	3	101908	401	56896309	4.18	1.34	13.01	4.18	7.19	3.04	5.31	4.15	1.61	2.05	0.6	MUSCULOSKELETAL AND CONNECTIVE TISSUE DISORDERS	4.18 ( 1.34 - 13.01 )	4.18 ( 7.19 )	4.15 ( 1.61 )	2.05 ( 0.6 )	0	Pantoprazole
DIASTASIS RECTI ABDOMINIS	2	101909	134	56896576	8.33	2.06	33.67	8.33	12.72	6.94	9.73	8.22	2.56	3.04	1.36	MUSCULOSKELETAL AND CONNECTIVE TISSUE DISORDERS	8.33 ( 2.06 - 33.67 )	8.33 ( 12.72 )	8.22 ( 2.56 )	3.04 ( 1.36 )	0	Pantoprazole
PARANEOPLASTIC DERMATOMYOSITIS	2	101909	78	56896632	14.32	3.52	58.26	14.32	24.15	12.91	15.72	13.98	4.32	3.81	2.11	MUSCULOSKELETAL AND CONNECTIVE TISSUE DISORDERS	14.32 ( 3.52 - 58.26 )	14.32 ( 24.15 )	13.98 ( 4.32 )	3.81 ( 2.11 )	1	Pantoprazole
RHABDOMYOLYSIS	7	2573	37978	56958063	4.08	1.94	8.57	4.07	16.23	3.33	4.81	4.07	2.19	2.03	1	MUSCULOSKELETAL AND CONNECTIVE TISSUE DISORDERS	4.08 ( 1.94 - 8.57 )	4.07 ( 16.23 )	4.07 ( 2.19 )	2.03 ( 1 )	1	Repaglinide
AGRANULOCYTOSIS	3	84	16485	56982049	123.45	39.02	390.56	119.23	351.75	118.12	120.34	119.21	45.47	6.9	5.42	BLOOD AND LYMPHATIC SYSTEM DISORDERS	123.45 ( 39.02 - 390.56 )	119.23 ( 351.75 )	119.21 ( 45.47 )	6.9 ( 5.42 )	1	Chlorpropamide
CHRONIC KIDNEY DISEASE-MINERAL AND BONE DISORDER	7	15628	1099	56981887	23.22	11.04	48.84	23.21	147.86	22.47	23.96	23.07	12.39	4.53	3.5	MUSCULOSKELETAL AND CONNECTIVE TISSUE DISORDERS	23.22 ( 11.04 - 48.84 )	23.21 ( 147.86 )	23.07 ( 12.39 )	4.53 ( 3.5 )	1	Dexlansoprazole
CHRONIC KIDNEY DISEASE	17136	138988	64517	56777980	108.5	106.6	110.43	96.7	1.28423e+06	96.69	96.72	76.62	75.5	6.26	6.23	RENAL AND URINARY DISORDERS	108.5 ( 106.6 - 110.43 )	96.7 ( 1284233.56 )	76.62 ( 75.5 )	6.26 ( 6.23 )	1	Esomeprazole
ACUTE KIDNEY INJURY	9600	146524	171561	56670936	21.64	21.19	22.11	20.37	168015	20.35	20.39	19.35	19.01	4.27	4.24	RENAL AND URINARY DISORDERS	21.64 ( 21.19 - 22.11 )	20.37 ( 168014.85 )	19.35 ( 19.01 )	4.27 ( 4.24 )	1	Esomeprazole
RENAL FAILURE	8893	147231	118297	56724200	28.96	28.33	29.61	27.37	210614	27.35	27.39	25.53	25.06	4.67	4.64	RENAL AND URINARY DISORDERS	28.96 ( 28.33 - 29.61 )	27.37 ( 210614.47 )	25.53 ( 25.06 )	4.67 ( 4.64 )	1	Esomeprazole
RENAL INJURY	5959	150165	23065	56819432	97.76	94.97	100.63	94.06	436245	94.04	94.09	74.96	73.16	6.23	6.19	RENAL AND URINARY DISORDERS	97.76 ( 94.97 - 100.63 )	94.06 ( 436245.27 )	74.96 ( 73.16 )	6.23 ( 6.19 )	1	Esomeprazole
END STAGE RENAL DISEASE	5178	150946	12388	56830109	157.37	152.29	162.62	152.18	548608	152.15	152.21	107.62	104.7	6.75	6.7	RENAL AND URINARY DISORDERS	157.37 ( 152.29 - 162.62 )	152.18 ( 548608.04 )	107.62 ( 104.7 )	6.75 ( 6.7 )	1	Esomeprazole
NEPHROGENIC ANAEMIA	2301	153823	2228	56840269	381.62	359.95	404.6	376.01	423405	375.96	376.07	185.49	176.63	7.54	7.46	BLOOD AND LYMPHATIC SYSTEM DISORDERS	381.62 ( 359.95 - 404.6 )	376.01 ( 423404.86 )	185.49 ( 176.63 )	7.54 ( 7.46 )	1	Esomeprazole
TUBULOINTERSTITIAL NEPHRITIS	2048	154076	16418	56826079	46.01	43.93	48.18	45.42	79121.1	45.37	45.46	40.49	38.95	5.34	5.27	RENAL AND URINARY DISORDERS	46.01 ( 43.93 - 48.18 )	45.42 ( 79121.15 )	40.49 ( 38.95 )	5.34 ( 5.27 )	1	Esomeprazole
RENAL IMPAIRMENT	669	155455	75350	56767147	3.24	3	3.5	3.23	1023.83	3.16	3.31	3.21	3.01	1.68	1.57	RENAL AND URINARY DISORDERS	3.24 ( 3 - 3.5 )	3.23 ( 1023.83 )	3.21 ( 3.01 )	1.68 ( 1.57 )	1	Esomeprazole
CHRONIC KIDNEY DISEASE-MINERAL AND BONE DISORDER	581	155543	525	56841972	404.42	359.36	455.13	402.92	110573	402.8	403.04	191.79	173.74	7.58	7.44	MUSCULOSKELETAL AND CONNECTIVE TISSUE DISORDERS	404.42 ( 359.36 - 455.13 )	402.92 ( 110573.39 )	191.79 ( 173.74 )	7.58 ( 7.44 )	1	Esomeprazole
RENAL TUBULAR NECROSIS	390	155734	8679	56833818	16.4	14.82	18.15	16.36	5383.44	16.26	16.46	15.7	14.42	3.97	3.82	RENAL AND URINARY DISORDERS	16.4 ( 14.82 - 18.15 )	16.36 ( 5383.44 )	15.7 ( 14.42 )	3.97 ( 3.82 )	1	Esomeprazole
DIABETES MELLITUS INADEQUATE CONTROL	4	216	16298	56982103	64.75	24.08	174.1	63.59	246.42	62.62	64.56	63.57	27.79	5.99	4.69	METABOLISM AND NUTRITION DISORDERS	64.75 ( 24.08 - 174.1 )	63.59 ( 246.42 )	63.57 ( 27.79 )	5.99 ( 4.69 )	1	Gliclazide
ACUTE KIDNEY INJURY	111	7931	181050	56809529	4.39	3.64	5.3	4.34	286.55	4.16	4.53	4.34	3.71	2.12	1.84	RENAL AND URINARY DISORDERS	4.39 ( 3.64 - 5.3 )	4.34 ( 286.55 )	4.34 ( 3.71 )	2.12 ( 1.84 )	1	Glimepiride
DIABETES MELLITUS INADEQUATE CONTROL	86	7956	16216	56974363	37.98	30.69	47	37.58	3047.16	37.37	37.79	37.39	31.29	5.22	4.91	METABOLISM AND NUTRITION DISORDERS	37.98 ( 30.69 - 47 )	37.58 ( 3047.16 )	37.39 ( 31.29 )	5.22 ( 4.91 )	1	Glimepiride
LOSS OF CONSCIOUSNESS	86	7956	118599	56871980	5.18	4.19	6.41	5.14	287.06	4.93	5.35	5.14	4.3	2.36	2.05	NERVOUS SYSTEM DISORDERS	5.18 ( 4.19 - 6.41 )	5.14 ( 287.06 )	5.14 ( 4.3 )	2.36 ( 2.05 )	1	Glimepiride
HYPOGLYCAEMIC COMA	78	7964	2626	56987953	212.55	169.51	266.51	210.49	15794.5	210.27	210.72	204.45	169.19	7.68	7.34	NERVOUS SYSTEM DISORDERS	212.55 ( 169.51 - 266.51 )	210.49 ( 15794.5 )	204.45 ( 169.19 )	7.68 ( 7.34 )	1	Glimepiride
RENAL IMPAIRMENT	57	7985	75962	56914617	5.35	4.12	6.94	5.32	199.94	5.06	5.58	5.31	4.27	2.41	2.03	RENAL AND URINARY DISORDERS	5.35 ( 4.12 - 6.94 )	5.32 ( 199.94 )	5.31 ( 4.27 )	2.41 ( 2.03 )	1	Glimepiride
LACTIC ACIDOSIS	56	7986	28357	56962222	14.09	10.83	18.33	13.99	674.71	13.73	14.26	13.97	11.21	3.8	3.42	METABOLISM AND NUTRITION DISORDERS	14.09 ( 10.83 - 18.33 )	13.99 ( 674.71 )	13.97 ( 11.21 )	3.8 ( 3.42 )	1	Glimepiride
COMPLETED SUICIDE	90	7328	79389	56911814	8.8	7.15	10.84	8.71	614.37	8.5	8.92	8.7	7.31	3.12	2.82	PSYCHIATRIC DISORDERS	8.8 ( 7.15 - 10.84 )	8.71 ( 614.37 )	8.7 ( 7.31 )	3.12 ( 2.82 )	1	Glipizide
DIABETES MELLITUS INADEQUATE CONTROL	77	7341	16225	56974978	36.83	29.41	46.13	36.46	2643.81	36.24	36.68	36.29	30.06	5.18	4.85	METABOLISM AND NUTRITION DISORDERS	36.83 ( 29.41 - 46.13 )	36.46 ( 2643.81 )	36.29 ( 30.06 )	5.18 ( 4.85 )	1	Glipizide
LOSS OF CONSCIOUSNESS	46	7372	118639	56872564	2.99	2.24	4	2.98	60.57	2.69	3.27	2.98	2.34	1.57	1.15	NERVOUS SYSTEM DISORDERS	2.99 ( 2.24 - 4 )	2.98 ( 60.57 )	2.98 ( 2.34 )	1.57 ( 1.15 )	1	Glipizide
SYNCOPE	40	7378	93879	56897324	3.29	2.41	4.48	3.27	63.24	2.96	3.58	3.27	2.52	1.71	1.26	NERVOUS SYSTEM DISORDERS	3.29 ( 2.41 - 4.48 )	3.27 ( 63.24 )	3.27 ( 2.52 )	1.71 ( 1.26 )	1	Glipizide
UNRESPONSIVE TO STIMULI	31	7387	23821	56967382	10.04	7.05	14.28	10	250.82	9.65	10.35	9.99	7.43	3.32	2.81	NERVOUS SYSTEM DISORDERS	10.04 ( 7.05 - 14.28 )	10 ( 250.82 )	9.99 ( 7.43 )	3.32 ( 2.81 )	1	Glipizide
HYPOGLYCAEMIC COMA	23	7395	2681	56988522	66.11	43.83	99.73	65.91	1457.84	65.5	66.32	65.36	46.34	6.03	5.44	NERVOUS SYSTEM DISORDERS	66.11 ( 43.83 - 99.73 )	65.91 ( 1457.84 )	65.36 ( 46.34 )	6.03 ( 5.44 )	1	Glipizide
DIABETES MELLITUS INADEQUATE CONTROL	7	667	16295	56981652	36.7	17.42	77.29	36.33	240.46	35.59	37.07	36.31	19.47	5.18	4.16	METABOLISM AND NUTRITION DISORDERS	36.7 ( 17.42 - 77.29 )	36.33 ( 240.46 )	36.31 ( 19.47 )	5.18 ( 4.16 )	1	Nateglinide
MYOCARDIAL ISCHAEMIA	3	671	11108	56986839	22.94	7.38	71.31	22.84	62.64	21.71	23.97	22.83	8.84	4.51	3.07	CARDIAC DISORDERS	22.94 ( 7.38 - 71.31 )	22.84 ( 62.64 )	22.83 ( 8.84 )	4.51 ( 3.07 )	1	Nateglinide
FACIAL PARALYSIS	3	671	13225	56984722	19.26	6.2	59.89	19.18	51.71	18.05	20.31	19.18	7.42	4.26	2.81	NERVOUS SYSTEM DISORDERS	19.26 ( 6.2 - 59.89 )	19.18 ( 51.71 )	19.18 ( 7.42 )	4.26 ( 2.81 )	1	Nateglinide
HEMIPARESIS	3	671	16055	56981892	15.87	5.1	49.33	15.8	41.6	14.67	16.93	15.8	6.12	3.98	2.53	NERVOUS SYSTEM DISORDERS	15.87 ( 5.1 - 49.33 )	15.8 ( 41.6 )	15.8 ( 6.12 )	3.98 ( 2.53 )	1	Nateglinide
CHRONIC KIDNEY DISEASE	8000	93911	73653	56823057	65.72	64.17	67.31	60.64	423890	60.62	60.66	54.8	53.71	5.78	5.74	RENAL AND URINARY DISORDERS	65.72 ( 64.17 - 67.31 )	60.64 ( 423890.43 )	54.8 ( 53.71 )	5.78 ( 5.74 )	1	Pantoprazole
ACUTE KIDNEY INJURY	4441	97470	176720	56719990	14.62	14.19	15.08	14.03	52592	14	14.06	13.71	13.37	3.78	3.73	RENAL AND URINARY DISORDERS	14.62 ( 14.19 - 15.08 )	14.03 ( 52591.98 )	13.71 ( 13.37 )	3.78 ( 3.73 )	1	Pantoprazole
END STAGE RENAL DISEASE	2362	99549	15204	56881506	88.77	84.96	92.74	86.73	173306	86.69	86.78	75.21	72.5	6.23	6.17	RENAL AND URINARY DISORDERS	88.77 ( 84.96 - 92.74 )	86.73 ( 173306.26 )	75.21 ( 72.5 )	6.23 ( 6.17 )	1	Pantoprazole
RENAL FAILURE	2346	99565	124844	56771866	10.71	10.28	11.17	10.49	19816.7	10.45	10.53	10.32	9.97	3.37	3.31	RENAL AND URINARY DISORDERS	10.71 ( 10.28 - 11.17 )	10.49 ( 19816.71 )	10.32 ( 9.97 )	3.37 ( 3.31 )	1	Pantoprazole
RENAL INJURY	1275	100636	27749	56868961	25.96	24.54	27.47	25.65	28894.3	25.6	25.71	24.57	23.44	4.62	4.54	RENAL AND URINARY DISORDERS	25.96 ( 24.54 - 27.47 )	25.65 ( 28894.35 )	24.57 ( 23.44 )	4.62 ( 4.54 )	1	Pantoprazole
TUBULOINTERSTITIAL NEPHRITIS	1115	100796	17351	56879359	36.26	34.12	38.54	35.88	35532.8	35.82	35.94	33.77	32.09	5.08	4.99	RENAL AND URINARY DISORDERS	36.26 ( 34.12 - 38.54 )	35.88 ( 35532.83 )	33.77 ( 32.09 )	5.08 ( 4.99 )	1	Pantoprazole
HYPOKALAEMIA	506	101405	41703	56855007	6.8	6.23	7.43	6.77	2462.34	6.69	6.86	6.7	6.23	2.75	2.62	METABOLISM AND NUTRITION DISORDERS	6.8 ( 6.23 - 7.43 )	6.77 ( 2462.34 )	6.7 ( 6.23 )	2.75 ( 2.62 )	1	Pantoprazole
RENAL IMPAIRMENT	421	101490	75598	56821112	3.12	2.83	3.43	3.11	599.81	3.01	3.2	3.1	2.86	1.63	1.49	RENAL AND URINARY DISORDERS	3.12 ( 2.83 - 3.43 )	3.11 ( 599.81 )	3.1 ( 2.86 )	1.63 ( 1.49 )	1	Pantoprazole
DRUG REACTION WITH EOSINOPHILIA AND SYSTEMIC SYMPTOMS	309	101602	25576	56871134	6.76	6.04	7.57	6.75	1494.69	6.63	6.86	6.68	6.08	2.74	2.57	SKIN AND SUBCUTANEOUS TISSUE DISORDERS	6.76 ( 6.04 - 7.57 )	6.75 ( 1494.69 )	6.68 ( 6.08 )	2.74 ( 2.57 )	1	Pantoprazole
HYPOGLYCAEMIC COMA	77	2503	2627	56993414	667.41	530.3	839.98	647.52	48292.3	647.3	647.75	629.11	518.99	9.3	8.96	NERVOUS SYSTEM DISORDERS	667.41 ( 530.3 - 839.98 )	647.52 ( 48292.3 )	629.11 ( 518.99 )	9.3 ( 8.96 )	1	Repaglinide
LOSS OF CONSCIOUSNESS	37	2543	118648	56877393	6.97	5.04	9.65	6.89	186.6	6.57	7.21	6.89	5.25	2.78	2.31	NERVOUS SYSTEM DISORDERS	6.97 ( 5.04 - 9.65 )	6.89 ( 186.6 )	6.89 ( 5.25 )	2.78 ( 2.31 )	1	Repaglinide
ACUTE KIDNEY INJURY	28	2552	181133	56814908	3.44	2.37	4.99	3.41	47.96	3.05	3.78	3.41	2.5	1.77	1.23	RENAL AND URINARY DISORDERS	3.44 ( 2.37 - 4.99 )	3.41 ( 47.96 )	3.41 ( 2.5 )	1.77 ( 1.23 )	1	Repaglinide
LACTIC ACIDOSIS	24	2556	28389	56967652	18.84	12.6	28.17	18.68	401.37	18.28	19.07	18.66	13.33	4.22	3.64	METABOLISM AND NUTRITION DISORDERS	18.84 ( 12.6 - 28.17 )	18.68 ( 401.37 )	18.66 ( 13.33 )	4.22 ( 3.64 )	1	Repaglinide
