# Supplementary material for: Sarcopenia and chronic pain: Identification of shared genetic determinants and therapeutic implication
Source: Medicine (Baltimore). 2026 May 15;105(20):e48819. doi: 10.1097/MD.0000000000048819 (PMC13183096; doi:10.1097/MD.0000000000048819)
Supplement: Supplementary file 11 [file medi-105-e48819-s015.xlsx]

## Sheet: Table S11
miRNA	Target_Gene	Entrez_ID	Source
hsa-miR-218-5p	SP1	6667	Glipizide
hsa-miR-218-5p	IKBKB	3551	Glipizide
hsa-miR-218-5p	RICTOR	253260	Glipizide
hsa-miR-218-5p	HOXB3	3213	Glipizide
hsa-miR-218-5p	BMI1	648	Glipizide
hsa-miR-218-5p	SSR1	6745	Glipizide
hsa-miR-218-5p	PPIA	5478	Glipizide
hsa-miR-218-5p	SBNO1	55206	Glipizide
hsa-miR-218-5p	EARS2	124454	Glipizide
hsa-miR-218-5p	DST	667	Glipizide
hsa-miR-218-5p	FKBP1A	2280	Glipizide
hsa-miR-218-5p	PRRC2C	23215	Glipizide
hsa-miR-218-5p	RPS13	6207	Glipizide
hsa-miR-218-5p	RPS25	6230	Glipizide
hsa-miR-218-5p	ZNF407	55628	Glipizide
hsa-miR-218-5p	ARSG	22901	Glipizide
hsa-miR-218-5p	RPL12	6136	Glipizide
hsa-miR-218-5p	KLHL31	401265	Glipizide
hsa-miR-218-5p	HBS1L	10767	Glipizide
hsa-miR-218-5p	MLX	6945	Glipizide
hsa-miR-218-5p	ZC3H18	124245	Glipizide
hsa-miR-218-5p	TTC21B	79809	Glipizide
hsa-miR-218-5p	ZNF711	7552	Glipizide
hsa-miR-218-5p	ARL6	84100	Glipizide
hsa-miR-218-5p	HMGB1	3146	Glipizide
hsa-miR-218-5p	LEF1	51176	Glipizide
hsa-miR-218-5p	LAMB3	3914	Glipizide
hsa-miR-218-5p	ROBO1	6091	Glipizide
hsa-miR-218-5p	GLI2	2736	Glipizide
hsa-miR-218-5p	OTUD7B	56957	Glipizide
hsa-miR-218-5p	RUNX2	860	Glipizide
hsa-miR-218-5p	LASP1	3927	Glipizide
hsa-miR-218-5p	SFRP2	6423	Glipizide
hsa-miR-218-5p	DKK2	27123	Glipizide
hsa-miR-218-5p	VOPP1	81552	Glipizide
hsa-miR-218-5p	TFF1	7031	Glipizide
hsa-miR-218-5p	CDH2	1000	Glipizide
hsa-miR-218-5p	MYORG	57462	Glipizide
hsa-miR-218-5p	CD99	4267	Glipizide
hsa-miR-218-5p	SLC35C2	51006	Glipizide
hsa-miR-218-5p	OIP5	11339	Glipizide
hsa-miR-218-5p	HNRNPA1	3178	Glipizide
hsa-miR-218-5p	NUP210	23225	Glipizide
hsa-miR-218-5p	RPP25	54913	Glipizide
hsa-miR-218-5p	TFRC	7037	Glipizide
hsa-miR-218-5p	HNRNPA1L2	144983	Glipizide
hsa-miR-218-5p	RPL35	11224	Glipizide
hsa-miR-218-5p	KCNK6	9424	Glipizide
hsa-miR-218-5p	PDCD4	27250	Glipizide
hsa-miR-218-5p	TEX9	374618	Glipizide
hsa-miR-218-5p	SEMA3G	56920	Glipizide
hsa-miR-218-5p	CYP24A1	1591	Glipizide
hsa-miR-218-5p	RAB30	27314	Glipizide
hsa-miR-218-5p	SRRM4	84530	Glipizide
hsa-miR-218-5p	AGO1	26523	Glipizide
hsa-miR-218-5p	Rab1a	19324	Glipizide
hsa-miR-218-5p	BTF3L4	91408	Glipizide
hsa-miR-218-5p	GFPT1	2673	Glipizide
hsa-miR-218-5p	KSR2	283455	Glipizide
hsa-miR-218-5p	PAIP2	51247	Glipizide
hsa-miR-218-5p	PAWR	5074	Glipizide
hsa-miR-218-5p	IFNAR2	3455	Glipizide
hsa-miR-218-5p	SLC25A36	55186	Glipizide
hsa-miR-218-5p	DAZAP1	26528	Glipizide
hsa-miR-218-5p	FAM217B	63939	Glipizide
hsa-miR-218-5p	LMNB1	4001	Glipizide
hsa-miR-218-5p	PPP1CC	5501	Glipizide
hsa-miR-218-5p	SHOC2	8036	Glipizide
hsa-miR-218-5p	SLC38A1	81539	Glipizide
hsa-miR-218-5p	TPD52	7163	Glipizide
hsa-miR-218-5p	BIRC5	332	Glipizide
hsa-miR-218-5p	ZNF813	126017	Glipizide
hsa-miR-218-5p	TNIP2	79155	Glipizide
hsa-miR-218-5p	NDUFA6	4700	Glipizide
hsa-miR-218-5p	FOXN2	3344	Glipizide
hsa-miR-218-5p	NAA15	80155	Glipizide
hsa-miR-218-5p	ANKRD27	84079	Glipizide
hsa-miR-218-5p	BLOC1S6	26258	Glipizide
hsa-miR-218-5p	CNNM2	54805	Glipizide
hsa-miR-218-5p	ETNK1	55500	Glipizide
hsa-miR-218-5p	GALNT4	8693	Glipizide
hsa-miR-218-5p	GPRC5B	51704	Glipizide
hsa-miR-218-5p	HECTD2	143279	Glipizide
hsa-miR-218-5p	LNPEP	4012	Glipizide
hsa-miR-218-5p	POC1B-GALNT4	100528030	Glipizide
hsa-miR-218-5p	PPP6C	5537	Glipizide
hsa-miR-218-5p	PUM2	23369	Glipizide
hsa-miR-218-5p	RHOQ	23433	Glipizide
hsa-miR-218-5p	SHMT1	6470	Glipizide
hsa-miR-218-5p	VAT1	10493	Glipizide
hsa-miR-218-5p	ZNF566	84924	Glipizide
hsa-miR-218-5p	MTPAP	55149	Glipizide
hsa-miR-218-5p	CDKN2AIP	55602	Glipizide
hsa-miR-218-5p	AHI1	54806	Glipizide
hsa-miR-218-5p	MFAP3	4238	Glipizide
hsa-miR-218-5p	CCDC6	8030	Glipizide
hsa-miR-218-5p	HNRNPA3	220988	Glipizide
hsa-miR-218-5p	ZFX	7543	Glipizide
hsa-miR-218-5p	SALL3	27164	Glipizide
hsa-miR-218-5p	GDE1	51573	Glipizide
hsa-miR-218-5p	ELOVL6	79071	Glipizide
hsa-miR-218-5p	GJA1	2697	Glipizide
hsa-miR-218-5p	GHITM	27069	Glipizide
hsa-miR-218-5p	MAP3K21	84451	Glipizide
hsa-miR-218-5p	BTG2	7832	Glipizide
hsa-miR-218-5p	GLDN	342035	Glipizide
hsa-miR-218-5p	ELL2	22936	Glipizide
hsa-miR-218-5p	MPRIP	23164	Glipizide
hsa-miR-218-5p	NRAS	4893	Glipizide
hsa-miR-218-5p	TMEM64	169200	Glipizide
hsa-miR-218-5p	UBE2V1	7335	Glipizide
hsa-miR-218-5p	NUFIP2	57532	Glipizide
hsa-miR-218-5p	ZNF354C	30832	Glipizide
hsa-miR-218-5p	PRLR	5618	Glipizide
hsa-miR-218-5p	RIMKLB	57494	Glipizide
hsa-miR-218-5p	CASS4	57091	Glipizide
hsa-miR-218-5p	PAK2	5062	Glipizide
hsa-miR-218-5p	CCDC88C	440193	Glipizide
hsa-miR-218-5p	CCDC74A	90557	Glipizide
hsa-miR-218-5p	CCDC74B	91409	Glipizide
hsa-miR-218-5p	SMO	6608	Glipizide
hsa-miR-218-5p	EGFR	1956	Glipizide
hsa-miR-218-5p	SOST	50964	Glipizide
hsa-miR-218-5p	RPS6KA3	6197	Glipizide
hsa-miR-218-5p	LGR4	55366	Glipizide
hsa-miR-218-5p	LRRC28	123355	Glipizide
hsa-miR-218-5p	NACC1	112939	Glipizide
hsa-miR-218-5p	TTC39C	125488	Glipizide
hsa-miR-218-5p	SEMA4A	64218	Glipizide
hsa-miR-3074-5p	ZFP36L1	677	Glipizide
hsa-miR-3074-5p	C8A	731	Glipizide
hsa-miR-3074-5p	PLEKHM2	23207	Glipizide
hsa-miR-3074-5p	RAD54L2	23132	Glipizide
hsa-miR-3074-5p	SRF	6722	Glipizide
hsa-miR-3074-5p	WDR33	55339	Glipizide
hsa-miR-3074-5p	KRTAP4-9	100132386	Glipizide
hsa-miR-3074-5p	PDLIM5	10611	Glipizide
hsa-miR-3074-5p	TFRC	7037	Glipizide
hsa-miR-3074-5p	DHODH	1723	Glipizide
hsa-miR-3074-5p	TRAF7	84231	Glipizide
hsa-miR-3074-5p	CYB5R4	51167	Glipizide
hsa-miR-3074-5p	THSD7A	221981	Glipizide
hsa-miR-3074-5p	WDR82P1	728505	Glipizide
hsa-miR-3074-5p	MBOAT2	129642	Glipizide
hsa-miR-3074-5p	ABCD2	225	Glipizide
hsa-miR-3074-5p	IDH2	3418	Glipizide
hsa-miR-3074-5p	MTRF1L	54516	Glipizide
hsa-miR-3074-5p	ACACA	31	Glipizide
hsa-miR-3074-5p	SAR1A	56681	Glipizide
hsa-miR-3074-5p	SYK	6850	Glipizide
hsa-miR-3074-5p	MICA	100507436	Glipizide
hsa-miR-3074-5p	BNC2	54796	Glipizide
hsa-miR-3074-5p	CISD3	284106	Glipizide
hsa-miR-3074-5p	OTOG	340990	Glipizide
hsa-miR-3074-5p	SASH1	23328	Glipizide
hsa-miR-3074-5p	SP4	6671	Glipizide
hsa-miR-3074-5p	AHCY	191	Glipizide
hsa-miR-3074-5p	LILRA2	11027	Glipizide
hsa-miR-3074-5p	PSMC1	5700	Glipizide
hsa-miR-3074-5p	RBM20	282996	Glipizide
hsa-miR-3074-5p	IRAK4	51135	Glipizide
hsa-miR-3074-5p	ABCB11	8647	Glipizide
hsa-miR-3074-5p	ARF6	382	Glipizide
hsa-miR-3074-5p	PCDHA4	56144	Glipizide
hsa-miR-3074-5p	CXCR5	643	Glipizide
hsa-miR-3074-5p	EXOC7	23265	Glipizide
hsa-miR-3074-5p	MFSD6	54842	Glipizide
hsa-miR-3074-5p	PAG1	55824	Glipizide
hsa-miR-3074-5p	RAB3IP	117177	Glipizide
hsa-miR-3074-5p	RANBP2	5903	Glipizide
hsa-miR-3074-5p	SLC6A20	54716	Glipizide
hsa-miR-3074-5p	PIP4P2	55529	Glipizide
hsa-miR-3074-5p	UFM1	51569	Glipizide
hsa-miR-3074-5p	ACTR2	10097	Glipizide
hsa-miR-3074-5p	LRRTM2	26045	Glipizide
hsa-miR-3074-5p	FGF19	9965	Glipizide
hsa-miR-3074-5p	GP2	2813	Glipizide
hsa-miR-3074-5p	LRRFIP1	9208	Glipizide
hsa-miR-3074-5p	FBXO31	79791	Glipizide
hsa-miR-3074-5p	CYP2U1	113612	Glipizide
hsa-miR-3074-5p	CPT1B	1375	Glipizide
hsa-miR-3074-5p	CCDC115	84317	Glipizide
hsa-miR-3074-5p	SYT7	9066	Glipizide
hsa-miR-3074-5p	STARD5	80765	Glipizide
hsa-miR-3074-5p	SPA17	53340	Glipizide
hsa-miR-3074-5p	KPNA5	3841	Glipizide
hsa-miR-3074-5p	ZNF486	90649	Glipizide
hsa-miR-3074-5p	RIOK3	8780	Glipizide
hsa-miR-3074-5p	HOXB5	3215	Glipizide
hsa-miR-3074-5p	TXLNB	167838	Glipizide
hsa-miR-3074-5p	CDH13	1012	Glipizide
hsa-miR-3074-5p	GALNT6	11226	Glipizide
hsa-miR-3074-5p	MRPL19	9801	Glipizide
hsa-miR-3074-5p	MESD	23184	Glipizide
hsa-miR-3074-5p	MKI67	4288	Glipizide
hsa-miR-3074-5p	ZWINT	11130	Glipizide
hsa-miR-3074-5p	DCK	1633	Glipizide
hsa-miR-3074-5p	DLC1	10395	Glipizide
hsa-miR-3074-5p	NLN	57486	Glipizide
hsa-miR-3074-5p	CDC27	996	Glipizide
hsa-miR-3074-5p	EXOC8	149371	Glipizide
hsa-miR-3074-5p	LARP1	23367	Glipizide
hsa-miR-3074-5p	FEN1	2237	Glipizide
hsa-miR-3074-5p	TNRC6C	57690	Glipizide
hsa-miR-3074-5p	DUSP3	1845	Glipizide
hsa-miR-3074-5p	ENPP4	22875	Glipizide
hsa-miR-3074-5p	GATA6	2627	Glipizide
hsa-miR-3074-5p	RHOC	389	Glipizide
hsa-miR-3074-5p	ZNF138	7697	Glipizide
hsa-miR-3074-5p	CCND2	894	Glipizide
hsa-miR-3074-5p	DNAJC10	54431	Glipizide
hsa-miR-3074-5p	DSE	29940	Glipizide
hsa-miR-3074-5p	RAB15	376267	Glipizide
hsa-miR-3074-5p	PRX	57716	Glipizide
hsa-miR-3074-5p	HES2	54626	Glipizide
hsa-miR-3074-5p	B3GALT5	10317	Glipizide
hsa-miR-3074-5p	ZNF253	56242	Glipizide
hsa-miR-3074-5p	BBC3	27113	Glipizide
hsa-miR-3074-5p	SLC13A4	26266	Glipizide
hsa-miR-3074-5p	FPR2	2358	Glipizide
hsa-miR-3074-5p	DHRS3	9249	Glipizide
hsa-miR-337-5p	RAP2B	5912	Glipizide
hsa-miR-337-5p	CLIP1	6249	Glipizide
hsa-miR-337-5p	UBE2K	3093	Glipizide
hsa-miR-337-5p	NCK2	8440	Glipizide
hsa-miR-33a-5p	ABCA1	19	Glipizide
hsa-miR-33a-5p	NPC1	4864	Glipizide
hsa-miR-33a-5p	ABCB11	8647	Glipizide
hsa-miR-33a-5p	CROT	54677	Glipizide
hsa-miR-33a-5p	IRS2	8660	Glipizide
hsa-miR-33a-5p	NFYC	4802	Glipizide
hsa-miR-33a-5p	SRC	6714	Glipizide
hsa-miR-33a-5p	NCOA3	8202	Glipizide
hsa-miR-33a-5p	PTHLH	5744	Glipizide
hsa-miR-33a-5p	RPRD1B	58490	Glipizide
hsa-miR-33a-5p	PCM1	5108	Glipizide
hsa-miR-33a-5p	RPS23	6228	Glipizide
hsa-miR-33a-5p	RUNDC3B	154661	Glipizide
hsa-miR-33a-5p	TWIST1	7291	Glipizide
hsa-miR-33a-5p	PPARA	5465	Glipizide
hsa-miR-33a-5p	SP1	6667	Glipizide
hsa-miR-33a-5p	HMGA2	8091	Glipizide
hsa-miR-33a-5p	G2E3	55632	Glipizide
hsa-miR-33a-5p	CAPRIN1	4076	Glipizide
hsa-miR-33a-5p	ATF7IP	55729	Glipizide
hsa-miR-33a-5p	ACSL4	2182	Glipizide
hsa-miR-33a-5p	RBM33	155435	Glipizide
hsa-miR-33a-5p	PABPC3	5042	Glipizide
hsa-miR-33a-5p	ARID5B	84159	Glipizide
hsa-miR-33a-5p	CCDC71L	168455	Glipizide
hsa-miR-33a-5p	ITGBL1	9358	Glipizide
hsa-miR-33a-5p	RTN3	10313	Glipizide
hsa-miR-33a-5p	SSR2	6746	Glipizide
hsa-miR-33a-5p	SPIN4	139886	Glipizide
hsa-miR-33a-5p	ZNF208	7757	Glipizide
hsa-miR-33a-5p	CDH6	1004	Glipizide
hsa-miR-33a-5p	TMEM170A	124491	Glipizide
hsa-miR-33a-5p	TMEM170B	100113407	Glipizide
hsa-miR-33a-5p	FER	2241	Glipizide
hsa-miR-33a-5p	ZNF347	84671	Glipizide
hsa-miR-33a-5p	ARHGAP31	57514	Glipizide
hsa-miR-33a-5p	CCDC171	203238	Glipizide
hsa-miR-33a-5p	PALLD	23022	Glipizide
hsa-miR-33a-5p	NADSYN1	55191	Glipizide
hsa-miR-33a-5p	OSCP1	127700	Glipizide
hsa-miR-33a-5p	HBS1L	10767	Glipizide
hsa-miR-33a-5p	RAET1E	135250	Glipizide
hsa-miR-33a-5p	LRRC40	55631	Glipizide
hsa-miR-33a-5p	EDN1	1906	Glipizide
hsa-miR-33a-5p	XIAP	331	Glipizide
hsa-miR-33a-5p	REEP1	65055	Glipizide
hsa-miR-33a-5p	ARPC1B	10095	Glipizide
hsa-miR-33a-5p	RNF157	114804	Glipizide
hsa-miR-33a-5p	ONECUT3	390874	Glipizide
hsa-miR-33a-5p	GAS1	2619	Glipizide
hsa-miR-33a-5p	YWHAH	7533	Glipizide
hsa-miR-33a-5p	ZNF223	7766	Glipizide
hsa-miR-33a-5p	RMND5A	64795	Glipizide
hsa-miR-33a-5p	TSKU	25987	Glipizide
hsa-miR-33a-5p	ACTB	60	Glipizide
hsa-miR-33a-5p	NUFIP2	57532	Glipizide
hsa-miR-33a-5p	PAPOLG	64895	Glipizide
hsa-miR-33a-5p	SIX1	6495	Glipizide
hsa-miR-33a-5p	SOCS5	9655	Glipizide
hsa-miR-33a-5p	ZCCHC14	23174	Glipizide
hsa-miR-33a-5p	CNOT4	4850	Glipizide
hsa-miR-33a-5p	ZNF415	55786	Glipizide
hsa-miR-33a-5p	RRP7A	27341	Glipizide
hsa-miR-33a-5p	TMEM98	26022	Glipizide
hsa-miR-33a-5p	ABHD2	11057	Glipizide
hsa-miR-33a-5p	AGO2	27161	Glipizide
hsa-miR-33a-5p	DUSP8	1850	Glipizide
hsa-miR-33a-5p	PGM3	5238	Glipizide
hsa-miR-33a-5p	SLC30A1	7779	Glipizide
hsa-miR-33a-5p	SNTB2	6645	Glipizide
hsa-miR-33a-5p	SLC16A1	6566	Glipizide
hsa-miR-33a-5p	ZNF281	23528	Glipizide
hsa-miR-33a-5p	STXBP2	6813	Glipizide
hsa-miR-33a-5p	PLEKHA8	84725	Glipizide
hsa-miR-33a-5p	SKIL	6498	Glipizide
hsa-miR-33a-5p	TRPC4	7223	Glipizide
hsa-miR-33a-5p	KPNA4	3840	Glipizide
hsa-miR-33a-5p	PSAT1	29968	Glipizide
hsa-miR-33a-5p	RBBP9	10741	Glipizide
hsa-miR-33a-5p	MTRNR2L6	100463482	Glipizide
hsa-miR-33a-5p	GIGYF1	64599	Glipizide
hsa-miR-33a-5p	MAPK8	5599	Glipizide
hsa-miR-33a-5p	SECISBP2L	9728	Glipizide
hsa-miR-33a-5p	ARHGAP15	55843	Glipizide
hsa-miR-33a-5p	SEMA7A	8482	Glipizide
hsa-miR-33a-5p	YWHAG	7532	Glipizide
hsa-miR-33a-5p	GM2A	2760	Glipizide
hsa-miR-33a-5p	PPIC	5480	Glipizide
hsa-miR-33a-5p	ZNF583	147949	Glipizide
hsa-miR-33a-5p	CPT1A	1374	Glipizide
hsa-miR-33a-5p	HADHB	3032	Glipizide
hsa-miR-33a-5p	CDK16	5127	Glipizide
hsa-miR-33a-5p	OSBPL6	114880	Glipizide
hsa-miR-33a-5p	EN2	2020	Glipizide
hsa-miR-33a-5p	HIF1A	3091	Glipizide
hsa-miR-33a-5p	PIM3	415116	Glipizide
hsa-miR-33a-5p	MYC	4609	Glipizide
hsa-miR-3960	PIAS4	51588	Dexlansoprazole
hsa-miR-3960	RPL14	9045	Dexlansoprazole
hsa-miR-3960	MARVELD1	83742	Dexlansoprazole
hsa-miR-3960	VPREB1	7441	Dexlansoprazole
hsa-miR-3960	VAV3	10451	Dexlansoprazole
hsa-miR-3960	POU3F3	5455	Dexlansoprazole
hsa-miR-3960	HOXD3	3232	Dexlansoprazole
hsa-miR-3960	MAPK8IP3	23162	Dexlansoprazole
hsa-miR-3960	GREM2	64388	Dexlansoprazole
hsa-miR-3960	TSPAN10	83882	Dexlansoprazole
hsa-miR-3960	CSTF2	1478	Dexlansoprazole
hsa-miR-3960	CACNA1B	774	Dexlansoprazole
hsa-miR-3960	PCYT2	5833	Dexlansoprazole
hsa-miR-3960	EN1	2019	Dexlansoprazole
hsa-miR-3960	GNAI2	2771	Dexlansoprazole
hsa-miR-3960	RUNX1	861	Dexlansoprazole
hsa-miR-3960	BRSK2	9024	Dexlansoprazole
hsa-miR-3960	CLASP1	23332	Dexlansoprazole
hsa-miR-3960	WSCD1	23302	Dexlansoprazole
hsa-miR-3960	CBARP	255057	Dexlansoprazole
hsa-miR-3960	PRX	57716	Dexlansoprazole
hsa-miR-3960	ARC	23237	Dexlansoprazole
hsa-miR-3960	MSI1	4440	Dexlansoprazole
hsa-miR-3960	GPAT4	137964	Dexlansoprazole
hsa-miR-3960	NDUFA11	126328	Dexlansoprazole
hsa-miR-3960	CLIP2	7461	Dexlansoprazole
hsa-miR-3960	DNAH17	8632	Dexlansoprazole
hsa-miR-3960	HIC2	23119	Dexlansoprazole
hsa-miR-3960	NANOS1	340719	Dexlansoprazole
hsa-miR-3960	UNK	85451	Dexlansoprazole
hsa-miR-3960	ZBTB7B	51043	Dexlansoprazole
hsa-miR-3960	PDZD4	57595	Dexlansoprazole
hsa-miR-3960	HOXB8	3218	Dexlansoprazole
hsa-miR-3960	VGF	7425	Dexlansoprazole
hsa-miR-3960	SLC9A3	6550	Dexlansoprazole
hsa-miR-3960	FEM1A	55527	Dexlansoprazole
hsa-miR-3960	SLC47A1	55244	Dexlansoprazole
hsa-miR-3960	MELTF	4241	Dexlansoprazole
hsa-miR-3960	CPLX1	10815	Dexlansoprazole
hsa-miR-3960	FXYD1	5348	Dexlansoprazole
hsa-miR-3960	RXRB	6257	Dexlansoprazole
hsa-miR-3960	C3orf36	80111	Dexlansoprazole
hsa-miR-3960	PEG10	23089	Dexlansoprazole
hsa-miR-3960	TOR4A	54863	Dexlansoprazole
hsa-miR-3960	TFAP2A	7020	Dexlansoprazole
hsa-miR-4454	CRCP	27297	Dexlansoprazole
hsa-miR-4454	MTMR9	66036	Dexlansoprazole
hsa-miR-4454	TMEM186	25880	Dexlansoprazole
hsa-miR-4454	NT5C2	22978	Dexlansoprazole
hsa-miR-4454	ENTPD4	9583	Dexlansoprazole
hsa-miR-4454	CXorf38	159013	Dexlansoprazole
hsa-miR-4454	SLC1A5	6510	Dexlansoprazole
hsa-miR-4454	TMOD3	29766	Dexlansoprazole
hsa-miR-4454	GATAD1	57798	Dexlansoprazole
hsa-miR-4454	RUNDC1	146923	Dexlansoprazole
hsa-miR-4454	MCTS1	28985	Dexlansoprazole
hsa-miR-4454	RPL24	6152	Dexlansoprazole
hsa-miR-4454	PIK3C2A	5286	Dexlansoprazole
hsa-miR-4454	CCR4	1233	Dexlansoprazole
hsa-miR-4454	MYADM	91663	Dexlansoprazole
hsa-miR-4454	HRH4	59340	Dexlansoprazole
hsa-miR-4454	SS18L1	26039	Dexlansoprazole
hsa-miR-4454	SLC4A1	6521	Dexlansoprazole
hsa-miR-4454	TRIM65	201292	Dexlansoprazole
hsa-miR-4454	TM4SF5	9032	Dexlansoprazole
hsa-miR-4454	LAIR1	3903	Dexlansoprazole
hsa-miR-4454	SCIMP	388325	Dexlansoprazole
hsa-miR-4454	SLC35F5	80255	Dexlansoprazole
hsa-miR-4454	GNE	10020	Dexlansoprazole
hsa-miR-4454	SLC35E3	55508	Dexlansoprazole
hsa-miR-4454	SH3D19	152503	Dexlansoprazole
hsa-miR-4454	TNFAIP8L1	126282	Dexlansoprazole
hsa-miR-4454	RRAD	6236	Dexlansoprazole
hsa-miR-4454	TTPAL	79183	Dexlansoprazole
hsa-miR-4454	ABL2	27	Dexlansoprazole
hsa-miR-4454	LRPAP1	4043	Dexlansoprazole
hsa-miR-4454	GDPD1	284161	Dexlansoprazole
hsa-miR-4454	MFAP2	4237	Dexlansoprazole
hsa-miR-4454	ATCAY	85300	Dexlansoprazole
hsa-miR-4454	ATM	472	Dexlansoprazole
hsa-miR-4454	ITPRIPL2	162073	Dexlansoprazole
hsa-miR-4454	MAPK14	1432	Dexlansoprazole
hsa-miR-4454	RAD51	5888	Dexlansoprazole
hsa-miR-4454	RBM8A	9939	Dexlansoprazole
hsa-miR-4454	SMURF2	64750	Dexlansoprazole
hsa-miR-4454	ZNF699	374879	Dexlansoprazole
hsa-miR-4454	HES2	54626	Dexlansoprazole
hsa-miR-4454	NFKBID	84807	Dexlansoprazole
hsa-miR-4454	GK5	256356	Dexlansoprazole
hsa-miR-4454	KCNN1	3780	Dexlansoprazole
hsa-miR-4454	MEAF6	64769	Dexlansoprazole
hsa-miR-4454	UGT8	7368	Dexlansoprazole
hsa-miR-4454	WFDC6	140870	Dexlansoprazole
hsa-miR-4454	CWC25	54883	Dexlansoprazole
hsa-miR-4454	HCAR1	27198	Dexlansoprazole
hsa-miR-4454	CASP16P	197350	Dexlansoprazole
hsa-miR-4454	MON1B	22879	Dexlansoprazole
hsa-miR-4454	TRAM2	9697	Dexlansoprazole
hsa-miR-4454	VPS4A	27183	Dexlansoprazole
hsa-miR-4454	RAB27A	5873	Dexlansoprazole
hsa-miR-4485-3p	MTMR12	54545	Dexlansoprazole
hsa-miR-4485-3p	RAP2B	5912	Dexlansoprazole
hsa-miR-4485-3p	GPR37L1	9283	Dexlansoprazole
hsa-miR-4485-3p	CLIP1	6249	Dexlansoprazole
hsa-miR-4485-3p	UBE2K	3093	Dexlansoprazole
hsa-miR-4485-3p	TDRKH	11022	Dexlansoprazole
hsa-miR-4508	ARHGAP40	343578	Dexlansoprazole
hsa-miR-4508	ADCY9	115	Dexlansoprazole
hsa-miR-4508	IGF1R	3480	Dexlansoprazole
hsa-miR-4508	ZNF426	79088	Dexlansoprazole
hsa-miR-4508	KIAA0754	643314	Dexlansoprazole
hsa-miR-4508	CERS1	10715	Dexlansoprazole
hsa-miR-4508	CSTF1	1477	Dexlansoprazole
hsa-miR-4508	LEPROTL1	23484	Dexlansoprazole
hsa-miR-4508	IRAK3	11213	Dexlansoprazole
hsa-miR-4508	YES1	7525	Dexlansoprazole
hsa-miR-4508	TAF1	6872	Dexlansoprazole
hsa-miR-4508	MED28	80306	Dexlansoprazole
hsa-miR-4508	HOOK3	84376	Dexlansoprazole
hsa-miR-4508	PTDSS2	81490	Dexlansoprazole
hsa-miR-4508	PTGIS	5740	Dexlansoprazole
hsa-miR-4508	ASB6	140459	Dexlansoprazole
hsa-miR-4508	NKX2-3	159296	Dexlansoprazole
hsa-miR-4508	PRX	57716	Dexlansoprazole
hsa-miR-4508	Cers1	93898	Dexlansoprazole
hsa-miR-4508	BARHL1	56751	Dexlansoprazole
hsa-miR-4508	PEX26	55670	Dexlansoprazole
hsa-miR-4508	VAV3	10451	Dexlansoprazole
hsa-miR-4508	BRSK2	9024	Dexlansoprazole
hsa-miR-4508	TRPV2	51393	Dexlansoprazole
hsa-miR-4508	SCAF4	57466	Dexlansoprazole
hsa-miR-4508	TRIM59	286827	Dexlansoprazole
hsa-miR-4508	STRN4	29888	Dexlansoprazole
hsa-miR-4508	TMEM63C	57156	Dexlansoprazole
hsa-miR-4508	TOR4A	54863	Dexlansoprazole
hsa-miR-4508	LYPLA2	11313	Dexlansoprazole
hsa-miR-4508	RGS6	9628	Dexlansoprazole
hsa-miR-517c-3p	TRAF3IP1	26146	Glipizide
hsa-miR-517c-3p	DBN1	1627	Glipizide
hsa-miR-517c-3p	HNRNPU	3192	Glipizide
hsa-miR-517c-3p	ZNF431	170959	Glipizide
hsa-miR-517c-3p	NACC2	138151	Glipizide
hsa-miR-517c-3p	DNAJC28	54943	Glipizide
hsa-miR-517c-3p	THAP2	83591	Glipizide
hsa-miR-517c-3p	USP1	7398	Glipizide
hsa-miR-517c-3p	EFHD2	79180	Glipizide
hsa-miR-519a-3p	ELAVL1	1994	Glipizide
hsa-miR-519a-3p	PTEN	5728	Glipizide
hsa-miR-519a-3p	CDKN1A	1026	Glipizide
hsa-miR-519a-3p	DICER1	23405	Glipizide
hsa-miR-519a-3p	RFXAP	5994	Glipizide
hsa-miR-519a-3p	IFNLR1	163702	Glipizide
hsa-miR-519a-3p	CDCA4	55038	Glipizide
hsa-miR-519a-3p	BRI3BP	140707	Glipizide
hsa-miR-519a-3p	FAM114A1	92689	Glipizide
hsa-miR-519a-3p	KBTBD6	89890	Glipizide
hsa-miR-519a-3p	MOCS2	4338	Glipizide
hsa-miR-519a-3p	CHERP	10523	Glipizide
hsa-miR-519a-3p	RAG1	5896	Glipizide
hsa-miR-519a-3p	TRAF3IP1	26146	Glipizide
hsa-miR-519a-3p	FKTN	2218	Glipizide
hsa-miR-519a-3p	TMTC1	83857	Glipizide
hsa-miR-519a-3p	IGF2R	3482	Glipizide
hsa-miR-519a-3p	MED8	112950	Glipizide
hsa-miR-519a-3p	KLRD1	3824	Glipizide
hsa-miR-519a-3p	C3orf18	51161	Glipizide
hsa-miR-519a-3p	ACSL4	2182	Glipizide
hsa-miR-519a-3p	BLCAP	10904	Glipizide
hsa-miR-519a-3p	BTG3	10950	Glipizide
hsa-miR-519a-3p	DAZAP2	9802	Glipizide
hsa-miR-519a-3p	FBXL5	26234	Glipizide
hsa-miR-519a-3p	MIDN	90007	Glipizide
hsa-miR-519a-3p	NABP1	64859	Glipizide
hsa-miR-519a-3p	PRKAA1	5562	Glipizide
hsa-miR-519a-3p	PXK	54899	Glipizide
hsa-miR-519a-3p	RAN	5901	Glipizide
hsa-miR-519a-3p	TFAM	7019	Glipizide
hsa-miR-519a-3p	U2SURP	23350	Glipizide
hsa-miR-519a-3p	RPS27A	6233	Glipizide
hsa-miR-519a-3p	KLHL21	9903	Glipizide
hsa-miR-519a-3p	PAQR5	54852	Glipizide
hsa-miR-519a-3p	CCDC71L	168455	Glipizide
hsa-miR-519a-3p	KLF10	7071	Glipizide
hsa-miR-519a-3p	PURB	5814	Glipizide
hsa-miR-519a-3p	ATAT1	79969	Glipizide
hsa-miR-519a-3p	PRPF4	9128	Glipizide
hsa-miR-519a-3p	GRK3	157	Glipizide
hsa-miR-519a-3p	MFAP2	4237	Glipizide
hsa-miR-519a-3p	PTPN9	5780	Glipizide
hsa-miR-519a-3p	SEC23B	10483	Glipizide
hsa-miR-519a-3p	KLHL28	54813	Glipizide
hsa-miR-519a-3p	USP32	84669	Glipizide
hsa-miR-519a-3p	SLC35C2	51006	Glipizide
hsa-miR-519a-3p	CBX8	57332	Glipizide
hsa-miR-519a-3p	ESR1	2099	Glipizide
hsa-miR-519a-3p	ANKH	56172	Glipizide
hsa-miR-519a-3p	ANKRD33B	651746	Glipizide
hsa-miR-519a-3p	BNIP2	663	Glipizide
hsa-miR-519a-3p	BTF3L4	91408	Glipizide
hsa-miR-519a-3p	CNOT6L	246175	Glipizide
hsa-miR-519a-3p	CSNK1A1	1452	Glipizide
hsa-miR-519a-3p	DLG5	9231	Glipizide
hsa-miR-519a-3p	DNAJB9	4189	Glipizide
hsa-miR-519a-3p	DNAJC28	54943	Glipizide
hsa-miR-519a-3p	ENPP5	59084	Glipizide
hsa-miR-519a-3p	F3	2152	Glipizide
hsa-miR-519a-3p	HSPA8	3312	Glipizide
hsa-miR-519a-3p	KMT2B	9757	Glipizide
hsa-miR-519a-3p	LAMTOR1	55004	Glipizide
hsa-miR-519a-3p	LAPTM4A	9741	Glipizide
hsa-miR-519a-3p	LZIC	84328	Glipizide
hsa-miR-519a-3p	MAPRE3	22924	Glipizide
hsa-miR-519a-3p	MBNL3	55796	Glipizide
hsa-miR-519a-3p	NR2F2	7026	Glipizide
hsa-miR-519a-3p	PPP1R15B	84919	Glipizide
hsa-miR-519a-3p	PTPN4	5775	Glipizide
hsa-miR-519a-3p	SKIL	6498	Glipizide
hsa-miR-519a-3p	SOX4	6659	Glipizide
hsa-miR-519a-3p	TMEM109	79073	Glipizide
hsa-miR-519a-3p	TMEM200C	645369	Glipizide
hsa-miR-519a-3p	PDRG1	81572	Glipizide
hsa-miR-519a-3p	TMEM30A	55754	Glipizide
hsa-miR-519a-3p	KIAA1191	57179	Glipizide
hsa-miR-519a-3p	ZDHHC20	253832	Glipizide
hsa-miR-519a-3p	CCDC137	339230	Glipizide
hsa-miR-519a-3p	MCM7	4176	Glipizide
hsa-miR-519a-3p	IFNAR2	3455	Glipizide
hsa-miR-519a-3p	CNOT4	4850	Glipizide
hsa-miR-519a-3p	C3orf38	285237	Glipizide
hsa-miR-519a-3p	PCLAF	9768	Glipizide
hsa-miR-519a-3p	LIMA1	51474	Glipizide
hsa-miR-519a-3p	ZBTB18	10472	Glipizide
hsa-miR-519a-3p	ZBTB4	57659	Glipizide
hsa-miR-519a-3p	ARHGAP1	392	Glipizide
hsa-miR-519a-3p	ARHGAP12	94134	Glipizide
hsa-miR-519a-3p	ASB6	140459	Glipizide
hsa-miR-519a-3p	BBX	56987	Glipizide
hsa-miR-519a-3p	BICD2	23299	Glipizide
hsa-miR-519a-3p	EMSY	56946	Glipizide
hsa-miR-519a-3p	KLHL36	79786	Glipizide
hsa-miR-519a-3p	LCLAT1	253558	Glipizide
hsa-miR-519a-3p	NAGK	55577	Glipizide
hsa-miR-519a-3p	NKIRAS1	28512	Glipizide
hsa-miR-519a-3p	POU2F1	5451	Glipizide
hsa-miR-519a-3p	PSD3	23362	Glipizide
hsa-miR-519a-3p	RAB10	10890	Glipizide
hsa-miR-519a-3p	RAB5B	5869	Glipizide
hsa-miR-519a-3p	POLR1B	84172	Glipizide
hsa-miR-519a-3p	RPRD2	23248	Glipizide
hsa-miR-519a-3p	SLC5A3	6526	Glipizide
hsa-miR-519a-3p	SRSF2	6427	Glipizide
hsa-miR-519a-3p	TSKU	25987	Glipizide
hsa-miR-519a-3p	WASL	8976	Glipizide
hsa-miR-519a-3p	ZBTB37	84614	Glipizide
hsa-miR-519a-3p	ZNF317	57693	Glipizide
hsa-miR-519a-3p	SMAD4	4089	Glipizide
hsa-miR-519a-3p	TMEM242	729515	Glipizide
hsa-miR-519a-3p	ZNF70	7621	Glipizide
hsa-miR-519a-3p	ZNF224	7767	Glipizide
hsa-miR-519a-3p	CAPRIN2	65981	Glipizide
hsa-miR-519a-3p	CHEK2	11200	Glipizide
hsa-miR-519a-3p	CENPQ	55166	Glipizide
hsa-miR-519a-3p	CLIP4	79745	Glipizide
hsa-miR-519a-3p	CMPK1	51727	Glipizide
hsa-miR-519a-3p	EFCAB14	9813	Glipizide
hsa-miR-519a-3p	FAM210A	125228	Glipizide
hsa-miR-519a-3p	FEM1B	10116	Glipizide
hsa-miR-519a-3p	FJX1	24147	Glipizide
hsa-miR-519a-3p	FNBP1L	54874	Glipizide
hsa-miR-519a-3p	FZD6	8323	Glipizide
hsa-miR-519a-3p	GNS	2799	Glipizide
hsa-miR-519a-3p	KBTBD2	25948	Glipizide
hsa-miR-519a-3p	KCNB1	3745	Glipizide
hsa-miR-519a-3p	LDLR	3949	Glipizide
hsa-miR-519a-3p	MAP7	9053	Glipizide
hsa-miR-519a-3p	NACC2	138151	Glipizide
hsa-miR-519a-3p	NIPA1	123606	Glipizide
hsa-miR-519a-3p	NR2C2	7182	Glipizide
hsa-miR-519a-3p	PHTF2	57157	Glipizide
hsa-miR-519a-3p	PIGA	5277	Glipizide
hsa-miR-519a-3p	PPIG	9360	Glipizide
hsa-miR-519a-3p	PRRG4	79056	Glipizide
hsa-miR-519a-3p	RACGAP1	29127	Glipizide
hsa-miR-519a-3p	RBBP6	5930	Glipizide
hsa-miR-519a-3p	RRAGD	58528	Glipizide
hsa-miR-519a-3p	RUNX3	864	Glipizide
hsa-miR-519a-3p	SCAMP2	10066	Glipizide
hsa-miR-519a-3p	SESN3	143686	Glipizide
hsa-miR-519a-3p	SNX5	27131	Glipizide
hsa-miR-519a-3p	TFAP4	7023	Glipizide
hsa-miR-519a-3p	TMEM127	55654	Glipizide
hsa-miR-519a-3p	UBN2	254048	Glipizide
hsa-miR-519a-3p	ZNF202	7753	Glipizide
hsa-miR-519a-3p	ZNF35	7584	Glipizide
hsa-miR-519a-3p	ZNFX1	57169	Glipizide
hsa-miR-519a-3p	ATMIN	23300	Glipizide
hsa-miR-519a-3p	MFF	56947	Glipizide
hsa-miR-519a-3p	ZNF417	147687	Glipizide
hsa-miR-519a-3p	PARP1	142	Glipizide
hsa-miR-519a-3p	TAX1BP1	8887	Glipizide
hsa-miR-519a-3p	PVR	5817	Glipizide
hsa-miR-519a-3p	MAVS	57506	Glipizide
hsa-miR-519a-3p	RPF2	84154	Glipizide
hsa-miR-519a-3p	LRPAP1	4043	Glipizide
hsa-miR-519a-3p	EPS15L1	58513	Glipizide
hsa-miR-519a-3p	MAPK1	5594	Glipizide
hsa-miR-519a-3p	NFAT5	10725	Glipizide
hsa-miR-519a-3p	TGFBR2	7048	Glipizide
hsa-miR-519a-3p	ADAR	103	Glipizide
hsa-miR-519a-3p	ATP6V1C1	528	Glipizide
hsa-miR-519a-3p	CFL2	1073	Glipizide
hsa-miR-519a-3p	CUL3	8452	Glipizide
hsa-miR-519a-3p	DYNC1LI2	1783	Glipizide
hsa-miR-519a-3p	EGLN3	112399	Glipizide
hsa-miR-519a-3p	ENPP4	22875	Glipizide
hsa-miR-519a-3p	FCHO2	115548	Glipizide
hsa-miR-519a-3p	FICD	11153	Glipizide
hsa-miR-519a-3p	FRS2	10818	Glipizide
hsa-miR-519a-3p	GATA6	2627	Glipizide
hsa-miR-519a-3p	GLCE	26035	Glipizide
hsa-miR-519a-3p	GNPTAB	79158	Glipizide
hsa-miR-519a-3p	HMGB3	3149	Glipizide
hsa-miR-519a-3p	HOXB3	3213	Glipizide
hsa-miR-519a-3p	KIF13A	63971	Glipizide
hsa-miR-519a-3p	LIN52	91750	Glipizide
hsa-miR-519a-3p	MBNL1	4154	Glipizide
hsa-miR-519a-3p	MCC	4163	Glipizide
hsa-miR-519a-3p	MECP2	4204	Glipizide
hsa-miR-519a-3p	NIN	51199	Glipizide
hsa-miR-519a-3p	POGZ	23126	Glipizide
hsa-miR-519a-3p	PPP6R3	55291	Glipizide
hsa-miR-519a-3p	QKI	9444	Glipizide
hsa-miR-519a-3p	RB1	5925	Glipizide
hsa-miR-519a-3p	RDH11	51109	Glipizide
hsa-miR-519a-3p	REEP3	221035	Glipizide
hsa-miR-519a-3p	RPS6KA5	9252	Glipizide
hsa-miR-519a-3p	SALL3	27164	Glipizide
hsa-miR-519a-3p	SAMD8	142891	Glipizide
hsa-miR-519a-3p	SATB2	23314	Glipizide
hsa-miR-519a-3p	SLC25A44	9673	Glipizide
hsa-miR-519a-3p	SLC30A1	7779	Glipizide
hsa-miR-519a-3p	SOCS7	30837	Glipizide
hsa-miR-519a-3p	STK11IP	114790	Glipizide
hsa-miR-519a-3p	STX6	10228	Glipizide
hsa-miR-519a-3p	TCF7L2	6934	Glipizide
hsa-miR-519a-3p	TNFRSF21	27242	Glipizide
hsa-miR-519a-3p	UBXN2A	165324	Glipizide
hsa-miR-519a-3p	UEVLD	55293	Glipizide
hsa-miR-519a-3p	WIPF2	147179	Glipizide
hsa-miR-519a-3p	ZBTB5	9925	Glipizide
hsa-miR-519a-3p	DAD1	1603	Glipizide
hsa-miR-519a-3p	COX10	1352	Glipizide
hsa-miR-519a-3p	FANCM	57697	Glipizide
hsa-miR-519a-3p	DCTPP1	79077	Glipizide
hsa-miR-519a-3p	ZNF107	51427	Glipizide
hsa-miR-519a-3p	HABP4	22927	Glipizide
hsa-miR-519a-3p	ZNF681	148213	Glipizide
hsa-miR-519a-3p	BMT2	154743	Glipizide
hsa-miR-519a-3p	CERCAM	51148	Glipizide
hsa-miR-519a-3p	DNAJB14	79982	Glipizide
hsa-miR-519a-3p	EPHA4	2043	Glipizide
hsa-miR-519a-3p	HSPA13	6782	Glipizide
hsa-miR-519a-3p	KATNAL1	84056	Glipizide
hsa-miR-519a-3p	NETO2	81831	Glipizide
hsa-miR-519a-3p	NFIB	4781	Glipizide
hsa-miR-519a-3p	NUFIP2	57532	Glipizide
hsa-miR-519a-3p	RAP2C	57826	Glipizide
hsa-miR-519a-3p	RLIM	51132	Glipizide
hsa-miR-519a-3p	SHOC2	8036	Glipizide
hsa-miR-519a-3p	SMOC1	64093	Glipizide
hsa-miR-519a-3p	TAOK1	57551	Glipizide
hsa-miR-519a-3p	TPRG1L	127262	Glipizide
hsa-miR-519a-3p	TSG101	7251	Glipizide
hsa-miR-519a-3p	CSDE1	7812	Glipizide
hsa-miR-519a-3p	IPMK	253430	Glipizide
hsa-miR-519a-3p	SKA2	348235	Glipizide
hsa-miR-519a-3p	GDF11	10220	Glipizide
hsa-miR-519a-3p	MSMO1	6307	Glipizide
hsa-miR-519a-3p	KIF23	9493	Glipizide
hsa-miR-519a-3p	ADARB2	105	Glipizide
hsa-miR-519a-3p	ARL10	285598	Glipizide
hsa-miR-519a-3p	BTG1	694	Glipizide
hsa-miR-519a-3p	CCND2	894	Glipizide
hsa-miR-519a-3p	CCSAP	126731	Glipizide
hsa-miR-519a-3p	CLCN3	1182	Glipizide
hsa-miR-519a-3p	CLIC4	25932	Glipizide
hsa-miR-519a-3p	DNAJB6	10049	Glipizide
hsa-miR-519a-3p	DPP8	54878	Glipizide
hsa-miR-519a-3p	DPYSL2	1808	Glipizide
hsa-miR-519a-3p	ELAVL2	1993	Glipizide
hsa-miR-519a-3p	ETNK1	55500	Glipizide
hsa-miR-519a-3p	FAM102B	284611	Glipizide
hsa-miR-519a-3p	GALNT3	2591	Glipizide
hsa-miR-519a-3p	HAS3	3038	Glipizide
hsa-miR-519a-3p	HIVEP2	3097	Glipizide
hsa-miR-519a-3p	INO80D	54891	Glipizide
hsa-miR-519a-3p	IRF2	3660	Glipizide
hsa-miR-519a-3p	KREMEN1	83999	Glipizide
hsa-miR-519a-3p	LEFTY1	10637	Glipizide
hsa-miR-519a-3p	MAP1B	4131	Glipizide
hsa-miR-519a-3p	MCUR1	63933	Glipizide
hsa-miR-519a-3p	PAK2	5062	Glipizide
hsa-miR-519a-3p	PER1	5187	Glipizide
hsa-miR-519a-3p	PLEKHB2	55041	Glipizide
hsa-miR-519a-3p	RASGEF1A	221002	Glipizide
hsa-miR-519a-3p	RBM20	282996	Glipizide
hsa-miR-519a-3p	SLAIN2	57606	Glipizide
hsa-miR-519a-3p	SLC12A7	10723	Glipizide
hsa-miR-519a-3p	PEX13	5194	Glipizide
hsa-miR-519a-3p	HADHB	3032	Glipizide
hsa-miR-519a-3p	ICMT	23463	Glipizide
hsa-miR-519a-3p	RABGAP1	23637	Glipizide
hsa-miR-519a-3p	CLEC12B	387837	Glipizide
hsa-miR-519a-3p	TMEM196	256130	Glipizide
hsa-miR-519a-3p	NHSL2	340527	Glipizide
hsa-miR-519a-3p	RPP14	11102	Glipizide
hsa-miR-519a-3p	CEP97	79598	Glipizide
hsa-miR-519a-3p	PKNOX1	5316	Glipizide
hsa-miR-519a-3p	CREBRF	153222	Glipizide
hsa-miR-519a-3p	CAMSAP2	23271	Glipizide
hsa-miR-519a-3p	GALNT4	8693	Glipizide
hsa-miR-519a-3p	KCTD10	83892	Glipizide
hsa-miR-519a-3p	POC1B-GALNT4	100528030	Glipizide
hsa-miR-519a-3p	TRIM37	4591	Glipizide
hsa-miR-519a-3p	DDR2	4921	Glipizide
hsa-miR-519a-3p	HBP1	26959	Glipizide
hsa-miR-519a-3p	LASP1	3927	Glipizide
hsa-miR-519a-3p	PDGFB	5155	Glipizide
hsa-miR-519a-3p	SEMA7A	8482	Glipizide
hsa-miR-519a-3p	TRIP10	9322	Glipizide
hsa-miR-519a-3p	MPLKIP	136647	Glipizide
hsa-miR-519a-3p	ARID4B	51742	Glipizide
hsa-miR-519a-3p	FOXQ1	94234	Glipizide
hsa-miR-519a-3p	ZNF652	22834	Glipizide
hsa-miR-519a-3p	ANKRD50	57182	Glipizide
hsa-miR-519a-3p	APH1A	51107	Glipizide
hsa-miR-519a-3p	ATL3	25923	Glipizide
hsa-miR-519a-3p	CASP2	835	Glipizide
hsa-miR-519a-3p	MIGA2	84895	Glipizide
hsa-miR-519a-3p	GPR157	80045	Glipizide
hsa-miR-519a-3p	MAP3K2	10746	Glipizide
hsa-miR-519a-3p	MAPKBP1	23005	Glipizide
hsa-miR-519a-3p	MARK2	2011	Glipizide
hsa-miR-519a-3p	MLLT1	4298	Glipizide
hsa-miR-519a-3p	NR1D2	9975	Glipizide
hsa-miR-519a-3p	NRBP1	29959	Glipizide
hsa-miR-519a-3p	PITPNA	5306	Glipizide
hsa-miR-519a-3p	SGMS1	259230	Glipizide
hsa-miR-519a-3p	SPTY2D1	144108	Glipizide
hsa-miR-519a-3p	UBTF	7343	Glipizide
hsa-miR-519a-3p	ZBTB34	403341	Glipizide
hsa-miR-519a-3p	ZFYVE9	9372	Glipizide
hsa-miR-519a-3p	NTN1	9423	Glipizide
hsa-miR-519a-3p	MPDU1	9526	Glipizide
hsa-miR-519a-3p	CDADC1	81602	Glipizide
hsa-miR-519a-3p	WNK3	65267	Glipizide
hsa-miR-519a-3p	PRNP	5621	Glipizide
hsa-miR-519a-3p	FAM9C	171484	Glipizide
hsa-miR-519a-3p	FOXF2	2295	Glipizide
hsa-miR-519a-3p	STAT3	6774	Glipizide
hsa-miR-519b-3p	ELAVL1	1994	Glipizide
hsa-miR-519b-3p	DICER1	23405	Glipizide
hsa-miR-519b-3p	RFXAP	5994	Glipizide
hsa-miR-519b-3p	IFNLR1	163702	Glipizide
hsa-miR-519b-3p	CDCA4	55038	Glipizide
hsa-miR-519b-3p	BRI3BP	140707	Glipizide
hsa-miR-519b-3p	FAM114A1	92689	Glipizide
hsa-miR-519b-3p	KBTBD6	89890	Glipizide
hsa-miR-519b-3p	MOCS2	4338	Glipizide
hsa-miR-519b-3p	CHERP	10523	Glipizide
hsa-miR-519b-3p	RAG1	5896	Glipizide
hsa-miR-519b-3p	TRAF3IP1	26146	Glipizide
hsa-miR-519b-3p	FKTN	2218	Glipizide
hsa-miR-519b-3p	TMTC1	83857	Glipizide
hsa-miR-519b-3p	IGF2R	3482	Glipizide
hsa-miR-519b-3p	MED8	112950	Glipizide
hsa-miR-519b-3p	KLRD1	3824	Glipizide
hsa-miR-519b-3p	C3orf18	51161	Glipizide
hsa-miR-519b-3p	ACSL4	2182	Glipizide
hsa-miR-519b-3p	BLCAP	10904	Glipizide
hsa-miR-519b-3p	BTG3	10950	Glipizide
hsa-miR-519b-3p	DAZAP2	9802	Glipizide
hsa-miR-519b-3p	FBXL5	26234	Glipizide
hsa-miR-519b-3p	MIDN	90007	Glipizide
hsa-miR-519b-3p	NABP1	64859	Glipizide
hsa-miR-519b-3p	PRKAA1	5562	Glipizide
hsa-miR-519b-3p	PXK	54899	Glipizide
hsa-miR-519b-3p	RAN	5901	Glipizide
hsa-miR-519b-3p	TFAM	7019	Glipizide
hsa-miR-519b-3p	U2SURP	23350	Glipizide
hsa-miR-519b-3p	RPS27A	6233	Glipizide
hsa-miR-519b-3p	KLHL21	9903	Glipizide
hsa-miR-519b-3p	PAQR5	54852	Glipizide
hsa-miR-519b-3p	CCDC71L	168455	Glipizide
hsa-miR-519b-3p	KLF10	7071	Glipizide
hsa-miR-519b-3p	PURB	5814	Glipizide
hsa-miR-519b-3p	ATAT1	79969	Glipizide
hsa-miR-519b-3p	PRPF4	9128	Glipizide
hsa-miR-519b-3p	GRK3	157	Glipizide
hsa-miR-519b-3p	MFAP2	4237	Glipizide
hsa-miR-519b-3p	PTPN9	5780	Glipizide
hsa-miR-519b-3p	SEC23B	10483	Glipizide
hsa-miR-519b-3p	KLHL28	54813	Glipizide
hsa-miR-519b-3p	USP32	84669	Glipizide
hsa-miR-519b-3p	SLC35C2	51006	Glipizide
hsa-miR-519b-3p	CBX8	57332	Glipizide
hsa-miR-519b-3p	ESR1	2099	Glipizide
hsa-miR-519b-3p	ANKH	56172	Glipizide
hsa-miR-519b-3p	ANKRD33B	651746	Glipizide
hsa-miR-519b-3p	BNIP2	663	Glipizide
hsa-miR-519b-3p	BTF3L4	91408	Glipizide
hsa-miR-519b-3p	CNOT6L	246175	Glipizide
hsa-miR-519b-3p	CSNK1A1	1452	Glipizide
hsa-miR-519b-3p	DLG5	9231	Glipizide
hsa-miR-519b-3p	DNAJB9	4189	Glipizide
hsa-miR-519b-3p	DNAJC28	54943	Glipizide
hsa-miR-519b-3p	ENPP5	59084	Glipizide
hsa-miR-519b-3p	F3	2152	Glipizide
hsa-miR-519b-3p	HSPA8	3312	Glipizide
hsa-miR-519b-3p	KMT2B	9757	Glipizide
hsa-miR-519b-3p	LAMTOR1	55004	Glipizide
hsa-miR-519b-3p	LAPTM4A	9741	Glipizide
hsa-miR-519b-3p	LZIC	84328	Glipizide
hsa-miR-519b-3p	MAPRE3	22924	Glipizide
hsa-miR-519b-3p	MBNL3	55796	Glipizide
hsa-miR-519b-3p	NR2F2	7026	Glipizide
hsa-miR-519b-3p	PPP1R15B	84919	Glipizide
hsa-miR-519b-3p	PTPN4	5775	Glipizide
hsa-miR-519b-3p	SKIL	6498	Glipizide
hsa-miR-519b-3p	SOX4	6659	Glipizide
hsa-miR-519b-3p	TMEM109	79073	Glipizide
hsa-miR-519b-3p	TMEM200C	645369	Glipizide
hsa-miR-519b-3p	PDRG1	81572	Glipizide
hsa-miR-519b-3p	TMEM30A	55754	Glipizide
hsa-miR-519b-3p	KIAA1191	57179	Glipizide
hsa-miR-519b-3p	ZDHHC20	253832	Glipizide
hsa-miR-519b-3p	CCDC137	339230	Glipizide
hsa-miR-519b-3p	MCM7	4176	Glipizide
hsa-miR-519b-3p	IFNAR2	3455	Glipizide
hsa-miR-519b-3p	CNOT4	4850	Glipizide
hsa-miR-519b-3p	C3orf38	285237	Glipizide
hsa-miR-519b-3p	PCLAF	9768	Glipizide
hsa-miR-519b-3p	LIMA1	51474	Glipizide
hsa-miR-519b-3p	ZBTB18	10472	Glipizide
hsa-miR-519b-3p	ZBTB4	57659	Glipizide
hsa-miR-519b-3p	ARHGAP1	392	Glipizide
hsa-miR-519b-3p	ARHGAP12	94134	Glipizide
hsa-miR-519b-3p	ASB6	140459	Glipizide
hsa-miR-519b-3p	BBX	56987	Glipizide
hsa-miR-519b-3p	BICD2	23299	Glipizide
hsa-miR-519b-3p	EMSY	56946	Glipizide
hsa-miR-519b-3p	KLHL36	79786	Glipizide
hsa-miR-519b-3p	LCLAT1	253558	Glipizide
hsa-miR-519b-3p	NAGK	55577	Glipizide
hsa-miR-519b-3p	NKIRAS1	28512	Glipizide
hsa-miR-519b-3p	POU2F1	5451	Glipizide
hsa-miR-519b-3p	PSD3	23362	Glipizide
hsa-miR-519b-3p	RAB10	10890	Glipizide
hsa-miR-519b-3p	RAB5B	5869	Glipizide
hsa-miR-519b-3p	POLR1B	84172	Glipizide
hsa-miR-519b-3p	RPRD2	23248	Glipizide
hsa-miR-519b-3p	SLC5A3	6526	Glipizide
hsa-miR-519b-3p	SRSF2	6427	Glipizide
hsa-miR-519b-3p	TSKU	25987	Glipizide
hsa-miR-519b-3p	WASL	8976	Glipizide
hsa-miR-519b-3p	ZBTB37	84614	Glipizide
hsa-miR-519b-3p	ZNF317	57693	Glipizide
hsa-miR-519b-3p	SMAD4	4089	Glipizide
hsa-miR-519b-3p	TMEM242	729515	Glipizide
hsa-miR-519b-3p	ZNF70	7621	Glipizide
hsa-miR-519b-3p	ZNF224	7767	Glipizide
hsa-miR-519b-3p	CAPRIN2	65981	Glipizide
hsa-miR-519b-3p	CHEK2	11200	Glipizide
hsa-miR-519b-3p	CENPQ	55166	Glipizide
hsa-miR-519b-3p	CLIP4	79745	Glipizide
hsa-miR-519b-3p	CMPK1	51727	Glipizide
hsa-miR-519b-3p	EFCAB14	9813	Glipizide
hsa-miR-519b-3p	FAM210A	125228	Glipizide
hsa-miR-519b-3p	FEM1B	10116	Glipizide
hsa-miR-519b-3p	FJX1	24147	Glipizide
hsa-miR-519b-3p	FNBP1L	54874	Glipizide
hsa-miR-519b-3p	FZD6	8323	Glipizide
hsa-miR-519b-3p	GNS	2799	Glipizide
hsa-miR-519b-3p	KBTBD2	25948	Glipizide
hsa-miR-519b-3p	KCNB1	3745	Glipizide
hsa-miR-519b-3p	LDLR	3949	Glipizide
hsa-miR-519b-3p	MAP7	9053	Glipizide
hsa-miR-519b-3p	NACC2	138151	Glipizide
hsa-miR-519b-3p	NIPA1	123606	Glipizide
hsa-miR-519b-3p	NR2C2	7182	Glipizide
hsa-miR-519b-3p	PHTF2	57157	Glipizide
hsa-miR-519b-3p	PIGA	5277	Glipizide
hsa-miR-519b-3p	PPIG	9360	Glipizide
hsa-miR-519b-3p	PRRG4	79056	Glipizide
hsa-miR-519b-3p	RACGAP1	29127	Glipizide
hsa-miR-519b-3p	RBBP6	5930	Glipizide
hsa-miR-519b-3p	RRAGD	58528	Glipizide
hsa-miR-519b-3p	RUNX3	864	Glipizide
hsa-miR-519b-3p	SCAMP2	10066	Glipizide
hsa-miR-519b-3p	SESN3	143686	Glipizide
hsa-miR-519b-3p	SNX5	27131	Glipizide
hsa-miR-519b-3p	TFAP4	7023	Glipizide
hsa-miR-519b-3p	TMEM127	55654	Glipizide
hsa-miR-519b-3p	UBN2	254048	Glipizide
hsa-miR-519b-3p	ZNF202	7753	Glipizide
hsa-miR-519b-3p	ZNF35	7584	Glipizide
hsa-miR-519b-3p	ZNFX1	57169	Glipizide
hsa-miR-519b-3p	ATMIN	23300	Glipizide
hsa-miR-519b-3p	MFF	56947	Glipizide
hsa-miR-519b-3p	ZNF417	147687	Glipizide
hsa-miR-519b-3p	PARP1	142	Glipizide
hsa-miR-519b-3p	TAX1BP1	8887	Glipizide
hsa-miR-519b-3p	PVR	5817	Glipizide
hsa-miR-519b-3p	MAVS	57506	Glipizide
hsa-miR-519b-3p	RPF2	84154	Glipizide
hsa-miR-519b-3p	LRPAP1	4043	Glipizide
hsa-miR-519b-3p	EPS15L1	58513	Glipizide
hsa-miR-519b-3p	MAPK1	5594	Glipizide
hsa-miR-519b-3p	NFAT5	10725	Glipizide
hsa-miR-519b-3p	TGFBR2	7048	Glipizide
hsa-miR-519b-3p	ADAR	103	Glipizide
hsa-miR-519b-3p	ATP6V1C1	528	Glipizide
hsa-miR-519b-3p	CFL2	1073	Glipizide
hsa-miR-519b-3p	CUL3	8452	Glipizide
hsa-miR-519b-3p	DYNC1LI2	1783	Glipizide
hsa-miR-519b-3p	EGLN3	112399	Glipizide
hsa-miR-519b-3p	ENPP4	22875	Glipizide
hsa-miR-519b-3p	FCHO2	115548	Glipizide
hsa-miR-519b-3p	FICD	11153	Glipizide
hsa-miR-519b-3p	FRS2	10818	Glipizide
hsa-miR-519b-3p	GATA6	2627	Glipizide
hsa-miR-519b-3p	GLCE	26035	Glipizide
hsa-miR-519b-3p	GNPTAB	79158	Glipizide
hsa-miR-519b-3p	HMGB3	3149	Glipizide
hsa-miR-519b-3p	HOXB3	3213	Glipizide
hsa-miR-519b-3p	KIF13A	63971	Glipizide
hsa-miR-519b-3p	LIN52	91750	Glipizide
hsa-miR-519b-3p	MBNL1	4154	Glipizide
hsa-miR-519b-3p	MCC	4163	Glipizide
hsa-miR-519b-3p	MECP2	4204	Glipizide
hsa-miR-519b-3p	NIN	51199	Glipizide
hsa-miR-519b-3p	POGZ	23126	Glipizide
hsa-miR-519b-3p	PPP6R3	55291	Glipizide
hsa-miR-519b-3p	QKI	9444	Glipizide
hsa-miR-519b-3p	RB1	5925	Glipizide
hsa-miR-519b-3p	RDH11	51109	Glipizide
hsa-miR-519b-3p	REEP3	221035	Glipizide
hsa-miR-519b-3p	RPS6KA5	9252	Glipizide
hsa-miR-519b-3p	SALL3	27164	Glipizide
hsa-miR-519b-3p	SAMD8	142891	Glipizide
hsa-miR-519b-3p	SATB2	23314	Glipizide
hsa-miR-519b-3p	SLC25A44	9673	Glipizide
hsa-miR-519b-3p	SLC30A1	7779	Glipizide
hsa-miR-519b-3p	SOCS7	30837	Glipizide
hsa-miR-519b-3p	STK11IP	114790	Glipizide
hsa-miR-519b-3p	STX6	10228	Glipizide
hsa-miR-519b-3p	TCF7L2	6934	Glipizide
hsa-miR-519b-3p	TNFRSF21	27242	Glipizide
hsa-miR-519b-3p	UBXN2A	165324	Glipizide
hsa-miR-519b-3p	UEVLD	55293	Glipizide
hsa-miR-519b-3p	WIPF2	147179	Glipizide
hsa-miR-519b-3p	ZBTB5	9925	Glipizide
hsa-miR-519b-3p	DAD1	1603	Glipizide
hsa-miR-519b-3p	COX10	1352	Glipizide
hsa-miR-519b-3p	FANCM	57697	Glipizide
hsa-miR-519b-3p	DCTPP1	79077	Glipizide
hsa-miR-519b-3p	ZNF107	51427	Glipizide
hsa-miR-519b-3p	HABP4	22927	Glipizide
hsa-miR-519b-3p	ZNF681	148213	Glipizide
hsa-miR-519b-3p	BMT2	154743	Glipizide
hsa-miR-519b-3p	CERCAM	51148	Glipizide
hsa-miR-519b-3p	DNAJB14	79982	Glipizide
hsa-miR-519b-3p	EPHA4	2043	Glipizide
hsa-miR-519b-3p	HSPA13	6782	Glipizide
hsa-miR-519b-3p	KATNAL1	84056	Glipizide
hsa-miR-519b-3p	NETO2	81831	Glipizide
hsa-miR-519b-3p	NFIB	4781	Glipizide
hsa-miR-519b-3p	NUFIP2	57532	Glipizide
hsa-miR-519b-3p	RAP2C	57826	Glipizide
hsa-miR-519b-3p	RLIM	51132	Glipizide
hsa-miR-519b-3p	SHOC2	8036	Glipizide
hsa-miR-519b-3p	SMOC1	64093	Glipizide
hsa-miR-519b-3p	TAOK1	57551	Glipizide
hsa-miR-519b-3p	TPRG1L	127262	Glipizide
hsa-miR-519b-3p	TSG101	7251	Glipizide
hsa-miR-519b-3p	CSDE1	7812	Glipizide
hsa-miR-519b-3p	IPMK	253430	Glipizide
hsa-miR-519b-3p	SKA2	348235	Glipizide
hsa-miR-519b-3p	GDF11	10220	Glipizide
hsa-miR-519b-3p	MSMO1	6307	Glipizide
hsa-miR-519b-3p	KIF23	9493	Glipizide
hsa-miR-519b-3p	ADARB2	105	Glipizide
hsa-miR-519b-3p	ARL10	285598	Glipizide
hsa-miR-519b-3p	BTG1	694	Glipizide
hsa-miR-519b-3p	CCND2	894	Glipizide
hsa-miR-519b-3p	CCSAP	126731	Glipizide
hsa-miR-519b-3p	CLCN3	1182	Glipizide
hsa-miR-519b-3p	CLIC4	25932	Glipizide
hsa-miR-519b-3p	DNAJB6	10049	Glipizide
hsa-miR-519b-3p	DPP8	54878	Glipizide
hsa-miR-519b-3p	DPYSL2	1808	Glipizide
hsa-miR-519b-3p	ELAVL2	1993	Glipizide
hsa-miR-519b-3p	ETNK1	55500	Glipizide
hsa-miR-519b-3p	FAM102B	284611	Glipizide
hsa-miR-519b-3p	GALNT3	2591	Glipizide
hsa-miR-519b-3p	HAS3	3038	Glipizide
hsa-miR-519b-3p	HIVEP2	3097	Glipizide
hsa-miR-519b-3p	INO80D	54891	Glipizide
hsa-miR-519b-3p	IRF2	3660	Glipizide
hsa-miR-519b-3p	KREMEN1	83999	Glipizide
hsa-miR-519b-3p	LEFTY1	10637	Glipizide
hsa-miR-519b-3p	MAP1B	4131	Glipizide
hsa-miR-519b-3p	MCUR1	63933	Glipizide
hsa-miR-519b-3p	PAK2	5062	Glipizide
hsa-miR-519b-3p	PER1	5187	Glipizide
hsa-miR-519b-3p	PLEKHB2	55041	Glipizide
hsa-miR-519b-3p	RASGEF1A	221002	Glipizide
hsa-miR-519b-3p	RBM20	282996	Glipizide
hsa-miR-519b-3p	SLAIN2	57606	Glipizide
hsa-miR-519b-3p	SLC12A7	10723	Glipizide
hsa-miR-519b-3p	PEX13	5194	Glipizide
hsa-miR-519b-3p	HADHB	3032	Glipizide
hsa-miR-519b-3p	ICMT	23463	Glipizide
hsa-miR-519b-3p	RABGAP1	23637	Glipizide
hsa-miR-519b-3p	CLEC12B	387837	Glipizide
hsa-miR-519b-3p	TMEM196	256130	Glipizide
hsa-miR-519b-3p	NHSL2	340527	Glipizide
hsa-miR-519b-3p	RPP14	11102	Glipizide
hsa-miR-519b-3p	CEP97	79598	Glipizide
hsa-miR-519b-3p	PKNOX1	5316	Glipizide
hsa-miR-519b-3p	CREBRF	153222	Glipizide
hsa-miR-519b-3p	CAMSAP2	23271	Glipizide
hsa-miR-519b-3p	GALNT4	8693	Glipizide
hsa-miR-519b-3p	KCTD10	83892	Glipizide
hsa-miR-519b-3p	POC1B-GALNT4	100528030	Glipizide
hsa-miR-519b-3p	TRIM37	4591	Glipizide
hsa-miR-519b-3p	DDR2	4921	Glipizide
hsa-miR-519b-3p	HBP1	26959	Glipizide
hsa-miR-519b-3p	LASP1	3927	Glipizide
hsa-miR-519b-3p	PDGFB	5155	Glipizide
hsa-miR-519b-3p	SEMA7A	8482	Glipizide
hsa-miR-519b-3p	TRIP10	9322	Glipizide
hsa-miR-519b-3p	MPLKIP	136647	Glipizide
hsa-miR-519b-3p	ARID4B	51742	Glipizide
hsa-miR-519b-3p	FOXQ1	94234	Glipizide
hsa-miR-519b-3p	ZNF652	22834	Glipizide
hsa-miR-519b-3p	ANKRD50	57182	Glipizide
hsa-miR-519b-3p	APH1A	51107	Glipizide
hsa-miR-519b-3p	ATL3	25923	Glipizide
hsa-miR-519b-3p	CASP2	835	Glipizide
hsa-miR-519b-3p	MIGA2	84895	Glipizide
hsa-miR-519b-3p	GPR157	80045	Glipizide
hsa-miR-519b-3p	MAP3K2	10746	Glipizide
hsa-miR-519b-3p	MAPKBP1	23005	Glipizide
hsa-miR-519b-3p	MARK2	2011	Glipizide
hsa-miR-519b-3p	MLLT1	4298	Glipizide
hsa-miR-519b-3p	NR1D2	9975	Glipizide
hsa-miR-519b-3p	NRBP1	29959	Glipizide
hsa-miR-519b-3p	PITPNA	5306	Glipizide
hsa-miR-519b-3p	SGMS1	259230	Glipizide
hsa-miR-519b-3p	SPTY2D1	144108	Glipizide
hsa-miR-519b-3p	UBTF	7343	Glipizide
hsa-miR-519b-3p	ZBTB34	403341	Glipizide
hsa-miR-519b-3p	ZFYVE9	9372	Glipizide
hsa-miR-519b-3p	NTN1	9423	Glipizide
hsa-miR-519b-3p	MPDU1	9526	Glipizide
hsa-miR-519b-3p	CDADC1	81602	Glipizide
hsa-miR-519b-3p	WNK3	65267	Glipizide
hsa-miR-519b-3p	PRNP	5621	Glipizide
hsa-miR-519b-3p	FAM9C	171484	Glipizide
hsa-miR-6765-3p	GRAP2	9402	Dexlansoprazole
hsa-miR-6765-3p	PDE6B	5158	Dexlansoprazole
hsa-miR-6765-3p	C1GALT1C1	29071	Dexlansoprazole
hsa-miR-6765-3p	COQ7	10229	Dexlansoprazole
hsa-miR-6765-3p	URM1	81605	Dexlansoprazole
hsa-miR-6765-3p	ZCCHC24	219654	Dexlansoprazole
hsa-miR-6765-3p	SCAMP2	10066	Dexlansoprazole
hsa-miR-6765-3p	CPLX2	10814	Dexlansoprazole
hsa-miR-6765-3p	INSIG2	51141	Dexlansoprazole
hsa-miR-6765-3p	BIRC5	332	Dexlansoprazole
hsa-miR-6765-3p	ZNF71	58491	Dexlansoprazole
hsa-miR-6765-3p	SPN	6693	Dexlansoprazole
hsa-miR-6765-3p	STPG1	90529	Dexlansoprazole
hsa-miR-6765-3p	MSANTD4	84437	Dexlansoprazole
hsa-miR-6765-3p	CCDC115	84317	Dexlansoprazole
hsa-miR-6765-3p	CTSS	1520	Dexlansoprazole
hsa-miR-6765-3p	FYTTD1	84248	Dexlansoprazole
hsa-miR-6765-3p	SIKE1	80143	Dexlansoprazole
hsa-miR-6765-3p	SLCO3A1	28232	Dexlansoprazole
hsa-miR-6765-3p	SSR2	6746	Dexlansoprazole
hsa-miR-6765-3p	ZCCHC8	55596	Dexlansoprazole
hsa-miR-6765-3p	ZNF264	9422	Dexlansoprazole
hsa-miR-6765-3p	CHRNB1	1140	Dexlansoprazole
hsa-miR-6765-3p	HSPA6	3310	Dexlansoprazole
hsa-miR-6765-3p	GGA2	23062	Dexlansoprazole
hsa-miR-6765-3p	NQO2	4835	Dexlansoprazole
hsa-miR-6765-3p	MRPL10	124995	Dexlansoprazole
hsa-miR-6765-3p	PLGLB1	5343	Dexlansoprazole
hsa-miR-6765-3p	ZNF708	7562	Dexlansoprazole
hsa-miR-6765-3p	PLGLB2	5342	Dexlansoprazole
hsa-miR-6765-3p	NPR1	4881	Dexlansoprazole
hsa-miR-6765-3p	C21orf58	54058	Dexlansoprazole
hsa-miR-6765-3p	MICA	100507436	Dexlansoprazole
hsa-miR-6765-3p	LYRM7	90624	Dexlansoprazole
hsa-miR-6765-3p	MRNIP	51149	Dexlansoprazole
hsa-miR-6765-3p	ELP3	55140	Dexlansoprazole
hsa-miR-6765-3p	MMP17	4326	Dexlansoprazole
hsa-miR-6765-3p	UQCR11	10975	Dexlansoprazole
hsa-miR-6765-3p	ATXN3	4287	Dexlansoprazole
hsa-miR-6765-3p	KIAA1328	57536	Dexlansoprazole
hsa-miR-6765-3p	NEK4	6787	Dexlansoprazole
hsa-miR-6765-3p	SLC2A11	66035	Dexlansoprazole
hsa-miR-6765-3p	ZNF460	10794	Dexlansoprazole
hsa-miR-6765-3p	ALDH1B1	219	Dexlansoprazole
hsa-miR-6765-3p	ZNF891	101060200	Dexlansoprazole
hsa-miR-6765-3p	LINC00598	646982	Dexlansoprazole
hsa-miR-6765-3p	ZNF519	162655	Dexlansoprazole
hsa-miR-6765-3p	RPS6	6194	Dexlansoprazole
hsa-miR-6765-3p	KLHL26	55295	Dexlansoprazole
hsa-miR-6765-3p	RORA	6095	Dexlansoprazole
hsa-miR-6765-3p	ZNF783	100289678	Dexlansoprazole
hsa-miR-6765-3p	ERGIC1	57222	Dexlansoprazole
hsa-miR-6765-3p	LNPK	80856	Dexlansoprazole
hsa-miR-6765-3p	SSR1	6745	Dexlansoprazole
hsa-miR-6765-3p	C10orf67	256815	Dexlansoprazole
hsa-miR-6765-3p	SFR1	119392	Dexlansoprazole
hsa-miR-6765-3p	FFAR4	338557	Dexlansoprazole
hsa-miR-6765-3p	CHMP1B	57132	Dexlansoprazole
hsa-miR-6765-3p	ABHD13	84945	Dexlansoprazole
hsa-miR-6765-3p	CLIC5	53405	Dexlansoprazole
hsa-miR-6765-3p	FBXO44	93611	Dexlansoprazole
hsa-miR-6765-3p	PHLDA3	23612	Dexlansoprazole
hsa-miR-6765-3p	UST	10090	Dexlansoprazole
hsa-miR-6765-3p	ZNF274	10782	Dexlansoprazole
hsa-miR-6765-3p	SRSF2	6427	Dexlansoprazole
hsa-miR-6765-3p	C14orf180	400258	Dexlansoprazole
hsa-miR-6765-3p	CEP89	84902	Dexlansoprazole
hsa-miR-6765-3p	DNAH9	1770	Dexlansoprazole
hsa-miR-6765-3p	NMNAT1	64802	Dexlansoprazole
hsa-miR-6765-3p	NTMT1	28989	Dexlansoprazole
hsa-miR-6765-3p	CXCL12	6387	Dexlansoprazole
hsa-miR-6765-3p	Socs6	54607	Dexlansoprazole
hsa-miR-6765-3p	Mill2	243864	Dexlansoprazole
hsa-miR-6765-3p	Ccdc115	69668	Dexlansoprazole
hsa-miR-6765-3p	Acbd7	78245	Dexlansoprazole
hsa-miR-6765-3p	Vsig2	57276	Dexlansoprazole
hsa-miR-6765-3p	CRK	1398	Dexlansoprazole
hsa-miR-6765-3p	HOXB6	3216	Dexlansoprazole
hsa-miR-6765-3p	LCOR	84458	Dexlansoprazole
hsa-miR-6765-3p	GTPBP3	84705	Dexlansoprazole
hsa-miR-6765-3p	MKNK2	2872	Dexlansoprazole
hsa-miR-6765-3p	RBPJ	3516	Dexlansoprazole
hsa-miR-6765-3p	RCC2	55920	Dexlansoprazole
hsa-miR-6765-3p	SEC14L5	9717	Dexlansoprazole
hsa-miR-6765-3p	AOC3	8639	Dexlansoprazole
hsa-miR-6765-3p	DCTN6	10671	Dexlansoprazole
hsa-miR-6765-3p	ZBTB43	23099	Dexlansoprazole
hsa-miR-6765-3p	BACH1	571	Dexlansoprazole
hsa-miR-6765-3p	PTP4A2	8073	Dexlansoprazole
hsa-miR-6765-3p	CCND2	894	Dexlansoprazole
hsa-miR-6765-3p	USP46	64854	Dexlansoprazole
hsa-miR-6765-3p	NKAP	79576	Dexlansoprazole
hsa-miR-6765-3p	PHAX	51808	Dexlansoprazole
hsa-miR-6765-3p	PNPLA3	80339	Dexlansoprazole
hsa-miR-6765-3p	SPCS1	28972	Dexlansoprazole
hsa-miR-6765-3p	SCO1	6341	Dexlansoprazole
hsa-miR-6765-3p	CASP10	843	Dexlansoprazole
hsa-miR-6765-3p	CEP78	84131	Dexlansoprazole
hsa-miR-6765-3p	CLUAP1	23059	Dexlansoprazole
hsa-miR-6765-3p	CCDC86	79080	Dexlansoprazole
hsa-miR-6765-3p	PADI3	51702	Dexlansoprazole
hsa-miR-6765-3p	RALY	22913	Dexlansoprazole
hsa-miR-6765-3p	ZBTB40	9923	Dexlansoprazole
hsa-miR-6765-3p	TXNRD2	10587	Dexlansoprazole
hsa-miR-6765-3p	BAK1	578	Dexlansoprazole
hsa-miR-6765-3p	TTLL1	25809	Dexlansoprazole
hsa-miR-6765-3p	PDK3	5165	Dexlansoprazole
hsa-miR-6765-3p	ABHD15	116236	Dexlansoprazole
hsa-miR-6765-3p	MAPK9	5601	Dexlansoprazole
hsa-miR-708-3p	FGF2	2247	Glipizide
hsa-miR-708-3p	DENND5B	160518	Glipizide
hsa-miR-708-3p	RAP2B	5912	Glipizide
hsa-miR-708-3p	TM4SF1	4071	Glipizide
hsa-miR-708-3p	ASXL3	80816	Glipizide
hsa-miR-708-3p	C8orf44-SGK3	100533105	Glipizide
hsa-miR-708-3p	SGK3	23678	Glipizide
hsa-miR-708-3p	Synpo	104027	Glipizide
hsa-miR-708-3p	PSAT1	29968	Glipizide
hsa-miR-708-3p	TMBIM6	7009	Glipizide
hsa-miR-708-3p	WDR26	80232	Glipizide
hsa-miR-708-3p	GP5	2814	Glipizide
hsa-miR-708-3p	C1orf21	81563	Glipizide
hsa-miR-708-3p	NCL	4691	Glipizide
hsa-miR-708-3p	AKT3	10000	Glipizide
hsa-miR-708-3p	ARPP19	10776	Glipizide
hsa-miR-708-3p	CCDC6	8030	Glipizide
hsa-miR-708-3p	KLHL15	80311	Glipizide
hsa-miR-708-3p	CRLF3	51379	Glipizide
hsa-miR-708-3p	C18orf25	147339	Glipizide
hsa-miR-708-3p	PHACTR2	9749	Glipizide
hsa-miR-708-3p	RNF138	51444	Glipizide
hsa-miR-708-3p	SMC5	23137	Glipizide
hsa-miR-708-3p	DPP8	54878	Glipizide
hsa-miR-708-3p	HNRNPA2B1	3181	Glipizide
hsa-miR-708-3p	CCDC169	728591	Glipizide
hsa-miR-708-3p	SCAMP1	9522	Glipizide
hsa-miR-708-3p	SUB1	10923	Glipizide
hsa-miR-708-3p	RASGRP3	25780	Glipizide
hsa-miR-708-3p	BCL2L11	10018	Glipizide
hsa-miR-708-3p	G2E3	55632	Glipizide
hsa-miR-708-3p	RAD51AP1	10635	Glipizide
hsa-miR-708-3p	KCNJ10	3766	Glipizide
